# Supplementary material for: Identification of p62/SQSTM1 as a component of non-canonical Wnt VANGL2–JNK signalling in breast cancer
Source: Nat Commun. 2016 Jan 12;7:10318. doi: 10.1038/ncomms10318 (PMC4729931; doi:10.1038/ncomms10318)
Supplement: Supplementary Data 1 — List of peptides obtained by LC-MS/MS in endogenous VANGL2 protein complexes (VANGL1, VANGL2, and p62/SQSTM1) is provided as an Excel file. VANGL2 protein complexes were immunoprecipitated using VANGL2 G4 antibody. Control immunoprecipitation carried out using isotypic Ig2a antibody or in absence of antibodies were added to identify specific VANGL2 partners from unspecific contaminating proteins. Protein identification was performed using LC-MS/MS analysis. Full Proteome Discover (ThermoFisherScientific) results obtained following data search using mascot engine against the human protein sequences of the Swissprot database are presented. Only peptides identified with higher mascot score (high stringency) were used for protein identification. False discovery rate for peptide identification was <1 %. Proteins were initially separated using a precast gradient gel. Only proteins located in the gel slice corresponding to 60 kDa were included in the mass spectrometry analysis. [file ncomms10318-s2.xlsx]

## Sheet: Sheet1
				Vangl2 IP				Controle HA-Antibody				Controle Beads
Accession	Description	# AAs	MW [kDa]	Score A2	Coverage A2	# Peptides A2	# PSM A2	Score B2	Coverage B2	# Peptides B2	# PSM B2	Score C2	Coverage C2	# Peptides C2	# PSM C2
P04264	Keratin, type II cytoskeletal 1 OS=Homo sapiens GN=KRT1 PE=1 SV=6 - [K2C1_HUMAN]	644	65.999	2623.68	29.81	15	69	4853.96	35.71	19	141	5260.72	46.58	21	161
	A2	B2	C2	Sequence	PSM Ambiguity	# Proteins	# Protein Groups	Protein Group Accessions	Modifications	Activation Type	ΔScore	ΔCn	Rank	Search Engine Rank	QuanResultID	Precursor Area	Peptides Matched	Decoy Peptides Matched	Identity High	Identity Middle	IonScore	Exp Value	Homology Threshold	# Missed Cleavages	Isolation Interference [%]	Ion Inject Time [ms]	Intensity	Charge	m/z [Da]	MH+ [Da]	ΔM [ppm]	RT [min]	First Scan	Last Scan	MS Order	Ions Matched	Matched Ions	Total Ions	Spectrum File
	High			AEAESLYQSK	Unambiguous	1	1	P04264		CID	1	0	1	1		9.56232e+06	94	79	33	27	45.23	0.000140961	27	0	15.8481	37	168103	2	563.277	1125.55	4.66586	16.863	1880	1880	MS2	13/90	13	90	Tania07.raw
	High			AEAESLYQSK	Unambiguous	1	1	P04264		CID	1	0	1	1		9.56232e+06	96	82	34	28	44.14	0.00018503	24	0	16.0391	23	273464	2	563.278	1125.55	4.99122	16.7241	1834	1834	MS2	13/90	13	90	Tania07.raw
	High			AEAESLYQSK	Unambiguous	1	1	P04264		CID	1	0	1	1		9.56232e+06	97	86	34	28	51.05	3.80839e-05	28	0	20.5812	53	115843	2	563.278	1125.55	5.64194	16.5826	1791	1791	MS2	8/90	8	90	Tania07.raw
		High		AEAESLYQSK	Unambiguous	1	1	P04264		CID	1	0	1	1		1.97392e+07	97	86	31	26	55.68	1.31142e-05	26	0	2.13293	15	461240	2	563.278	1125.55	5.20813	16.8171	1898	1898	MS2	6/90	6	90	Tania10.raw
		High		AEAESLYQSK	Unambiguous	1	1	P04264		CID	1	0	1	1		1.97392e+07	97	86	31	26	53.2	2.32136e-05	22	0	0	53	135188	2	563.278	1125.55	5.42504	16.9553	1945	1945	MS2	14/90	14	90	Tania10.raw
			High	AEAESLYQSK	Unambiguous	1	1	P04264		CID	1	0	1	1		5.15644e+06	95	79	30	26	45.49	0.000134182	26	0	0	48	141863	2	563.277	1125.55	4.12359	16.7797	1945	1945	MS2	13/90	13	90	Tania03.raw
			High	AEAESLYQSK	Unambiguous	1	1	P04264		CID	1	0	1	1		4.39706e+06	95	79	30	26	46.42	0.000108316	22	0	17.1483	48	139116	2	563.277	1125.55	4.3405	16.7929	1947	1947	MS2	7/90	7	90	Tania04.raw
			High	AEAESLYQSK	Unambiguous	1	1	P04264		CID	1	0	1	1		1.13632e+07	94	79	29	26	55.43	1.34616e-05	23	0	0	27	248218	2	563.277	1125.55	4.55741	16.7944	1939	1939	MS2	12/90	12	90	Tania02.raw
			High	AEAESLYQSK	Unambiguous	1	1	P04264		CID	1	0	1	1		1.13632e+07	97	86	30	27	54.11	1.88253e-05	25	0	1.99785	20	306300	2	563.278	1125.55	5.85885	16.6547	1899	1899	MS2	8/90	8	90	Tania02.raw
	High			AQYEDIAQK	Unambiguous	1	1	P04264		CID	1	0	1	1		7.74495e+06	123	121	35	29	41.49	0.00043639	24	0	3.55842	25	247248	2	533.267	1065.53	5.28349	16.7263	1835	1835	MS2	12/80	12	80	Tania07.raw
		High		DVDGAYMTK	Unambiguous	1	1	P04264		CID	1	0	1	1		3.41855e+06	29		25	20	32.1	0.000894063	20	0	30.5652	63	101938	2	500.228	999.449	3.86407	16.8896	1924	1924	MS2	7/78	7	78	Tania10.raw
		High		DVDGAYMTK	Unambiguous	1	1	P04264		CID	1	0	1	1		3.41855e+06	29		25	20	26.84	0.0030017	20	0	15.4951	82	84465.9	2	500.229	999.45	4.71903	17.0237	1968	1968	MS2	12/78	12	78	Tania10.raw
			High	DVDGAYMTK	Unambiguous	1	1	P04264		CID	1	0	1	1		3.18499e+06	29		24	21	27.86	0.00237338	21	0	19.6027	54	110507	2	500.229	999.45	4.84117	16.8704	1963	1963	MS2	10/78	10	78	Tania02.raw
			High	DVDGAYMTK	Unambiguous	1	1	P04264		CID	1	0	1	1		3.18499e+06	62		28	25	34.36	0.00113596	23	0	17.2221	77	80915.7	2	500.229	999.451	5.81826	17.002	2003	2003	MS2	7/78	7	78	Tania02.raw
	High			DYQELmNTK	Unambiguous	1	1	P04264	M6(Oxidation)	CID	1	0	1	1		6.69429e+06	52	33	31	25	34.56	0.000909857	23	0	8.36725	34	187004	2	579.264	1157.52	5.03913	16.7418	1846	1846	MS2	7/90	7	90	Tania06.raw
		High		DYQELmNTK	Unambiguous	1	1	P04264	M6(Oxidation)	CID	1	0	1	1		3.10548e+06	51	30	28	23	29.11	0.00312997	20	0	26.0726	52	106001	2	579.263	1157.52	4.40639	16.7981	1905	1905	MS2	7/90	7	90	Tania12.raw
		High		DYQELmNTK	Unambiguous	1	1	P04264	M6(Oxidation)	CID	1	0	1	1		7.337e+06	52	32	28	23	42.35	0.000151347	22	0	15.9212	57	118015	2	579.264	1157.52	4.82822	16.8975	1925	1925	MS2	7/90	7	90	Tania11.raw
		High		DYQELmNTK	Unambiguous	1	1	P04264	M6(Oxidation)	CID	1	0	1	1		7.337e+06	52	33	28	23	34.21	0.000986219	21	0	29.5201	100	38511.8	2	579.264	1157.52	5.03913	16.5445	1818	1818	MS2	11/90	11	90	Tania11.raw
		High		DYQELmNTK	Unambiguous	1	1	P04264	M6(Oxidation)	CID	1	0	1	1		1.43147e+07	52	33	28	23	42.49	0.000146546	21	0	0	55	108907	2	579.264	1157.52	5.14459	16.9605	1947	1947	MS2	11/90	11	90	Tania10.raw
		High		DYQELmNTK	Unambiguous	1	1	P04264	M6(Oxidation)	CID	1	0	1	1		7.337e+06	52	33	28	23	40.84	0.000214276	21	0	7.74637	24	244987	2	579.264	1157.52	5.46097	16.6792	1857	1857	MS2	6/90	6	90	Tania11.raw
		High		DYQELmNTK	Unambiguous	1	1	P04264	M6(Oxidation)	CID	1	0	1	1		1.43147e+07	52	33	28	23	42.9	0.000133344	21	0	0	22	298541	2	579.264	1157.52	5.67188	16.8214	1900	1900	MS2	11/90	11	90	Tania10.raw
			High	DYQELmNTK	Unambiguous	1	1	P04264	M6(Oxidation)	CID	1	0	1	1		3.3617e+06	51	30	27	24	43.54	0.00011286	23	0	25.9288	64	94919.9	2	579.263	1157.52	4.30093	16.7486	1937	1937	MS2	7/90	7	90	Tania03.raw
			High	DYQELmNTK	Unambiguous	1	1	P04264	M6(Oxidation)	CID	1	0	1	1		2.42237e+06	52	33	27	24	38.49	0.000368106	23	0	19.174	76	99749.6	2	579.264	1157.52	5.03913	16.7291	1930	1930	MS2	7/90	7	90	Tania04.raw
			High	DYQELmNTK	Unambiguous	1	1	P04264	M6(Oxidation)	CID	1	0	1	1		2.42237e+06	52	33	27	24	28.97	0.00329589	23	0	28.6624	100	49582.2	2	579.264	1157.52	5.03913	16.5983	1893	1893	MS2	9/90	9	90	Tania04.raw
			High	DYQELmNTK	Unambiguous	1	1	P04264	M6(Oxidation)	CID	1	0	1	1		3.3617e+06	52		27	24	39.81	0.000271627	22	0	28.6278	100	57846.8	2	579.264	1157.52	5.14459	16.6082	1900	1900	MS2	6/90	6	90	Tania03.raw
			High	DYQELmNTK	Unambiguous	1	1	P04264	M6(Oxidation)	CID	1	0	1	1		7.05305e+06	52	33	27	24	44.79	8.62926e-05	23	0	13.8377	35	222230	2	579.264	1157.52	5.46097	16.7544	1927	1927	MS2	7/90	7	90	Tania02.raw
			High	DYQELmNTK	Unambiguous	1	1	P04264	M6(Oxidation)	CID	1	0	1	1		7.05305e+06	52	33	27	24	33.25	0.00123019	24	0	27.8542	100	64990.6	2	579.264	1157.52	5.67188	16.9005	1971	1971	MS2	7/90	7	90	Tania02.raw
		High		DYQELMNTK	Unambiguous	1	1	P04264		CID	1	0	1	1		1.07311e+07	60		29	23	30.19	0.00287158	23	0	24.1921	39	175646	2	571.266	1141.52	3.75633	18.6133	2500	2500	MS2	12/90	12	90	Tania10.raw
		High		DYQELMNTK	Unambiguous	1	1	P04264		CID	1	0	1	1		7.41802e+06	77	72	30	25	38.58	0.000533901	23	0	26.407	29	221202	2	571.266	1141.52	4.18407	18.7059	2527	2527	MS2	6/90	6	90	Tania11.raw
		High		DYQELMNTK	Unambiguous	1	1	P04264		CID	1	0	1	1		1.07311e+07	78		30	25	45.82	0.000102109	21	0	9.46331	20	339985	2	571.266	1141.52	4.82569	18.7342	2541	2541	MS2	12/90	12	90	Tania10.raw
		High		DYQELMNTK	Unambiguous	1	1	P04264		CID	1	0	1	1		1.07311e+07	78	72	30	25	41.37	0.000284488	25	0	24.1237	38	176747	2	571.266	1141.52	4.82569	18.8638	2586	2586	MS2	10/90	10	90	Tania10.raw
		High		DYQELMNTK	Unambiguous	1	1	P04264		CID	1	0	1	1		7.41802e+06	78	72	30	25	38.9	0.000502417	25	0	13.3224	58	125504	2	571.266	1141.53	4.93262	18.9667	2615	2615	MS2	10/90	10	90	Tania11.raw
		High		DYQELMNTK	Unambiguous	1	1	P04264		CID	1	0	1	1		7.41802e+06	78		30	25	44.68	0.000132759	25	0	18.5414	31	221663	2	571.266	1141.53	5.03956	18.8357	2571	2571	MS2	11/90	11	90	Tania11.raw
			High	DYQELMNTK	Unambiguous	1	1	P04264		CID	1	0	1	1		2.99603e+06	71	63	28	25	38.57	0.000493433	25	0	41.3126	73	98941.6	2	571.264	1141.52	1.40373	18.7043	2568	2568	MS2	7/90	7	90	Tania04.raw
			High	DYQELMNTK	Unambiguous	1	1	P04264		CID	1	0	1	1		4.48232e+06	72		28	25	37.53	0.000635774	25	0	30.4864	60	101790	2	571.265	1141.52	2.79391	18.6724	2546	2546	MS2	12/90	12	90	Tania03.raw
			High	DYQELMNTK	Unambiguous	1	1	P04264		CID	1	0	1	1		4.48232e+06	66	55	28	25	39.31	0.000386824	25	0	15.3091	46	165880	2	571.265	1141.52	3.32859	18.8057	2590	2590	MS2	7/90	7	90	Tania03.raw
			High	DYQELMNTK	Unambiguous	1	1	P04264		CID	1	0	1	1		8.99415e+06	66		28	25	45.54	9.21539e-05	24	0	27.9808	53	121616	2	571.265	1141.52	3.54246	18.5612	2492	2492	MS2	12/90	12	90	Tania02.raw
			High	DYQELMNTK	Unambiguous	1	1	P04264		CID	1	0	1	1		8.99415e+06	77		29	26	48.55	5.37602e-05	26	0	7.28824	23	321782	2	571.266	1141.52	4.39794	18.6949	2535	2535	MS2	12/90	12	90	Tania02.raw
			High	DYQELMNTK	Unambiguous	1	1	P04264		CID	1	0	1	1		8.99415e+06	78	73	29	26	39.41	0.00044675	26	0	11.4813	37	179684	2	571.266	1141.53	5.14649	18.8353	2580	2580	MS2	10/90	10	90	Tania02.raw
	High			FLEQQNQVLQTK	Unambiguous	2	2	P04264;P35908		CID	1	0	1	1		1.77928e+07	140	147	35	29	65.42	2.00955e-06	25	0	0	38	172127	2	738.398	1475.79	2.40187	18.3125	2361	2361	MS2	8/120	8	120	Tania07.raw
	High			FLEQQNQVLQTK	Unambiguous	2	2	P04264;P35908		CID	1	0	1	1		1.77928e+07	136	136	35	29	61.94	4.3502e-06	26	0	2.7726	21	314004	2	738.399	1475.79	3.72531	18.5569	2446	2446	MS2	8/120	8	120	Tania07.raw
	High			FLEQQNQVLQTK	Unambiguous	2	2	P04264;P35908		CID	1	0	1	1		1.77928e+07	146	145	35	29	75.18	2.21474e-07	26	0	6.9005	19	351342	2	738.399	1475.79	3.89074	18.4303	2402	2402	MS2	8/120	8	120	Tania07.raw
	High			FLEQQNQVLQTK	Unambiguous	2	2	P04264;P35908		CID	1	0	1	1		4.08674e+07	150	149	35	29	88.33	1.10169e-08	29	0	2.69872	12	513455	2	738.4	1475.79	4.38703	18.3313	2352	2352	MS2	9/120	9	120	Tania06.raw
	High			FLEQQNQVLQTK	Unambiguous	2	2	P04264;P35908		CID	1	0	1	1		4.08674e+07	150	149	35	29	61.52	5.2852e-06	27	0	27.4845	56	141506	2	738.4	1475.79	4.71789	18.2213	2316	2316	MS2	8/120	8	120	Tania06.raw
	High			FLEQQNQVLQTK	Unambiguous	2	2	P04264;P35908		CID	1	0	1	1		4.08674e+07	152	151	36	30	70.18	7.29144e-07	30	0	0.761909	8	890819	2	738.4	1475.79	4.80061	18.4635	2397	2397	MS2	8/120	8	120	Tania06.raw
	High			FLEQQNQVLQTK	Unambiguous	2	2	P04264;P35908		CID	1	0	1	1		4.08674e+07	153	152	36	30	74.79	2.53899e-07	30	0	0	12	552712	2	738.4	1475.79	5.62775	18.5974	2442	2442	MS2	8/120	8	120	Tania06.raw
		High		FLEQQNQVLQTK	Unambiguous	2	2	P04264;P35908		CID	1	0	1	1		8.36644e+07	142	149	32	27	75.22	2.13431e-07	26	0	3.64192	6	1.16092e+06	2	738.399	1475.79	3.06359	18.3767	2417	2417	MS2	8/120	8	120	Tania10.raw
		High		FLEQQNQVLQTK	Unambiguous	2	2	P04264;P35908		CID	1	0	1	1		8.36644e+07	136	136	32	27	70.04	6.73766e-07	26	0	1.01485	4	1.78121e+06	2	738.399	1475.79	3.47717	18.5367	2471	2471	MS2	8/120	8	120	Tania10.raw
		High		FLEQQNQVLQTK	Unambiguous	2	2	P04264;P35908		CID	1	0	1	1		1.68595e+07	136	136	32	27	61.89	4.40057e-06	24	0	0	29	219435	2	738.399	1475.79	3.55988	18.4098	2459	2459	MS2	8/120	8	120	Tania12.raw
		High		FLEQQNQVLQTK	Unambiguous	2	2	P04264;P35908		CID	1	0	1	1		4.06487e+07	136	136	32	27	61.65	4.6506e-06	24	0	15.6594	29	230922	2	738.399	1475.79	3.6426	18.3469	2402	2402	MS2	8/120	8	120	Tania11.raw
		High		FLEQQNQVLQTK	Unambiguous	2	2	P04264;P35908		CID	1	0	1	1		4.06487e+07	146	145	32	27	81.19	5.55038e-08	25	0	0	8	886306	2	738.399	1475.79	4.05617	18.4784	2446	2446	MS2	8/120	8	120	Tania11.raw
		High		FLEQQNQVLQTK	Unambiguous	2	2	P04264;P35908		CID	1	0	1	1		1.68595e+07	144	143	32	27	61.92	4.62735e-06	24	0	5.51467	17	385287	2	738.399	1475.79	4.13889	18.5401	2506	2506	MS2	8/120	8	120	Tania12.raw
		High		FLEQQNQVLQTK	Unambiguous	2	2	P04264;P35908		CID	1	0	1	1		8.36644e+07	150	149	33	27	70.08	7.36311e-07	27	0	1.04179	7	997478	2	738.4	1475.79	4.55246	18.6684	2517	2517	MS2	8/120	8	120	Tania10.raw
		High		FLEQQNQVLQTK	Unambiguous	2	2	P04264;P35908		CID	1	0	1	1		4.06487e+07	150	149	33	27	70.12	7.2956e-07	26	0	0	8	787593	2	738.4	1475.79	4.63518	18.605	2491	2491	MS2	8/120	8	120	Tania11.raw
		High		FLEQQNQVLQTK	Unambiguous	2	2	P04264;P35908		CID	1	0	1	1		1.68595e+07	152	151	33	28	65.45	2.16677e-06	27	0	7.34705	29	250554	2	738.4	1475.79	5.13146	18.6843	2556	2556	MS2	8/120	8	120	Tania12.raw
		High		FLEQQNQVLQTK	Unambiguous	2	2	P04264;P35908		CID	1	0	1	1		4.06487e+07	153	152	33	28	65.45	2.18103e-06	27	0	5.91659	57	122072	2	738.4	1475.79	5.29689	18.8697	2583	2583	MS2	8/120	8	120	Tania11.raw
		High		FLEQQNQVLQTK	Unambiguous	2	2	P04264;P35908		CID	1	0	1	1		8.36644e+07	153	152	33	28	61.73	5.13643e-06	28	0	1.92404	19	379846	2	738.4	1475.79	5.46232	18.7972	2562	2562	MS2	8/120	8	120	Tania10.raw
		High		FLEQQNQVLQTK	Unambiguous	2	2	P04264;P35908		CID	1	0	1	1		4.06487e+07	153	152	33	28	67.88	1.24641e-06	28	0	0	18	442203	2	738.4	1475.79	5.62775	18.7316	2536	2536	MS2	18/120	18	120	Tania11.raw
			High	FLEQQNQVLQTK	Unambiguous	2	2	P04264;P35908		CID	1	0	1	1		2.08077e+07	141	147	31	28	43.17	0.000339773	22	0	48.3136	74	95573.2	2	738.398	1475.79	1.65744	18.3141	2424	2424	MS2	8/120	8	120	Tania03.raw
			High	FLEQQNQVLQTK	Unambiguous	2	2	P04264;P35908		CID	1	0	1	1		1.75267e+07	138	146	31	28	47.49	0.000122984	22	0	35.5929	81	86204.7	2	738.398	1475.79	1.9883	18.317	2437	2437	MS2	8/120	8	120	Tania04.raw
			High	FLEQQNQVLQTK	Unambiguous	2	2	P04264;P35908		CID	1	0	1	1		1.30615e+07	140	147	31	28	65.69	1.88842e-06	25	0	0	45	160156	2	738.398	1475.79	2.23644	18.367	2438	2438	MS2	8/120	8	120	Tania05.raw
			High	FLEQQNQVLQTK	Unambiguous	2	2	P04264;P35908		CID	1	0	1	1		1.30615e+07	140	147	31	28	62.08	4.33609e-06	25	0	3.75215	26	269333	2	738.398	1475.79	2.31916	18.4977	2481	2481	MS2	8/120	8	120	Tania05.raw
			High	FLEQQNQVLQTK	Unambiguous	2	2	P04264;P35908		CID	1	0	1	1		4.39904e+07	140	147	31	28	65.31	2.0611e-06	24	0	32.0948	46	148143	2	738.398	1475.79	2.31916	18.2503	2392	2392	MS2	8/120	8	120	Tania02.raw
			High	FLEQQNQVLQTK	Unambiguous	2	2	P04264;P35908		CID	1	0	1	1		2.08077e+07	140	147	31	28	56.59	1.53496e-05	25	0	0	18	377060	2	738.398	1475.79	2.40187	18.4372	2466	2466	MS2	8/120	8	120	Tania03.raw
			High	FLEQQNQVLQTK	Unambiguous	2	2	P04264;P35908		CID	1	0	1	1		4.39904e+07	142	149	31	28	68.28	1.05501e-06	26	0	2.41036	9	764321	2	738.398	1475.79	2.48459	18.3828	2432	2432	MS2	7/120	7	120	Tania02.raw
			High	FLEQQNQVLQTK	Unambiguous	2	2	P04264;P35908		CID	1	0	1	1		1.75267e+07	142	149	31	28	65.89	1.82919e-06	25	0	0	21	369091	2	738.398	1475.79	2.98088	18.4646	2485	2485	MS2	8/120	8	120	Tania04.raw
			High	FLEQQNQVLQTK	Unambiguous	2	2	P04264;P35908		CID	1	0	1	1		2.08077e+07	142	149	31	28	66.04	1.76709e-06	26	0	1.3273	16	419187	2	738.399	1475.79	3.14631	18.5679	2510	2510	MS2	8/120	8	120	Tania03.raw
			High	FLEQQNQVLQTK	Unambiguous	2	2	P04264;P35908		CID	1	0	1	1		2.08077e+07	136	136	31	28	69.8	7.12047e-07	26	0	6.69059	29	232696	2	738.399	1475.79	3.55988	18.7014	2556	2556	MS2	8/120	8	120	Tania03.raw
			High	FLEQQNQVLQTK	Unambiguous	2	2	P04264;P35908		CID	1	0	1	1		4.39904e+07	136	136	31	28	69.87	7.00663e-07	25	0	0	8	830410	2	738.399	1475.79	3.6426	18.521	2477	2477	MS2	8/120	8	120	Tania02.raw
			High	FLEQQNQVLQTK	Unambiguous	2	2	P04264;P35908		CID	1	0	1	1		1.30615e+07	136	136	31	28	75.14	2.08214e-07	28	0	2.85715	28	266331	2	738.399	1475.79	3.6426	18.6241	2524	2524	MS2	8/120	8	120	Tania05.raw
			High	FLEQQNQVLQTK	Unambiguous	2	2	P04264;P35908		CID	1	0	1	1		1.75267e+07	144	143	31	28	75.08	2.23528e-07	27	0	0	21	356567	2	738.399	1475.79	4.13889	18.594	2530	2530	MS2	8/120	8	120	Tania04.raw
			High	FLEQQNQVLQTK	Unambiguous	2	2	P04264;P35908		CID	1	0	1	1		4.39904e+07	150	149	32	28	70.14	7.26208e-07	28	0	1.35887	18	403832	2	738.4	1475.79	4.46975	18.658	2522	2522	MS2	8/120	8	120	Tania02.raw
			High	FLEQQNQVLQTK	Unambiguous	2	2	P04264;P35908		CID	1	0	1	1		4.39904e+07	153	152	32	29	55.67	2.0733e-05	29	0	3.04588	45	118785	2	738.4	1475.79	5.46232	18.7991	2568	2568	MS2	10/120	10	120	Tania02.raw
	High			FSScGGGGGSFGAGGGFGSR	Unambiguous	1	1	P04264	C4(Carbamidomethyl)	CID	1	0	1	1		1.23193e+07	14		25	19	99.99	7.01614e-11	19	0	0	72	100613	2	883.376	1765.74	5.1008	18.6103	2447	2447	MS2	16/186	16	186	Tania06.raw
		High		FSScGGGGGSFGAGGGFGSR	Unambiguous	1	1	P04264	C4(Carbamidomethyl)	CID	1	0	1	1		1.6888e+06	14		22	17	97.86	1.14577e-10	17	0	18.2031	100	30875	2	883.374	1765.74	3.78729	18.8967	2629	2629	MS2	14/186	14	186	Tania12.raw
		High		FSScGGGGGSFGAGGGFGSR	Unambiguous	1	1	P04264	C4(Carbamidomethyl)	CID	1	0	1	1		1.5522e+07	14		22	17	118.63	9.59617e-13	17	0	0	53	136695	2	883.375	1765.74	4.82428	18.6785	2522	2522	MS2	18/186	18	186	Tania10.raw
		High		FSScGGGGGSFGAGGGFGSR	Unambiguous	1	1	P04264	C4(Carbamidomethyl)	CID	1	0	1	1		1.5522e+07	14		22	17	135.35	2.0422e-14	17	0	0	24	278772	2	883.376	1765.74	5.3082	18.7994	2563	2563	MS2	16/186	16	186	Tania10.raw
			High	FSScGGGGGSFGAGGGFGSR	Unambiguous	1	1	P04264	C4(Carbamidomethyl)	CID	1	0	1	1		9.74137e+06	14		21	18	107.31	1.30046e-11	18	0	0	90	80617.4	2	883.374	1765.74	3.71816	18.6364	2516	2516	MS2	17/186	17	186	Tania02.raw
	High			GGGGGGYGSGGSSYGSGGGSYGSGGGGGGGR	Unambiguous	1	1	P04264		CID	1	0	1	1		2.79409e+06	6		21	16	118.79	3.96389e-13	16	0	5.9463	100	37023.4	2	1192.49	2383.97	5.62438	16.5207	1781	1781	MS2	18/268	18	268	Tania06.raw
			High	GGGGGGYGSGGSSYGSGGGSYGSGGGGGGGR	Unambiguous	1	1	P04264		CID	1	0	1	1		1.03157e+06	7	7	18	15	27.76	0.00058623	15	0	10.0704	100	18954.9	3	795.325	2383.96	3.72417	16.4831	1867	1867	MS2	18/268	18	268	Tania03.raw
			High	GSYGSGGSSYGSGGGSYGSGGGGGGHGSYGSGSSSGGYR	Unambiguous	1	1	P04264		CID	1	0	1	1		7.05591e+06	2	2	13	13	82.28	1.1213e-09	13	0	9.62577	63	20324	3	1104.78	3312.33	5.33448	16.7657	1931	1931	MS2	19/370	19	370	Tania02.raw
	High			IEISELNR	Unambiguous	2	2	P04264;P35908		CID	1	0	1	1		2.33172e+07	169	183	36	30	47.7	0.000143502	30	0	11.7886	24	268781	2	487.271	973.534	2.97471	18.3791	2385	2385	MS2	7/64	7	64	Tania07.raw
	High			IEISELNR	Unambiguous	2	2	P04264;P35908		CID	1	0	1	1		2.33172e+07	169	183	36	30	50.35	7.79573e-05	30	0	0	8	796472	2	487.271	973.534	3.1628	18.4995	2425	2425	MS2	7/64	7	64	Tania07.raw
	High			IEISELNR	Unambiguous	2	2	P04264;P35908		CID	1	0	1	1		5.06428e+07	158	171	36	30	44.07	0.000309476	30	0	28.5733	60	90606.6	2	487.271	973.534	3.22549	18.2454	2323	2323	MS2	6/64	6	64	Tania06.raw
	High			IEISELNR	Unambiguous	2	2	P04264;P35908		CID	1	0	1	1		5.06428e+07	154	168	36	30	55.62	2.11101e-05	30	0	6.75127	8	792519	2	487.271	973.535	3.60166	18.3618	2362	2362	MS2	6/64	6	64	Tania06.raw
	High			IEISELNR	Unambiguous	2	2	P04264;P35908		CID	1	0	1	1		2.33172e+07	154	168	36	30	45.75	0.000204876	30	0	0	13	483278	2	487.271	973.535	3.72704	18.6627	2483	2483	MS2	7/64	7	64	Tania07.raw
	High			IEISELNR	Unambiguous	2	2	P04264;P35908		CID	1	0	1	1		5.11691e+06	154	168	36	30	38.61	0.00106045	30	0	0	47	128394	2	487.271	973.535	3.72704	18.4877	2512	2512	MS2	7/64	7	64	Tania08.raw
	High			IEISELNR	Unambiguous	2	2	P04264;P35908		CID	1	0	1	1		5.06428e+07	154	168	36	30	60.09	7.54207e-06	30	0	0.986446	4	1.61179e+06	2	487.271	973.536	4.47937	18.493	2406	2406	MS2	6/64	6	64	Tania06.raw
	High			IEISELNR	Unambiguous	2	2	P04264;P35908		CID	1	0	1	1		5.06428e+07	154	168	36	30	52.25	4.5866e-05	30	0	0	7	940467	2	487.272	973.536	4.79284	18.6257	2450	2450	MS2	5/64	5	64	Tania06.raw
	High			IEISELNR	Unambiguous	2	2	P04264;P35908		CID	1	0	1	1		5.06428e+07	154	168	36	30	46.61	0.00016807	30	0	0	23	266331	2	487.272	973.536	5.04362	18.7659	2497	2497	MS2	5/64	5	64	Tania06.raw
		High		IEISELNR	Unambiguous	2	2	P04264;P35908		CID	1	0	1	1		8.7459e+07	166	180	33	28	49.34	9.66225e-05	28	0	18.2885	20	344352	2	487.27	973.534	2.41047	18.3259	2402	2402	MS2	7/64	7	64	Tania10.raw
		High		IEISELNR	Unambiguous	2	2	P04264;P35908		CID	1	0	1	1		8.7459e+07	166	180	33	28	59.92	8.45431e-06	28	0	2.87605	3	1.82936e+06	2	487.271	973.534	2.66124	18.442	2439	2439	MS2	6/64	6	64	Tania10.raw
		High		IEISELNR	Unambiguous	2	2	P04264;P35908		CID	1	0	1	1		1.81813e+07	166	180	33	28	44.19	0.000316285	28	0	0	40	172379	2	487.271	973.534	2.66124	18.4123	2460	2460	MS2	7/64	7	64	Tania12.raw
		High		IEISELNR	Unambiguous	2	2	P04264;P35908		CID	1	0	1	1		4.35259e+07	166	180	33	28	61.19	6.31071e-06	28	0	0	47	126043	2	487.271	973.534	2.78663	18.354	2405	2405	MS2	7/64	7	64	Tania11.raw
		High		IEISELNR	Unambiguous	2	2	P04264;P35908		CID	1	0	1	1		8.7459e+07	158	171	33	28	50.31	7.35575e-05	28	0	0.862923	2	2.59842e+06	2	487.271	973.534	3.22549	18.5698	2483	2483	MS2	7/64	7	64	Tania10.raw
		High		IEISELNR	Unambiguous	2	2	P04264;P35908		CID	1	0	1	1		4.35259e+07	158	171	33	28	47.52	0.000139839	28	0	0	7	892404	2	487.271	973.535	3.35088	18.4766	2445	2445	MS2	7/64	7	64	Tania11.raw
		High		IEISELNR	Unambiguous	2	2	P04264;P35908		CID	1	0	1	1		1.81813e+07	158	171	33	28	43.16	0.000381616	28	0	3.84371	11	588232	2	487.271	973.535	3.35088	18.536	2504	2504	MS2	7/64	7	64	Tania12.raw
		High		IEISELNR	Unambiguous	2	2	P04264;P35908		CID	1	0	1	1		1.81813e+07	154	168	33	28	39.04	0.000960485	28	0	3.16329	14	489951	2	487.271	973.535	3.53896	18.6603	2548	2548	MS2	5/64	5	64	Tania12.raw
		High		IEISELNR	Unambiguous	2	2	P04264;P35908		CID	1	0	1	1		4.35259e+07	154	168	33	28	55.6	2.12076e-05	28	0	0	5	1.39091e+06	2	487.271	973.535	3.91513	18.6032	2490	2490	MS2	6/64	6	64	Tania11.raw
		High		IEISELNR	Unambiguous	2	2	P04264;P35908		CID	1	0	1	1		8.7459e+07	154	168	33	28	60.04	7.62941e-06	28	0	1.03395	5	1.38843e+06	2	487.271	973.535	4.04052	18.6988	2528	2528	MS2	6/64	6	64	Tania10.raw
		High		IEISELNR	Unambiguous	2	2	P04264;P35908		CID	1	0	1	1		8.7459e+07	154	168	33	28	42.9	0.000394903	28	0	0	14	461305	2	487.272	973.536	4.54207	18.8287	2573	2573	MS2	5/64	5	64	Tania10.raw
		High		IEISELNR	Unambiguous	2	2	P04264;P35908		CID	1	0	1	1		4.35259e+07	154	168	33	28	36.87	0.00158304	28	0	0	29	201996	2	487.272	973.536	4.73015	18.8598	2579	2579	MS2	7/64	7	64	Tania11.raw
		High		IEISELNR	Unambiguous	2	2	P04264;P35908		CID	1	0	1	1		4.35259e+07	154	168	33	28	59.88	7.91573e-06	28	0	1.38935	8	790652	2	487.272	973.536	5.04362	18.7279	2534	2534	MS2	6/64	6	64	Tania11.raw
		High		IEISELNR	Unambiguous	2	2	P04264;P35908		CID	1	0	1	1		8.7459e+07	264	270	35	30	36	0.00331569	30	0	0	53	132713	2	487.272	973.537	5.67056	18.9992	2631	2631	MS2	11/64	11	64	Tania10.raw
			High	IEISELNR	Unambiguous	2	2	P04264;P35908		CID	1	0	1	1		2.2241e+07	182	185	32	29	36.76	0.00191885	29	0	0	100	37029.5	2	487.269	973.53	-1.22582	18.32	2426	2426	MS2	7/64	7	64	Tania03.raw
			High	IEISELNR	Unambiguous	2	2	P04264;P35908		CID	1	0	1	1		43821822	159	175	32	29	38.42	0.00114384	29	0	21.8428	28	241053	2	487.27	973.532	1.03119	18.3033	2409	2409	MS2	7/64	7	64	Tania02.raw
			High	IEISELNR	Unambiguous	2	2	P04264;P35908		CID	1	0	1	1		15751848	166	180	32	29	46.1	0.000203741	29	0	31.9519	47	109025	2	487.27	973.533	1.84622	18.4061	2450	2450	MS2	6/64	6	64	Tania05.raw
			High	IEISELNR	Unambiguous	2	2	P04264;P35908		CID	1	0	1	1		2.2241e+07	166	180	32	29	46.75	0.00017542	29	0	4.08097	18	344337	2	487.27	973.533	1.97161	18.4395	2467	2467	MS2	6/64	6	64	Tania03.raw
			High	IEISELNR	Unambiguous	2	2	P04264;P35908		CID	1	0	1	1		43821822	166	180	32	29	48.75	0.000110682	29	0	2.04102	5	1.24908e+06	2	487.271	973.534	2.59855	18.4453	2453	2453	MS2	7/64	7	64	Tania02.raw
			High	IEISELNR	Unambiguous	2	2	P04264;P35908		CID	0.2766	0	1	1		1.83992e+07	166	180	32	29	46.62	0.00018075	29	0	7.46666	32	200641	2	487.271	973.534	2.59855	18.4003	2464	2464	MS2	5/64	5	64	Tania04.raw
			High	IEISELNR	Unambiguous	2	2	P04264;P35908		CID	1	0	1	1		2.2241e+07	166	180	32	29	48.72	0.000111449	29	0	1.34788	9	715594	2	487.271	973.534	2.78663	18.5623	2507	2507	MS2	7/64	7	64	Tania03.raw
			High	IEISELNR	Unambiguous	2	2	P04264;P35908		CID	1	0	1	1		43821822	166	180	32	29	60.13	8.05523e-06	29	0	1.87514	5	1.18851e+06	2	487.271	973.534	2.84933	18.5834	2497	2497	MS2	6/64	6	64	Tania02.raw
			High	IEISELNR	Unambiguous	2	2	P04264;P35908		CID	1	0	1	1		1.83992e+07	169	183	32	29	47.03	0.000167439	29	0	1.60448	10	618657	2	487.271	973.534	2.97471	18.5251	2506	2506	MS2	7/64	7	64	Tania04.raw
			High	IEISELNR	Unambiguous	2	2	P04264;P35908		CID	1	0	1	1		15751848	169	183	32	29	59.97	8.50857e-06	29	0	5.1046	14	472861	2	487.271	973.534	3.03741	18.5264	2490	2490	MS2	6/64	6	64	Tania05.raw
			High	IEISELNR	Unambiguous	2	2	P04264;P35908		CID	1	0	1	1		2.2241e+07	169	183	32	29	44.53	0.000297753	29	0	4.83054	16	414034	2	487.271	973.534	3.1001	18.6915	2551	2551	MS2	6/64	6	64	Tania03.raw
			High	IEISELNR	Unambiguous	2	2	P04264;P35908		CID	1	0	1	1		2.2241e+07	158	171	32	29	41.24	0.000593782	29	0	6.92794	42	164093	2	487.271	973.534	3.22549	18.8302	2598	2598	MS2	7/64	7	64	Tania03.raw
			High	IEISELNR	Unambiguous	2	2	P04264;P35908		CID	1	0	1	1		15751848	158	171	32	29	43.1	0.000386925	29	0	1.96576	15	474803	2	487.271	973.535	3.28819	18.6585	2536	2536	MS2	6/64	6	64	Tania05.raw
			High	IEISELNR	Unambiguous	2	2	P04264;P35908		CID	1	0	1	1		1.83992e+07	158	171	32	29	40.96	0.000633326	29	0	9.14632	41	165481	2	487.271	973.535	3.28819	18.7899	2596	2596	MS2	6/64	6	64	Tania04.raw
			High	IEISELNR	Unambiguous	2	2	P04264;P35908		CID	0.1667	0	1	1		1.83992e+07	158	171	32	29	41.55	0.000552875	29	0	6.88642	14	453376	2	487.271	973.535	3.35088	18.6535	2550	2550	MS2	6/64	6	64	Tania04.raw
			High	IEISELNR	Unambiguous	2	2	P04264;P35908		CID	1	0	1	1		15751848	154	168	32	29	41.4	0.000557816	29	0	7.57655	43	140642	2	487.271	973.535	3.41357	18.7981	2584	2584	MS2	6/64	6	64	Tania05.raw
			High	IEISELNR	Unambiguous	2	2	P04264;P35908		CID	1	0	1	1		43821822	154	168	32	29	48.58	0.00010678	29	0	2.38121	15	424709	2	487.271	973.535	4.1659	18.7163	2541	2541	MS2	7/64	7	64	Tania02.raw
			High	IEISELNR	Unambiguous	2	2	P04264;P35908		CID	1	0	1	1		43821822	154	168	32	29	39.08	0.00095168	29	0	11.0988	42	154685	2	487.272	973.536	5.04362	18.8591	2587	2587	MS2	7/64	7	64	Tania02.raw
	High			LALDLEIATYR	Unambiguous	3	3	P04264;P08729;P05787		CID	1	0	1	2		2.02826e+07	129	105	35	29	54.01	2.56189e-05	29	0	0	17	386425	2	639.362	1277.72	5.23677	23.7616	4194	4194	MS2	7/90	7	90	Tania07.raw
	High			LALDLEIATYR	Unambiguous	3	3	P04264;P08729;P05787		CID	1	0	1	2		2.02826e+07	135	107	35	29	61.69	4.57408e-06	29	0	26.8485	17	346014	2	639.362	1277.72	5.42784	23.9006	4239	4239	MS2	7/90	7	90	Tania07.raw
	High			LALDLEIATYR	Unambiguous	3	3	P04264;P08729;P05787		CID	1	0	1	2		2.02826e+07	135	107	35	29	66.87	1.38773e-06	29	0	7.0785	39	181606	2	639.362	1277.72	5.52338	23.6293	4151	4151	MS2	7/90	7	90	Tania07.raw
		High		LALDLEIATYR	Unambiguous	3	3	P04264;P08729;P05787		CID	1	0	1	2		35622084	129	105	32	27	66.81	1.3445e-06	27	0	1.98089	7	969588	2	639.362	1277.72	5.04569	23.8124	4238	4238	MS2	7/90	7	90	Tania10.raw
		High		LALDLEIATYR	Unambiguous	3	3	P04264;P08729;P05787		CID	1	0	1	2		1.06973e+07	129	105	32	27	62.45	3.6691e-06	27	0	23.1515	27	237844	2	639.362	1277.72	5.04569	23.8947	4353	4353	MS2	8/90	8	90	Tania12.raw
		High		LALDLEIATYR	Unambiguous	3	3	P04264;P08729;P05787		CID	1	0	1	2		35622084	129	105	32	27	62.19	3.89547e-06	27	0	3.28209	8	884074	2	639.362	1277.72	5.23677	23.9495	4283	4283	MS2	7/90	7	90	Tania10.raw
		High		LALDLEIATYR	Unambiguous	3	3	P04264;P08729;P05787		CID	1	0	1	2		2.78586e+07	129	105	32	27	58.08	1.0036e-05	27	0	8.11979	11	617710	2	639.362	1277.72	5.3323	23.86	4235	4235	MS2	7/90	7	90	Tania11.raw
		High		LALDLEIATYR	Unambiguous	3	3	P04264;P08729;P05787		CID	1	0	1	2		2.78586e+07	135	107	32	27	57.97	1.07722e-05	27	0	7.64183	15	440167	2	639.362	1277.72	5.71445	24.0029	4280	4280	MS2	7/90	7	90	Tania11.raw
		High		LALDLEIATYR	Unambiguous	3	3	P04264;P08729;P05787		CID	1	0	1	2		2.78586e+07	135	107	32	27	51.49	4.78965e-05	22	0	39.7592	54	125072	2	639.362	1277.72	5.71445	24.1802	4338	4338	MS2	7/90	7	90	Tania11.raw
		High		LALDLEIATYR	Unambiguous	3	3	P04264;P08729;P05787		CID	1	0	1	2		35622084	141	114	32	27	61.44	5.06045e-06	27	0	21.1731	20	290683	2	639.362	1277.72	5.90553	24.0911	4328	4328	MS2	7/90	7	90	Tania10.raw
		High		LALDLEIATYR	Unambiguous	3	3	P04264;P08729;P05787		CID	1	0	1	2		2.78586e+07	141	114	32	27	53.68	3.02127e-05	27	0	26.8543	24	262453	2	639.362	1277.72	5.90553	23.731	4194	4194	MS2	7/90	7	90	Tania11.raw
			High	LALDLEIATYR	Unambiguous	3	3	P04264;P08729;P05787		CID	1	0	1	2		3.33838e+07	131	105	31	28	61.82	4.30766e-06	28	0	12.1395	23	300126	2	639.361	1277.72	3.99478	24.0612	4314	4314	MS2	7/90	7	90	Tania03.raw
			High	LALDLEIATYR	Unambiguous	3	3	P04264;P08729;P05787		CID	1	0	1	2		3.33838e+07	131	105	31	28	66.96	1.31899e-06	28	0	1.17022	10	634704	2	639.361	1277.72	4.18585	23.9264	4271	4271	MS2	7/90	7	90	Tania03.raw
			High	LALDLEIATYR	Unambiguous	3	3	P04264;P08729;P05787		CID	1	0	1	2		30491341	131	105	31	28	59.26	7.76679e-06	28	0	0	11	648635	2	639.361	1277.72	4.37693	23.8307	4278	4278	MS2	16/90	16	90	Tania04.raw
			High	LALDLEIATYR	Unambiguous	3	3	P04264;P08729;P05787		CID	1	0	1	2		30491341	131	105	31	28	57.49	1.16746e-05	28	0	17.0287	19	364227	2	639.362	1277.72	4.47247	23.9907	4330	4330	MS2	8/90	8	90	Tania04.raw
			High	LALDLEIATYR	Unambiguous	3	3	P04264;P08729;P05787		CID	1	0	1	2		3.33838e+07	131	105	31	28	71.31	4.84441e-07	28	0	5.61167	38	159920	2	639.362	1277.72	4.47247	23.6601	4189	4189	MS2	8/90	8	90	Tania03.raw
			High	LALDLEIATYR	Unambiguous	3	3	P04264;P08729;P05787		CID	1	0	1	2		3.33838e+07	131	105	31	28	58	1.03811e-05	28	0	0	9	697198	2	639.362	1277.72	4.568	23.7881	4227	4227	MS2	7/90	7	90	Tania03.raw
			High	LALDLEIATYR	Unambiguous	3	3	P04264;P08729;P05787		CID	1	0	1	2		30491341	129	105	31	28	62.19	3.89547e-06	28	0	3.24136	15	443862	2	639.362	1277.72	5.14123	23.6927	4233	4233	MS2	7/90	7	90	Tania04.raw
			High	LALDLEIATYR	Unambiguous	3	3	P04264;P08729;P05787		CID	1	0	1	2		30491341	129	105	31	28	41.09	0.000501834	22	0	55.4643	55	136442	2	639.362	1277.72	5.23677	24.1746	4391	4391	MS2	8/90	8	90	Tania04.raw
			High	LALDLEIATYR	Unambiguous	3	3	P04264;P08729;P05787		CID	1	0	1	2		1.4044e+07	135	107	31	28	61.7	4.56356e-06	24	0	30.0508	43	168756	2	639.362	1277.72	5.42784	24.0265	4185	4185	MS2	7/90	7	90	Tania02.raw
			High	LALDLEIATYR	Unambiguous	3	3	P04264;P08729;P05787		CID	1	0	1	2		1.4044e+07	135	107	31	28	57.98	1.07474e-05	28	0	2.06749	22	307112	2	639.362	1277.72	5.52338	23.7244	4098	4098	MS2	7/90	7	90	Tania02.raw
			High	LALDLEIATYR	Unambiguous	3	3	P04264;P08729;P05787		CID	1	0	1	2		1.4044e+07	135	107	31	28	57.88	1.09977e-05	28	0	3.33016	16	424290	2	639.362	1277.72	5.61892	23.8759	4141	4141	MS2	7/90	7	90	Tania02.raw
			High	LALDLEIATYR	Unambiguous	3	3	P04264;P08729;P05787		CID	1	0	1	2		30491341	135	107	31	28	58.08	1.05028e-05	28	0	18.1989	44	145258	2	639.362	1277.72	5.71445	23.5636	4193	4193	MS2	7/90	7	90	Tania04.raw
			High	LALDLEIATYR	Unambiguous	3	3	P04264;P08729;P05787		CID	1	0	1	2		4.87706e+06	135	107	31	28	65.92	1.72705e-06	28	0	18.6517	49	138073	2	639.362	1277.72	5.71445	23.9123	4273	4273	MS2	7/90	7	90	Tania05.raw
			High	LALDLEIATYR	Unambiguous	3	3	P04264;P08729;P05787		CID	1	0	1	2		4.87706e+06	141	114	31	28	57.71	1.19451e-05	28	0	8.24134	51	141234	2	639.362	1277.72	5.90553	23.7737	4228	4228	MS2	7/90	7	90	Tania05.raw
	High			LNDLEDALQQAK	Unambiguous	1	1	P04264		CID	1	0	1	1		1.79523e+07	122	116	35	29	63.82	2.53122e-06	29	0	15.7499	17	398966	2	679.355	1357.7	4.49332	20.6229	3139	3139	MS2	17/114	17	114	Tania07.raw
		High		LNDLEDALQQAK	Unambiguous	1	1	P04264		CID	1	0	1	1		12674231	144	145	32	27	57.71	1.21992e-05	27	0	27.8359	24	320827	2	679.353	1357.7	2.60523	20.7045	3252	3252	MS2	17/114	17	114	Tania12.raw
		High		LNDLEDALQQAK	Unambiguous	1	1	P04264		CID	1	0	1	1		12674231	149	150	33	27	47.4	0.000135568	27	0	16.583	20	312412	2	679.354	1357.7	3.68414	20.8348	3298	3298	MS2	10/114	10	114	Tania12.raw
		High		LNDLEDALQQAK	Unambiguous	1	1	P04264		CID	1	0	1	1		4.00776e+07	149	150	33	27	67.28	1.39366e-06	27	0	2.3095	6	1.02886e+06	2	679.354	1357.7	3.77405	20.7741	3214	3214	MS2	9/114	9	114	Tania11.raw
		High		LNDLEDALQQAK	Unambiguous	1	1	P04264		CID	1	0	1	1		4.00776e+07	149	150	33	27	66.62	1.62239e-06	27	0	5.89583	11	621483	2	679.354	1357.7	3.77405	20.6391	3170	3170	MS2	10/114	10	114	Tania11.raw
		High		LNDLEDALQQAK	Unambiguous	1	1	P04264		CID	1	0	1	1		7.06913e+07	122	116	32	27	68.93	7.80423e-07	27	0	5.63067	6	1.153e+06	2	679.355	1357.7	4.49332	20.6256	3175	3175	MS2	10/114	10	114	Tania10.raw
		High		LNDLEDALQQAK	Unambiguous	1	1	P04264		CID	1	0	1	1		4.00776e+07	118	115	32	26	71.13	4.54833e-07	26	0	4.4371	11	609632	2	679.355	1357.7	4.76305	20.909	3260	3260	MS2	9/114	9	114	Tania11.raw
		High		LNDLEDALQQAK	Unambiguous	1	1	P04264		CID	1	0	1	1		7.06913e+07	118	115	32	26	58.92	7.56575e-06	26	0	34.7723	22	292867	2	679.355	1357.7	4.85296	21.04	3315	3315	MS2	9/114	9	114	Tania10.raw
		High		LNDLEDALQQAK	Unambiguous	1	1	P04264		CID	1	0	1	1		7.06913e+07	118	114	32	26	68.98	7.46194e-07	26	0	4.74011	4	1.67377e+06	2	679.355	1357.7	5.12269	20.7586	3218	3218	MS2	9/114	9	114	Tania10.raw
		High		LNDLEDALQQAK	Unambiguous	1	1	P04264		CID	1	0	1	1		7.06913e+07	147	135	32	27	62.21	4.41863e-06	26	0	6.72357	7	912668	2	679.356	1357.7	5.84196	20.8935	3264	3264	MS2	10/114	10	114	Tania10.raw
			High	LNDLEDALQQAK	Unambiguous	1	1	P04264		CID	1	0	1	1		2.09348e+07	149	150	32	28	68.08	1.15919e-06	28	0	6.69453	13	557508	2	679.354	1357.7	3.59423	20.6807	3198	3198	MS2	10/114	10	114	Tania03.raw
			High	LNDLEDALQQAK	Unambiguous	1	1	P04264		CID	1	0	1	1		2.09348e+07	139	137	31	28	65.7	1.87062e-06	28	0	10.1217	13	481934	2	679.354	1357.7	4.04378	20.815	3240	3240	MS2	9/114	9	114	Tania03.raw
			High	LNDLEDALQQAK	Unambiguous	1	1	P04264		CID	1	0	1	1		4.68988e+07	122	116	31	28	69.3	7.16688e-07	28	0	5.04998	14	520027	2	679.354	1357.7	4.13369	20.5541	3113	3113	MS2	18/114	18	114	Tania02.raw
			High	LNDLEDALQQAK	Unambiguous	1	1	P04264		CID	1	0	1	1		1.38844e+07	122	116	31	28	66.14	1.48364e-06	28	0	15.5393	19	388785	2	679.355	1357.7	4.49332	20.7992	3260	3260	MS2	10/114	10	114	Tania04.raw
			High	LNDLEDALQQAK	Unambiguous	1	1	P04264		CID	1	0	1	1		4.68988e+07	118	115	30	27	73.33	2.74064e-07	27	0	3.34521	6	1.20841e+06	2	679.355	1357.7	4.67314	20.7023	3157	3157	MS2	9/114	9	114	Tania02.raw
			High	LNDLEDALQQAK	Unambiguous	1	1	P04264		CID	1	0	1	1		1.13376e+07	118	115	30	27	59.88	6.0653e-06	27	0	10.2406	23	328062	2	679.355	1357.7	4.85296	20.7909	3240	3240	MS2	15/114	15	114	Tania05.raw
			High	LNDLEDALQQAK	Unambiguous	1	1	P04264		CID	1	0	1	1		4.68988e+07	142	131	31	28	76.58	1.56048e-07	28	0	5.8177	11	643290	2	679.355	1357.7	5.30251	20.8505	3201	3201	MS2	10/114	10	114	Tania02.raw
		High		mSGEcAPNVSVSVSTSHTTISGGGSR	Unambiguous	1	1	P04264	M1(Oxidation); C5(Carbamidomethyl)	CID	1	0	1	1		2.13931e+07	43		27	22	65.02	6.76766e-07	22	0	8.2279	15	208238	3	861.063	2581.17	5.02	17.7591	2210	2210	MS2	28/282	28	282	Tania10.raw
		High		mSGEcAPNVSVSVSTSHTTISGGGSR	Unambiguous	1	1	P04264	M1(Oxidation); C5(Carbamidomethyl)	CID	1	0	1	1		1.17293e+07	43		27	22	70.71	1.82574e-07	22	0	9.23201	26	139042	3	861.063	2581.18	5.16188	17.7444	2203	2203	MS2	27/282	27	282	Tania11.raw
			High	mSGEcAPNVSVSVSTSHTTISGGGSR	Unambiguous	1	1	P04264	M1(Oxidation); C5(Carbamidomethyl)	CID	1	0	1	1		1.21014e+07	46	53	26	23	82.24	1.37318e-08	23	0	8.20683	19	168044	3	861.064	2581.18	5.58751	17.6512	2200	2200	MS2	27/282	27	282	Tania02.raw
		High		NKYEDEINKR	Unambiguous	2	2	P04264;P05787		CID	1	0	1	1		3.83077e+06	151		33	27	38.72	0.00101379	21	2	12.8327	83	88929.4	2	654.835	1308.66	5.72299	16.2746	1738	1738	MS2	7/94	7	94	Tania11.raw
			High	NKYEDEINKR	Unambiguous	2	2	P04264;P05787		CID	1	0	1	1		1349911	126		31	28	31.21	0.00476805	21	2	26.0799	100	32504.2	2	654.832	1308.66	2.17841	16.1762	1775	1775	MS2	7/94	7	94	Tania04.raw
			High	NKYEDEINKR	Unambiguous	2	2	P04264;P05787		CID	1	0	1	1		4.17435e+06	151	134	32	29	37.92	0.00121884	22	2	8.60669	74	95237.6	2	654.835	1308.66	5.81627	16.0429	1746	1746	MS2	7/94	7	94	Tania02.raw
		High		NmQDmVEDYR	Unambiguous	1	1	P04264	M2(Oxidation); M5(Oxidation)	CID	1	0	1	1		1.89712e+07	5		18	13	31.17	0.000190959	13	0	45.5746	100	67304	2	666.767	1332.53	4.7002	16.9233	1935	1935	MS2	6/98	6	98	Tania10.raw
		High		NmQDmVEDYR	Unambiguous	1	1	P04264	M2(Oxidation); M5(Oxidation)	CID	1	0	1	1		9.47749e+06	5		18	13	40.57	2.1925e-05	13	0	25.446	55	124279	2	666.767	1332.53	4.97502	16.7656	1883	1883	MS2	6/98	6	98	Tania11.raw
		High		NmQDmVEDYR	Unambiguous	1	1	P04264	M2(Oxidation); M5(Oxidation)	CID	1	0	1	1		3.7181e+06	5	6	18	13	30.41	0.000227478	13	0	24.7778	56	115294	2	666.767	1332.53	5.15824	16.6992	1871	1871	MS2	8/98	8	98	Tania12.raw
		High		NmQDmVEDYR	Unambiguous	1	1	P04264	M2(Oxidation); M5(Oxidation)	CID	1	0	1	1		3.7181e+06	5	6	18	13	30.97	0.000199959	13	0	40.3357	98	73908.1	2	666.767	1332.53	5.79949	16.5748	1829	1829	MS2	11/98	11	98	Tania12.raw
	High			NMQDmVEDYR	Unambiguous	1	1	P04264	M5(Oxidation)	CID	1	0	1	1		2.98589e+06	13		25	19	31.91	0.00041871	19	0	0	100	53882.4	2	658.769	1316.53	4.69645	17.825	2180	2180	MS2	7/98	7	98	Tania06.raw
		High		NMQDmVEDYR	Unambiguous	1	1	P04264	M5(Oxidation)	CID	1	0	1	1		4.37355e+06	13		22	17	36.2	0.000155924	17	0	31.8454	57	82054.8	2	658.769	1316.53	4.51101	17.6946	2187	2187	MS2	8/98	8	98	Tania10.raw
		High		NMQDmVEDYR	Unambiguous	1	1	P04264	M5(Oxidation)	CID	1	0	1	1		4.21504e+06	12		22	16	27.24	0.00113279	16	0	50.494	100	37594.6	2	658.77	1316.53	5.90182	17.9571	2273	2273	MS2	7/98	7	98	Tania11.raw
			High	NMQDMVEDYR	Unambiguous	1	1	P04264		CID	1	0	1	1		4.21686e+06	17	12	22	19	46.15	2.06262e-05	19	0	16.7066	76	84213.7	2	650.771	1300.54	4.59874	19.7312	2856	2856	MS2	7/98	7	98	Tania02.raw
			High	NMQDMVEDYR	Unambiguous	1	1	P04264		CID	1	0	1	1		4.21686e+06	17	14	22	19	58.13	1.30743e-06	19	0	21.8575	60	132088	2	650.772	1300.54	5.63121	19.5833	2809	2809	MS2	7/98	7	98	Tania02.raw
	High			QISNLQQSISDAEQR	Unambiguous	1	1	P04264		CID	1	0	1	1		1.87997e+07	147	118	35	29	52.37	4.2588e-05	26	0	29.9107	30	136120	3	572.958	1716.86	5.36119	19.6976	2798	2798	MS2	19/160	19	160	Tania06.raw
	High			QISNLQQSISDAEQR	Unambiguous	1	1	P04264		CID	1	0	1	1		7.41627e+06	146	118	35	29	42.97	0.000368403	27	0	10.1362	31	144484	3	572.958	1716.86	5.46784	19.4863	2759	2759	MS2	19/160	19	160	Tania07.raw
		High		QISNLQQSISDAEQR	Unambiguous	1	1	P04264		CID	1	0	1	1		1.56522e+07	138		32	27	102.38	3.98886e-10	25	0	4.03325	38	191676	2	858.934	1716.86	5.08462	19.7393	2868	2868	MS2	12/160	12	160	Tania11.raw
		High		QISNLQQSISDAEQR	Unambiguous	1	1	P04264		CID	1	0	1	1		4.89177e+07	146	118	32	27	44.19	0.000278178	22	0	19.1314	10	442241	3	572.958	1716.86	5.57449	19.7479	2881	2881	MS2	14/160	14	160	Tania10.raw
		High		QISNLQQSISDAEQR	Unambiguous	1	1	P04264		CID	1	0	1	1		7.68368e+06	147		32	27	36.04	0.00182931	27	0	34.094	30	154937	3	572.958	1716.86	5.68114	19.6336	2882	2882	MS2	18/160	18	160	Tania12.raw
		High		QISNLQQSISDAEQR	Unambiguous	1	1	P04264		CID	1	0	1	1		2.26472e+07	147	118	32	27	61.26	5.49905e-06	27	0	8.51813	10	455440	3	572.959	1716.86	5.78779	19.6346	2832	2832	MS2	10/160	10	160	Tania11.raw
		High		QISNLQQSISDAEQR	Unambiguous	1	1	P04264		CID	1	0	1	1		3.39296e+07	147		32	27	102.75	3.902e-10	25	0	8.66494	29	267720	2	858.934	1716.86	5.86673	19.7773	2891	2891	MS2	12/160	12	160	Tania10.raw
		High		QISNLQQSISDAEQR	Unambiguous	1	1	P04264		CID	1	0	1	1		2.26472e+07	147	118	32	27	59.28	8.67536e-06	27	0	21.9827	53	89981.6	3	572.959	1716.86	5.89444	19.3814	2748	2748	MS2	18/160	18	160	Tania11.raw
			High	QISNLQQSISDAEQR	Unambiguous	1	1	P04264		CID	1	0	1	1		2.57322e+07	124		31	28	73.99	2.47395e-07	24	0	0	95	54342.8	2	858.933	1716.86	4.58692	19.8651	2897	2897	MS2	12/160	12	160	Tania02.raw
			High	QISNLQQSISDAEQR	Unambiguous	1	1	P04264		CID	1	0	1	1		2.4626e+07	123	85	31	28	55.1	1.90053e-05	23	0	11.6413	12	357260	3	572.958	1716.86	4.61463	19.6156	2819	2819	MS2	9/160	9	160	Tania02.raw
			High	QISNLQQSISDAEQR	Unambiguous	1	1	P04264		CID	1	0	1	1		1.0299e+07	123	85	31	28	45.85	0.00015991	24	0	21.0664	21	237210	3	572.958	1716.86	4.61463	19.592	2839	2839	MS2	22/160	22	160	Tania03.raw
			High	QISNLQQSISDAEQR	Unambiguous	1	1	P04264		CID	1	0	1	1		5.31754e+06	123	85	31	28	36.78	0.00129085	22	0	36.6124	33	125442	3	572.958	1716.86	4.72129	19.5966	2847	2847	MS2	15/160	15	160	Tania05.raw
			High	QISNLQQSISDAEQR	Unambiguous	1	1	P04264		CID	1	0	1	1		8.20275e+06	138	102	31	28	34.15	0.00265368	24	0	34.4255	25	188715	3	572.958	1716.86	4.82794	19.5977	2862	2862	MS2	9/160	9	160	Tania04.raw
			High	QISNLQQSISDAEQR	Unambiguous	1	1	P04264		CID	1	0	1	1		1.16918e+07	138		31	28	96.82	1.43499e-09	26	0	3.61661	38	207002	2	858.934	1716.86	5.01352	19.6898	2872	2872	MS2	12/160	12	160	Tania03.raw
			High	QISNLQQSISDAEQR	Unambiguous	1	1	P04264		CID	1	0	1	1		2.4626e+07	138	108	31	28	58.26	1.03003e-05	28	0	11.236	27	151059	3	572.958	1716.86	5.04124	19.3431	2734	2734	MS2	19/160	19	160	Tania02.raw
			High	QISNLQQSISDAEQR	Unambiguous	1	1	P04264		CID	1	0	1	1		7.88535e+06	138		31	28	92.84	3.58797e-09	25	0	8.17956	72	103785	2	858.934	1716.86	5.08462	19.7008	2897	2897	MS2	12/160	12	160	Tania04.raw
			High	QISNLQQSISDAEQR	Unambiguous	1	1	P04264		CID	1	0	1	1		8.20275e+06	138	108	31	28	43.24	0.000327227	22	0	34.775	33	153872	3	572.958	1716.86	5.14789	19.471	2820	2820	MS2	8/160	8	160	Tania04.raw
			High	QISNLQQSISDAEQR	Unambiguous	1	1	P04264		CID	1	0	1	1		7.88535e+06	138		31	28	97.28	1.29077e-09	26	0	18.8249	41	180830	2	858.934	1716.86	5.15572	19.564	2851	2851	MS2	11/160	11	160	Tania04.raw
			High	QISNLQQSISDAEQR	Unambiguous	1	1	P04264		CID	1	0	1	1		2.57322e+07	147		31	28	97.06	1.4464e-09	26	0	0	33	218188	2	858.934	1716.86	5.29792	19.7154	2850	2850	MS2	12/160	12	160	Tania02.raw
			High	QISNLQQSISDAEQR	Unambiguous	1	1	P04264		CID	1	0	1	1		1.0299e+07	147	118	31	28	41.83	0.000482267	28	0	20.4617	33	115963	3	572.958	1716.86	5.36119	19.4634	2797	2797	MS2	15/160	15	160	Tania03.raw
			High	QISNLQQSISDAEQR	Unambiguous	1	1	P04264		CID	1	0	1	1		2.4626e+07	146	118	31	28	62.43	4.17179e-06	28	0	8.31883	9	517976	3	572.958	1716.86	5.46784	19.4762	2774	2774	MS2	13/160	13	160	Tania02.raw
			High	QISNLQQSISDAEQR	Unambiguous	1	1	P04264		CID	1	0	1	1		2.57322e+07	146		31	28	93.17	3.51822e-09	25	0	0	15	502538	2	858.934	1716.86	5.65342	19.5738	2805	2805	MS2	12/160	12	160	Tania02.raw
			High	QISNLQQSISDAEQR	Unambiguous	1	1	P04264		CID	1	0	1	1		4.99313e+06	147		31	28	91.02	5.81149e-09	25	0	0	74	100797	2	858.934	1716.86	5.72452	19.5044	2816	2816	MS2	12/160	12	160	Tania05.raw
			High	QISNLQQSISDAEQR	Unambiguous	1	1	P04264		CID	1	0	1	1		1.16918e+07	147		31	28	90.97	5.87878e-09	25	0	2.36378	27	279858	2	858.934	1716.86	5.79562	19.558	2828	2828	MS2	12/160	12	160	Tania03.raw
		High		SISISVAR	Unambiguous	1	1	P04264		CID	1	0	1	1		2.08723e+07	153	162	33	28	37.3	0.0014245	27	0	25.2226	9	648252	2	416.75	832.492	4.42875	18.0376	2305	2305	MS2	7/64	7	64	Tania10.raw
			High	SISISVAR	Unambiguous	1	1	P04264		CID	1	0	1	1		7.93481e+06	154	164	32	29	40.45	0.00069421	22	0	50.946	28	202151	2	416.749	832.491	2.88912	17.8598	2267	2267	MS2	6/64	6	64	Tania02.raw
			High	SISISVAR	Unambiguous	1	1	P04264		CID	1	0	1	1		7.93481e+06	153	162	32	29	32.71	0.00409884	22	0	38.4679	20	310517	2	416.75	832.492	3.76891	18.0058	2313	2313	MS2	5/64	5	64	Tania02.raw
	High			SLDLDSIIAEVK	Unambiguous	1	1	P04264		CID	1	0	1	1		3.67961e+07	152	123	36	30	55.78	2.00823e-05	28	0	0	100	39486.2	2	651.861	1302.72	0.331976	26.7366	5099	5099	MS2	8/106	8	106	Tania07.raw
	High			SLDLDSIIAEVK	Unambiguous	1	1	P04264		CID	1	0	1	1		2.10939e+07	140	120	35	29	74.66	2.39386e-07	25	0	35.1471	24	283032	2	651.862	1302.72	1.73754	26.3077	5256	5256	MS2	9/106	9	106	Tania09.raw
	High			SLDLDSIIAEVK	Unambiguous	1	1	P04264		CID	1	0	1	1		290214	134	115	35	29	69.79	7.03193e-07	27	0	0	100	41520.8	2	651.863	1302.72	2.20606	36.9817	6611	6611	MS2	16/106	16	106	Tania06.raw
	High			SLDLDSIIAEVK	Unambiguous	1	1	P04264		CID	1	0	1	1		2.10939e+07	133	115	35	29	78	1.05395e-07	29	0	57.0302	15	371993	2	651.863	1302.72	2.48717	26.0598	5170	5170	MS2	9/106	9	106	Tania09.raw
	High			SLDLDSIIAEVK	Unambiguous	1	1	P04264		CID	1	0	1	1		9.45433e+06	133	115	35	29	81.48	4.72957e-08	26	0	0	39	171595	2	651.863	1302.72	2.48717	26.2742	5122	5122	MS2	9/106	9	106	Tania08.raw
	High			SLDLDSIIAEVK	Unambiguous	1	1	P04264		CID	1	0	1	1		3.67961e+07	162	140	36	30	80.15	7.82501e-08	28	0	0	100	63860.7	2	651.863	1302.72	2.67458	26.5876	5060	5060	MS2	9/106	9	106	Tania07.raw
	High			SLDLDSIIAEVK	Unambiguous	1	1	P04264		CID	1	0	1	1		2.10939e+07	162	140	36	30	81.01	6.41926e-08	30	0	11.3298	13	515374	2	651.863	1302.72	2.86199	26.1761	5210	5210	MS2	9/106	9	106	Tania09.raw
	High			SLDLDSIIAEVK	Unambiguous	1	1	P04264		CID	1	0	1	1		3.67961e+07	162	140	36	30	83.04	4.0224e-08	30	0	0	13	505235	2	651.863	1302.72	2.95569	26.2935	4977	4977	MS2	18/106	18	106	Tania07.raw
	High			SLDLDSIIAEVK	Unambiguous	1	1	P04264		CID	1	0	1	1		3.67961e+07	162	140	36	30	84.34	2.98184e-08	30	0	0	30	219252	2	651.863	1302.72	3.23681	26.4291	5015	5015	MS2	9/106	9	106	Tania07.raw
	High			SLDLDSIIAEVK	Unambiguous	1	1	P04264		CID	1	0	1	1		9.78032e+07	162	140	36	30	88.17	1.23448e-08	30	0	0	6	1.13745e+06	2	651.863	1302.72	3.33051	26.3038	4861	4861	MS2	9/106	9	106	Tania06.raw
	High			SLDLDSIIAEVK	Unambiguous	1	1	P04264		CID	1	0	1	1		3.67961e+07	162	140	36	30	84.52	2.86078e-08	30	0	0	7	1.00543e+06	2	651.863	1302.72	3.42421	26.1635	4940	4940	MS2	9/106	9	106	Tania07.raw
	High			SLDLDSIIAEVK	Unambiguous	1	1	P04264		CID	1	0	1	1		9.45433e+06	162	140	36	30	102.54	4.5132e-10	30	0	3.32667	31	232830	2	651.864	1302.72	3.51792	26.1312	5081	5081	MS2	10/106	10	106	Tania08.raw
	High			SLDLDSIIAEVK	Unambiguous	1	1	P04264		CID	1	0	1	1		3.67961e+07	162		36	30	78.32	1.19257e-07	25	0	0	100	45076.4	2	651.864	1302.72	3.51792	25.8793	4858	4858	MS2	9/106	9	106	Tania07.raw
	High			SLDLDSIIAEVK	Unambiguous	1	1	P04264		CID	1	0	1	1		9.78032e+07	169	154	36	30	102.48	4.77372e-10	30	0	0	3	2.15842e+06	2	651.864	1302.72	3.61162	26.1684	4824	4824	MS2	10/106	10	106	Tania06.raw
	High			SLDLDSIIAEVK	Unambiguous	1	1	P04264		CID	1	0	1	1		9.78032e+07	169	154	36	30	102.2	5.09163e-10	30	0	0	14	453526	2	651.864	1302.72	3.61162	26.4388	4898	4898	MS2	10/106	10	106	Tania06.raw
	High			SLDLDSIIAEVK	Unambiguous	1	1	P04264		CID	1	0	1	1		3.67961e+07	169	154	36	30	83.24	4.00734e-08	30	0	2.24912	14	468465	2	651.864	1302.72	3.70533	26.0152	4896	4896	MS2	18/106	18	106	Tania07.raw
	High			SLDLDSIIAEVK	Unambiguous	1	1	P04264		CID	1	0	1	1		9.45433e+06	169	154	36	30	83.27	3.97976e-08	28	0	11.8636	83	70660.4	2	651.864	1302.72	3.79903	25.9997	5043	5043	MS2	18/106	18	106	Tania08.raw
	High			SLDLDSIIAEVK	Unambiguous	1	1	P04264		CID	1	0	1	1		9.78032e+07	134		35	29	69.88	6.88771e-07	25	0	0	42	153947	2	651.864	1302.72	4.08014	26.5854	4935	4935	MS2	9/106	9	106	Tania06.raw
	High			SLDLDSIIAEVK	Unambiguous	1	1	P04264		CID	1	0	1	1		9.78032e+07	134	129	35	29	84.7	2.27026e-08	29	0	0.584135	5	1.22758e+06	2	651.864	1302.72	4.36125	26.013	4780	4780	MS2	9/106	9	106	Tania06.raw
	High			SLDLDSIIAEVK	Unambiguous	1	1	P04264		CID	1	0	1	1		9.78032e+07	127	126	35	29	71.03	5.00926e-07	26	0	0	70	85459.8	2	651.864	1302.72	4.54866	26.7317	4973	4973	MS2	9/106	9	106	Tania06.raw
	High			SLDLDSIIAEVK	Unambiguous	1	1	P04264		CID	1	0	1	1		9.78032e+07	127	126	35	29	89	7.99418e-09	29	0	0	50	147238	2	651.864	1302.72	4.73607	25.8638	4738	4738	MS2	18/106	18	106	Tania06.raw
	High			SLDLDSIIAEVK	Unambiguous	1	1	P04264		CID	1	0	1	1			127	126	35	29	80.42	5.76466e-08	29	0	0	100	48177	2	651.864	1302.72	4.73607	26.8738	5009	5009	MS2	9/106	9	106	Tania06.raw
	High			SLDLDSIIAEVK	Unambiguous	1	1	P04264		CID	1	0	1	1			127	126	35	29	64.69	2.15662e-06	25	0	0	100	28868	2	651.864	1302.72	4.82977	27.0324	5050	5050	MS2	9/106	9	106	Tania06.raw
		High		SLDLDSIIAEVK	Unambiguous	1	1	P04264		CID	1	0	1	1			134	115	32	27	51.32	4.94396e-05	22	0	51.3068	100	16061.8	2	651.863	1302.72	2.39347	27.9134	5441	5441	MS2	8/106	8	106	Tania10.raw
		High		SLDLDSIIAEVK	Unambiguous	1	1	P04264		CID	1	0	1	1		2.99987e+07	162	140	33	28	78.24	1.21474e-07	28	0	4.8871	25	288756	2	651.863	1302.72	2.58088	26.3788	5164	5164	MS2	9/106	9	106	Tania12.raw
		High		SLDLDSIIAEVK	Unambiguous	1	1	P04264		CID	1	0	1	1		7.30561e+07	162	140	33	28	85.55	2.25676e-08	28	0	0.675155	4	1802909	2	651.863	1302.72	3.0494	26.2274	4953	4953	MS2	18/106	18	106	Tania11.raw
		High		SLDLDSIIAEVK	Unambiguous	1	1	P04264		CID	1	0	1	1		7.30561e+07	162	140	33	28	102.28	4.79165e-10	28	0	2.89245	20	345484	2	651.863	1302.72	3.0494	26.5084	5024	5024	MS2	10/106	10	106	Tania11.raw
		High		SLDLDSIIAEVK	Unambiguous	1	1	P04264		CID	1	0	1	1		7.30561e+07	162	140	33	28	88.27	1.20638e-08	28	0	1.03534	7	1.02518e+06	2	651.863	1302.72	3.23681	26.3658	4990	4990	MS2	9/106	9	106	Tania11.raw
		High		SLDLDSIIAEVK	Unambiguous	1	1	P04264		CID	1	0	1	1		2.99987e+07	162	140	33	28	74.62	2.79566e-07	28	0	3.95746	9	722910	2	651.863	1302.72	3.33051	26.2296	5117	5117	MS2	17/106	17	106	Tania12.raw
		High		SLDLDSIIAEVK	Unambiguous	1	1	P04264		CID	1	0	1	1		2.99987e+07	162		33	28	78.84	1.058e-07	25	0	4.4954	14	517951	2	651.864	1302.72	3.51792	26.0919	5074	5074	MS2	9/106	9	106	Tania12.raw
		High		SLDLDSIIAEVK	Unambiguous	1	1	P04264		CID	1	0	1	1		20993277	169	154	33	28	73.39	3.8713e-07	26	0	13.2429	14	571809	2	651.864	1302.72	3.61162	26.1127	5300	5300	MS2	15/106	15	106	Tania13.raw
		High		SLDLDSIIAEVK	Unambiguous	1	1	P04264		CID	1	0	1	1		2.99987e+07	169	154	33	28	78.1	1.30875e-07	24	0	15.371	79	74082	2	651.864	1302.72	3.70533	26.5323	5209	5209	MS2	10/106	10	106	Tania12.raw
		High		SLDLDSIIAEVK	Unambiguous	1	1	P04264		CID	1	0	1	1		7.30561e+07	169	154	33	28	84.58	2.94345e-08	28	0	2.86731	6	1.04799e+06	2	651.864	1302.72	3.79903	26.0904	4915	4915	MS2	9/106	9	106	Tania11.raw
		High		SLDLDSIIAEVK	Unambiguous	1	1	P04264		CID	1	0	1	1		7.30561e+07	139	136	32	27	83.98	2.77962e-08	27	0	14.3585	81	73411.9	2	651.864	1302.72	3.89273	26.6834	5066	5066	MS2	9/106	9	106	Tania11.raw
		High		SLDLDSIIAEVK	Unambiguous	1	1	P04264		CID	1	0	1	1		20993277	134	129	32	27	74.6	2.32314e-07	27	0	32.6123	13	582101	2	651.864	1302.72	4.08014	26.2396	5344	5344	MS2	8/106	8	106	Tania13.raw
		High		SLDLDSIIAEVK	Unambiguous	1	1	P04264		CID	1	0	1	1		1.50653e+08	134	129	32	27	85.53	1.87532e-08	27	0	0.70161	4	1.93336e+06	2	651.864	1302.72	4.17384	26.3528	5035	5035	MS2	18/106	18	106	Tania10.raw
		High		SLDLDSIIAEVK	Unambiguous	1	1	P04264		CID	1	0	1	1		7.30561e+07	134		32	27	78.37	9.75158e-08	27	0	5.51864	58	102494	2	651.864	1302.72	4.26755	25.957	4878	4878	MS2	18/106	18	106	Tania11.raw
		High		SLDLDSIIAEVK	Unambiguous	1	1	P04264		CID	1	0	1	1		1.50653e+08	134		32	27	98.95	8.53247e-10	27	0	0	3	2124877	2	651.864	1302.72	4.45496	26.0681	4952	4952	MS2	10/106	10	106	Tania10.raw
		High		SLDLDSIIAEVK	Unambiguous	1	1	P04264		CID	1	0	1	1		1.50653e+08	127	126	32	27	92.31	3.73056e-09	27	0	2.68916	9	714472	2	651.864	1302.72	4.54866	26.4858	5073	5073	MS2	10/106	10	106	Tania10.raw
		High		SLDLDSIIAEVK	Unambiguous	1	1	P04264		CID	1	0	1	1		1.50653e+08	127	126	32	27	78.6	8.76544e-08	27	0	3.4334	39	159415	2	651.864	1302.72	4.64236	25.9287	4912	4912	MS2	18/106	18	106	Tania10.raw
		High		SLDLDSIIAEVK	Unambiguous	1	1	P04264		CID	1	0	1	1		1.50653e+08	127	126	32	27	87.87	1.03699e-08	27	0	0.287461	2	3.49461e+06	2	651.864	1302.72	4.73607	26.2133	4995	4995	MS2	9/106	9	106	Tania10.raw
		High		SLDLDSIIAEVK	Unambiguous	1	1	P04264		CID	1	0	1	1		7.30561e+07	127	126	32	27	60.98	5.06727e-06	25	0	15.039	100	38362.3	2	651.864	1302.72	4.82977	26.8241	5100	5100	MS2	9/106	9	106	Tania11.raw
		High		SLDLDSIIAEVK	Unambiguous	1	1	P04264		CID	1	0	1	1		1.50653e+08	125	123	32	27	76.16	1.51314e-07	27	0	2.67609	23	271954	2	651.865	1302.72	5.01718	26.6372	5115	5115	MS2	18/106	18	106	Tania10.raw
		High		SLDLDSIIAEVK	Unambiguous	1	1	P04264		CID	1	0	1	1		1.50653e+08	125	123	32	27	61.06	4.89644e-06	24	0	32.2302	81	72703.6	2	651.865	1302.72	5.01718	26.9325	5191	5191	MS2	8/106	8	106	Tania10.raw
		High		SLDLDSIIAEVK	Unambiguous	1	1	P04264		CID	1	0	1	1		2.99987e+07	125		32	27	80.79	5.21051e-08	27	0	0	71	100381	2	651.865	1302.72	5.01718	25.9649	5035	5035	MS2	9/106	9	106	Tania12.raw
		High		SLDLDSIIAEVK	Unambiguous	1	1	P04264		CID	1	0	1	1		1.50653e+08	125		32	27	69.7	6.697e-07	27	0	11.2475	65	101896	2	651.865	1302.72	5.39199	26.783	5152	5152	MS2	9/106	9	106	Tania10.raw
		High		SLDLDSIIAEVK	Unambiguous	1	1	P04264		CID	1	0	1	1			131		32	27	40.34	0.000605677	22	0	41.5174	100	35693.7	2	651.865	1302.72	5.6731	27.1622	5251	5251	MS2	16/106	16	106	Tania10.raw
			High	SLDLDSIIAEVK	Unambiguous	1	1	P04264		CID	1	0	1	1		2.84496e+07	140	120	31	28	80.86	5.74246e-08	25	0	4.11714	25	244774	2	651.862	1302.72	1.92495	26.4219	5090	5090	MS2	9/106	9	106	Tania04.raw
			High	SLDLDSIIAEVK	Unambiguous	1	1	P04264		CID	1	0	1	1		4.3771e+07	140		31	28	72.94	3.55712e-07	24	0	15.4558	100	49952.9	2	651.862	1302.72	1.92495	26.7406	5110	5110	MS2	10/106	10	106	Tania03.raw
			High	SLDLDSIIAEVK	Unambiguous	1	1	P04264		CID	1	0	1	1		2.84496e+07	140		31	28	77.1	1.36489e-07	24	0	11.5718	86	66666.6	2	651.862	1302.72	1.92495	26.5725	5130	5130	MS2	18/106	18	106	Tania04.raw
			High	SLDLDSIIAEVK	Unambiguous	1	1	P04264		CID	1	0	1	1		4.3771e+07	134	115	31	28	84.43	2.41588e-08	28	0	3.67386	7	992372	2	651.863	1302.72	2.01865	26.2398	4979	4979	MS2	9/106	9	106	Tania03.raw
			High	SLDLDSIIAEVK	Unambiguous	1	1	P04264		CID	1	0	1	1		4.3771e+07	134	115	31	28	73.07	3.30426e-07	28	0	0	13	476019	2	651.863	1302.72	2.01865	26.3622	5010	5010	MS2	9/106	9	106	Tania03.raw
			High	SLDLDSIIAEVK	Unambiguous	1	1	P04264		CID	1	0	1	1		4.3771e+07	134	115	31	28	92.87	3.45999e-09	28	0	3.98247	8	717257	2	651.863	1302.72	2.01865	26.0989	4938	4938	MS2	19/106	19	106	Tania03.raw
			High	SLDLDSIIAEVK	Unambiguous	1	1	P04264		CID	1	0	1	1		2.84496e+07	134	115	31	28	77.9	1.08661e-07	25	0	3.36505	10	643899	2	651.863	1302.72	2.11236	26.2656	5045	5045	MS2	18/106	18	106	Tania04.raw
			High	SLDLDSIIAEVK	Unambiguous	1	1	P04264		CID	1	0	1	1		4.3771e+07	134	115	31	28	74.21	2.54141e-07	25	0	5.52634	42	108284	2	651.863	1302.72	2.39347	26.5326	5057	5057	MS2	9/106	9	106	Tania03.raw
			High	SLDLDSIIAEVK	Unambiguous	1	1	P04264		CID	1	0	1	1		4.3771e+07	134	115	31	28	80.62	5.80864e-08	25	0	8.35702	41	168917	2	651.863	1302.72	2.39347	25.9786	4903	4903	MS2	18/106	18	106	Tania03.raw
			High	SLDLDSIIAEVK	Unambiguous	1	1	P04264		CID	1	0	1	1		2.84496e+07	133		31	28	88.17	1.0135e-08	25	0	10.4323	54	112901	2	651.863	1302.72	2.48717	26.0016	4966	4966	MS2	10/106	10	106	Tania04.raw
			High	SLDLDSIIAEVK	Unambiguous	1	1	P04264		CID	1	0	1	1		4.9645e+07	162	140	32	29	79.54	9.00503e-08	29	0	58.0748	100	22005.9	2	651.863	1302.72	2.67458	25.8788	4678	4678	MS2	8/106	8	106	Tania02.raw
			High	SLDLDSIIAEVK	Unambiguous	1	1	P04264		CID	1	0	1	1		2.1445e+07	162	140	32	29	80.72	6.86254e-08	26	0	0	55	118570	2	651.863	1302.72	2.76829	26.46	5019	5019	MS2	9/106	9	106	Tania05.raw
			High	SLDLDSIIAEVK	Unambiguous	1	1	P04264		CID	1	0	1	1		4.9645e+07	162	140	32	29	80.62	7.02239e-08	27	0	0.828362	8	825348	2	651.863	1302.72	2.95569	26.2963	4784	4784	MS2	8/106	8	106	Tania02.raw
			High	SLDLDSIIAEVK	Unambiguous	1	1	P04264		CID	1	0	1	1		2.84496e+07	162	140	32	29	81.55	5.66872e-08	29	0	0	10	723706	2	651.863	1302.72	2.95569	26.1346	5006	5006	MS2	9/106	9	106	Tania04.raw
			High	SLDLDSIIAEVK	Unambiguous	1	1	P04264		CID	1	0	1	1			162		32	29	60.6	7.05481e-06	25	0	26.0486	100	32190.6	2	651.863	1302.72	2.95569	26.8669	4907	4907	MS2	8/106	8	106	Tania02.raw
			High	SLDLDSIIAEVK	Unambiguous	1	1	P04264		CID	1	0	1	1		2.1445e+07	162	140	32	29	80.54	7.15295e-08	28	0	4.53682	21	270802	2	651.863	1302.72	3.1431	26.3303	4985	4985	MS2	8/106	8	106	Tania05.raw
			High	SLDLDSIIAEVK	Unambiguous	1	1	P04264		CID	1	0	1	1		4.9645e+07	162	140	32	29	79.37	9.36451e-08	28	0	7.86095	68	90622	2	651.863	1302.72	3.1431	26.5785	4845	4845	MS2	10/106	10	106	Tania02.raw
			High	SLDLDSIIAEVK	Unambiguous	1	1	P04264		CID	1	0	1	1		4.9645e+07	162	140	32	29	81.21	6.13035e-08	28	0	1.08797	5	1.27079e+06	2	651.863	1302.72	3.23681	26.172	4752	4752	MS2	9/106	9	106	Tania02.raw
			High	SLDLDSIIAEVK	Unambiguous	1	1	P04264		CID	1	0	1	1		4.9645e+07	162	140	32	29	87.95	1.29863e-08	29	0	3.69202	25	295285	2	651.863	1302.72	3.23681	26.4397	4816	4816	MS2	9/106	9	106	Tania02.raw
			High	SLDLDSIIAEVK	Unambiguous	1	1	P04264		CID	1	0	1	1		4.9645e+07	139	136	31	28	84.84	2.28026e-08	28	0	3.23732	9	714921	2	651.864	1302.72	3.89273	26.043	4719	4719	MS2	9/106	9	106	Tania02.raw
			High	SLDLDSIIAEVK	Unambiguous	1	1	P04264		CID	1	0	1	1			139		31	28	66.1	1.70602e-06	24	0	7.31977	100	44258	2	651.864	1302.72	3.89273	26.7305	4881	4881	MS2	9/106	9	106	Tania02.raw
			High	SLDLDSIIAEVK	Unambiguous	1	1	P04264		CID	1	0	1	1		2.1445e+07	139	136	31	28	84.42	2.5118e-08	27	0	5.79429	47	143384	2	651.864	1302.72	3.98644	26.0161	4901	4901	MS2	9/106	9	106	Tania05.raw
			High	SLDLDSIIAEVK	Unambiguous	1	1	P04264		CID	1	0	1	1		2.1445e+07	134	129	31	28	88.17	1.02112e-08	28	0	0	14	471638	2	651.864	1302.72	4.08014	26.1494	4937	4937	MS2	9/106	9	106	Tania05.raw
	High			SLNNQFASFIDK	Unambiguous	1	1	P04264		CID	1	0	1	1		1.67854e+07	99		34	28	63.81	2.05876e-06	28	0	10.2786	18	435537	2	692.352	1383.7	4.23018	22.3834	3873	3873	MS2	7/126	7	126	Tania09.raw
	High			SLNNQFASFIDK	Unambiguous	1	1	P04264		CID	1	0	1	1		6.08213e+07	99		34	28	64.7	1.67728e-06	28	0	0.801421	5	1.2487e+06	2	692.352	1383.7	4.40663	22.5422	3719	3719	MS2	7/126	7	126	Tania06.raw
	High			SLNNQFASFIDK	Unambiguous	1	1	P04264		CID	1	0	1	1		6.08213e+07	123	96	35	29	51.9	3.97077e-05	29	0	3.72169	12	549634	2	692.352	1383.7	4.58307	22.6777	3765	3765	MS2	7/126	7	126	Tania06.raw
	High			SLNNQFASFIDK	Unambiguous	1	1	P04264		CID	1	0	1	1		2.39977e+07	123	96	35	29	57.79	1.023e-05	29	0	0	12	571375	2	692.352	1383.7	4.58307	22.447	3753	3753	MS2	9/126	9	126	Tania07.raw
	High			SLNNQFASFIDK	Unambiguous	1	1	P04264		CID	1	0	1	1		2.39977e+07	123	96	35	29	51.78	4.08202e-05	29	0	5.93011	15	438651	2	692.352	1383.7	4.58307	22.5788	3799	3799	MS2	7/126	7	126	Tania07.raw
	High			SLNNQFASFIDK	Unambiguous	1	1	P04264		CID	1	0	1	1		6.08213e+07	128		35	29	64.45	2.2971e-06	29	0	0	5	1.21166e+06	2	692.352	1383.7	5.2006	22.4065	3673	3673	MS2	7/126	7	126	Tania06.raw
	High			SLNNQFASFIDK	Unambiguous	1	1	P04264		CID	1	0	1	1		2.39977e+07	128		35	29	64.23	2.41646e-06	29	0	4.09605	27	220870	2	692.353	1383.7	5.6417	22.3319	3714	3714	MS2	7/126	7	126	Tania07.raw
		High		SLNNQFASFIDK	Unambiguous	1	1	P04264		CID	1	0	1	1		5.68844e+07	104		31	26	64.77	1.73382e-06	26	0	0	5	1.29986e+06	2	692.352	1383.7	4.14196	22.5778	3816	3816	MS2	7/126	7	126	Tania11.raw
		High		SLNNQFASFIDK	Unambiguous	1	1	P04264		CID	1	0	1	1		5.68844e+07	104		31	26	52.32	3.04792e-05	26	0	0	10	611859	2	692.352	1383.7	4.14196	22.7147	3863	3863	MS2	7/126	7	126	Tania11.raw
		High		SLNNQFASFIDK	Unambiguous	1	1	P04264		CID	1	0	1	1		2.72824e+07	104		31	26	64.23	1.96338e-06	26	0	11.8766	12	569179	2	692.352	1383.7	4.14196	22.5717	3900	3900	MS2	7/126	7	126	Tania12.raw
		High		SLNNQFASFIDK	Unambiguous	1	1	P04264		CID	1	0	1	1		115526359	99	79	31	26	64.68	1.68502e-06	26	0	7.29161	4	1788376	2	692.352	1383.7	4.23018	22.4259	3777	3777	MS2	7/126	7	126	Tania10.raw
		High		SLNNQFASFIDK	Unambiguous	1	1	P04264		CID	1	0	1	1		115526359	123	96	32	27	55.6	1.69385e-05	27	0	9.06516	4	1.63865e+06	2	692.352	1383.7	4.58307	22.6861	3865	3865	MS2	8/126	8	126	Tania10.raw
		High		SLNNQFASFIDK	Unambiguous	1	1	P04264		CID	1	0	1	1		115526359	123	96	32	27	64.91	1.98552e-06	27	0	5.98761	3	2767494	2	692.352	1383.7	4.75951	22.5549	3820	3820	MS2	7/126	7	126	Tania10.raw
		High		SLNNQFASFIDK	Unambiguous	1	1	P04264		CID	1	0	1	1		5.68844e+07	123	96	32	27	64.68	2.09351e-06	27	0	1.27985	7	978259	2	692.352	1383.7	4.84773	22.4467	3772	3772	MS2	7/126	7	126	Tania11.raw
		High		SLNNQFASFIDK	Unambiguous	1	1	P04264		CID	1	0	1	1		115526359	123	96	32	27	54.78	2.04586e-05	27	0	20.0117	15	457562	2	692.352	1383.7	4.84773	22.8207	3911	3911	MS2	9/126	9	126	Tania10.raw
		High		SLNNQFASFIDK	Unambiguous	1	1	P04264		CID	1	0	1	1		5.68844e+07	128	99	32	27	44.07	0.000250715	27	0	21.71	23	247535	2	692.352	1383.7	5.2006	22.8428	3906	3906	MS2	8/126	8	126	Tania11.raw
		High		SLNNQFASFIDK	Unambiguous	1	1	P04264		CID	1	0	1	1		5.68844e+07	128		32	27	53.06	3.16359e-05	27	0	5.53571	35	187574	2	692.352	1383.7	5.2006	22.3273	3733	3733	MS2	8/126	8	126	Tania11.raw
		High		SLNNQFASFIDK	Unambiguous	1	1	P04264		CID	1	0	1	1		2.72824e+07	128	99	32	27	63.82	2.65571e-06	27	0	3.36706	12	599215	2	692.352	1383.7	5.28882	22.4404	3854	3854	MS2	7/126	7	126	Tania12.raw
		High		SLNNQFASFIDK	Unambiguous	1	1	P04264		CID	1	0	1	1		115526359	128	99	32	27	64.49	2.27604e-06	27	0	4.39379	18	424099	2	692.353	1383.7	5.37704	22.3012	3736	3736	MS2	7/126	7	126	Tania10.raw
			High	SLNNQFASFIDK	Unambiguous	1	1	P04264		CID	1	0	1	1		1.96443e+07	114		30	27	51.73	3.82714e-05	27	0	15.4604	18	405041	2	692.351	1383.7	3.52442	22.6262	3879	3879	MS2	7/126	7	126	Tania04.raw
			High	SLNNQFASFIDK	Unambiguous	1	1	P04264		CID	1	0	1	1		14786173	114	91	30	27	41.08	0.000444503	27	0	11.5758	33	212078	2	692.351	1383.7	3.61264	22.6891	3878	3878	MS2	9/126	9	126	Tania05.raw
			High	SLNNQFASFIDK	Unambiguous	1	1	P04264		CID	1	0	1	1		6.07604e+07	105		30	27	48.82	6.88905e-05	27	0	3.0035	25	299491	2	692.351	1383.7	3.70086	22.7941	3823	3823	MS2	8/126	8	126	Tania02.raw
			High	SLNNQFASFIDK	Unambiguous	1	1	P04264		CID	1	0	1	1		2.94759e+07	105		30	27	77.26	9.86641e-08	27	0	7.71611	40	177693	2	692.351	1383.7	3.78908	22.3562	3761	3761	MS2	8/126	8	126	Tania03.raw
			High	SLNNQFASFIDK	Unambiguous	1	1	P04264		CID	1	0	1	1		1.96443e+07	105	84	30	27	52.18	3.17804e-05	27	0	5.00529	27	271695	2	692.352	1383.7	3.8773	22.3747	3793	3793	MS2	7/126	7	126	Tania04.raw
			High	SLNNQFASFIDK	Unambiguous	1	1	P04264		CID	1	0	1	1		2.94759e+07	105		30	27	57.96	8.39768e-06	27	0	3.24391	11	601472	2	692.352	1383.7	3.96552	22.6044	3844	3844	MS2	9/126	9	126	Tania03.raw
			High	SLNNQFASFIDK	Unambiguous	1	1	P04264		CID	1	0	1	1		6.07604e+07	104		30	27	64.92	1.67496e-06	27	0	0	8	827471	2	692.352	1383.7	4.14196	22.658	3779	3779	MS2	7/126	7	126	Tania02.raw
			High	SLNNQFASFIDK	Unambiguous	1	1	P04264		CID	1	0	1	1		6.07604e+07	99		30	27	63.47	2.22641e-06	27	0	4.043	65	104447	2	692.352	1383.7	4.23018	22.2602	3654	3654	MS2	9/126	9	126	Tania02.raw
			High	SLNNQFASFIDK	Unambiguous	1	1	P04264		CID	1	0	1	1		6.07604e+07	99	79	30	27	64.78	1.64666e-06	27	0	0.60916	5	1.54217e+06	2	692.352	1383.7	4.40663	22.522	3734	3734	MS2	7/126	7	126	Tania02.raw
			High	SLNNQFASFIDK	Unambiguous	1	1	P04264		CID	1	0	1	1		1.96443e+07	99	79	30	27	52.24	2.95532e-05	27	0	8.79049	14	496433	2	692.352	1383.7	4.40663	22.5011	3836	3836	MS2	7/126	7	126	Tania04.raw
			High	SLNNQFASFIDK	Unambiguous	1	1	P04264		CID	1	0	1	1		2.94759e+07	123	96	31	28	64.57	2.14721e-06	28	0	3.63451	12	565307	2	692.352	1383.7	4.67129	22.4728	3799	3799	MS2	7/126	7	126	Tania03.raw
			High	SLNNQFASFIDK	Unambiguous	1	1	P04264		CID	1	0	1	1		14786173	123	96	31	28	52.18	3.72285e-05	28	0	5.25553	19	349197	2	692.352	1383.7	4.93595	22.5158	3818	3818	MS2	7/126	7	126	Tania05.raw
			High	SLNNQFASFIDK	Unambiguous	1	1	P04264		CID	1	0	1	1		6.07604e+07	128	99	31	28	64.83	2.10465e-06	28	0	0	9	808961	2	692.352	1383.7	5.02417	22.3857	3691	3691	MS2	7/126	7	126	Tania02.raw
			High	SLNNQFASFIDK	Unambiguous	1	1	P04264		CID	1	0	1	1		14786173	128	99	31	28	52.25	3.81224e-05	28	0	0	37	200560	2	692.353	1383.7	5.37704	22.3947	3778	3778	MS2	7/126	7	126	Tania05.raw
		High		THNLEPYFESFINNLR	Unambiguous	1	1	P04264		CID	1	0	1	1		9.00597e+06	143	116	32	27	63.11	3.49386e-06	26	0	9.96642	39	88541.7	3	665.333	1993.98	3.89115	25.8899	4859	4859	MS2	18/164	18	164	Tania11.raw
		High		THNLEPYFESFINNLR	Unambiguous	1	1	P04264		CID	1	0	1	1		6.63759e+07	135	112	32	27	55.46	1.92001e-05	27	0	3.41516	6	603134	3	665.333	1993.99	4.16663	25.8889	4899	4899	MS2	20/164	20	164	Tania10.raw
		High		THNLEPYFESFINNLR	Unambiguous	1	1	P04264		CID	1	0	1	1		6.10965e+06	139		32	27	54.56	2.43212e-05	25	0	5.90126	41	88054.3	3	665.333	1993.99	4.62578	25.6812	4949	4949	MS2	19/164	19	164	Tania12.raw
		High		THNLEPYFESFINNLR	Unambiguous	1	1	P04264		CID	1	0	1	1		9.00597e+06	140	114	32	27	71.04	5.50932e-07	27	0	0	27	160732	3	665.334	1993.99	4.90126	25.7436	4816	4816	MS2	17/164	17	164	Tania11.raw
		High		THNLEPYFESFINNLR	Unambiguous	1	1	P04264		CID	1	0	1	1		6.63759e+07	141	116	32	27	65.04	2.20897e-06	24	0	0	51	85218.3	3	665.334	1993.99	4.99309	25.4705	4774	4774	MS2	19/164	19	164	Tania10.raw
		High		THNLEPYFESFINNLR	Unambiguous	1	1	P04264		CID	1	0	1	1		6.63759e+07	143	116	32	27	55.39	2.06684e-05	23	0	1.8444	7	579480	3	665.334	1993.99	5.3604	25.5945	4809	4809	MS2	16/164	16	164	Tania10.raw
		High		THNLEPYFESFINNLR	Unambiguous	1	1	P04264		CID	1	0	1	1		6.63759e+07	135	106	32	27	58.43	9.68955e-06	27	0	0.693663	4	861864	3	665.334	1993.99	5.72772	25.7445	4854	4854	MS2	15/164	15	164	Tania10.raw
			High	THNLEPYFESFINNLR	Unambiguous	1	1	P04264		CID	1	0	1	1		3.19602e+06	139	107	31	28	48.43	9.97665e-05	23	0	0	57	74054.7	3	665.332	1993.98	2.7892	25.7286	4828	4828	MS2	18/164	18	164	Tania03.raw
		High		TLLEGEESR	Unambiguous	1	1	P04264		CID	1	0	1	1		2.40079e+07	187	189	34	28	34.18	0.00357118	21	0	5.98674	38	153396	2	517.264	1033.52	5.392	17.3445	2067	2067	MS2	7/78	7	78	Tania11.raw
		High		TLLEGEESR	Unambiguous	1	1	P04264		CID	1	0	1	1		5.0837e+07	189	190	34	28	47.84	0.000155393	28	0	1.87097	5	1.371e+06	2	517.265	1033.52	5.62822	16.9752	1950	1950	MS2	6/78	6	78	Tania10.raw
		High		TLLEGEESR	Unambiguous	1	1	P04264		CID	1	0	1	1		5.0837e+07	194	195	34	29	51.13	7.47776e-05	26	0	0.501698	5	1.35712e+06	2	517.265	1033.52	5.74633	17.1108	1994	1994	MS2	8/78	8	78	Tania10.raw
		High		TLLEGEESR	Unambiguous	1	1	P04264		CID	1	0	1	1		2.40079e+07	194	195	34	29	42.97	0.000489521	23	0	0	13	491654	2	517.265	1033.52	5.74633	17.2073	2021	2021	MS2	6/78	6	78	Tania11.raw
		High		TLLEGEESR	Unambiguous	1	1	P04264		CID	1	0	1	1		2.40079e+07	194	195	34	29	36.25	0.00230023	21	0	17.1791	24	267064	2	517.265	1033.52	5.74633	16.9368	1938	1938	MS2	9/78	9	78	Tania11.raw
		High		TLLEGEESR	Unambiguous	1	1	P04264		CID	1	0	1	1		2.40079e+07	194	195	34	29	47.75	0.000162844	25	0	2.43983	10	697782	2	517.265	1033.52	5.86444	17.0728	1979	1979	MS2	6/78	6	78	Tania11.raw
			High	TLLEGEESR	Unambiguous	1	1	P04264		CID	1	0	1	1		1.26612e+07	143	153	31	28	33.89	0.00291948	22	0	34.929	62	93134	2	517.264	1033.52	4.329	16.9032	1981	1981	MS2	7/78	7	78	Tania03.raw
			High	TLLEGEESR	Unambiguous	1	1	P04264		CID	1	0	1	1		1.26612e+07	187	189	32	29	33.87	0.00383541	22	0	1.55377	20	317699	2	517.264	1033.52	5.03766	17.0503	2025	2025	MS2	7/78	7	78	Tania03.raw
			High	TLLEGEESR	Unambiguous	1	1	P04264		CID	1	0	1	1		1.02484e+07	187	189	32	29	32.19	0.00564692	23	0	7.33189	21	302987	2	517.264	1033.52	5.27389	17.0586	2029	2029	MS2	9/78	9	78	Tania04.raw
			High	TLLEGEESR	Unambiguous	1	1	P04264		CID	1	0	1	1		2.50422e+07	189	190	33	29	44.15	0.000363439	22	0	1.86715	11	592387	2	517.265	1033.52	5.62822	16.9598	1987	1987	MS2	12/78	12	78	Tania02.raw
			High	TLLEGEESR	Unambiguous	1	1	P04264		CID	1	0	1	1		2.50422e+07	194	195	33	30	34.27	0.00362887	23	0	1.06943	9	687100	2	517.265	1033.52	5.86444	17.0873	2026	2026	MS2	6/78	6	78	Tania02.raw
	High			TNAENEFVTIK	Unambiguous	1	1	P04264		CID	1	0	1	1		4.22458e+07	141	119	35	29	48.27	0.000105	24	0	14.5241	21	280904	2	633.325	1265.64	3.8527	19.3161	2673	2673	MS2	6/114	6	114	Tania06.raw
	High			TNAENEFVTIK	Unambiguous	1	1	P04264		CID	1	0	1	1		4.22458e+07	138	120	35	29	45.23	0.000206942	23	0	1.93871	7	979359	2	633.325	1265.64	5.01009	19.1375	2615	2615	MS2	6/114	6	114	Tania06.raw
		High		TNAENEFVTIK	Unambiguous	1	1	P04264		CID	1	0	1	1		3.82678e+07	131	108	32	27	44.05	0.000257775	27	0	2.59224	8	811058	2	633.323	1265.64	1.05568	19.051	2641	2641	MS2	6/114	6	114	Tania11.raw
		High		TNAENEFVTIK	Unambiguous	1	1	P04264		CID	1	0	1	1		8.23495e+07	138	120	32	27	49.64	7.49634e-05	23	0	13.8408	11	607652	2	633.325	1265.64	5.01009	18.9204	2603	2603	MS2	6/114	6	114	Tania10.raw
		High		TNAENEFVTIK	Unambiguous	1	1	P04264		CID	1	0	1	1		3.82678e+07	138	120	32	27	45.86	0.000178998	21	0	0.56917	7	954344	2	633.326	1265.64	5.20299	19.1889	2685	2685	MS2	6/114	6	114	Tania11.raw
		High		TNAENEFVTIK	Unambiguous	1	1	P04264		CID	1	0	1	1		3.82678e+07	138	120	32	27	49.33	8.05099e-05	22	0	2.49622	15	441807	2	633.326	1265.64	5.20299	19.3264	2730	2730	MS2	6/114	6	114	Tania11.raw
		High		TNAENEFVTIK	Unambiguous	1	1	P04264		CID	1	0	1	1		8.23495e+07	148	130	33	27	59.75	7.83848e-06	24	0	3.70022	3	2.03218e+06	2	633.326	1265.64	5.87813	19.0525	2647	2647	MS2	8/114	8	114	Tania10.raw
			High	TNAENEFVTIK	Unambiguous	1	1	P04264		CID	1	0	1	1		4.31242e+07	131	108	31	28	44.87	0.000213423	27	0	19.0014	7	877613	2	633.323	1265.64	0.959226	18.9647	2619	2619	MS2	6/114	6	114	Tania02.raw
			High	TNAENEFVTIK	Unambiguous	1	1	P04264		CID	1	0	1	1		4.31242e+07	138	120	31	28	33.43	0.0031322	25	0	8.56471	48	142736	2	633.325	1265.64	4.33495	19.4046	2753	2753	MS2	5/114	5	114	Tania02.raw
			High	TNAENEFVTIK	Unambiguous	1	1	P04264		CID	1	0	1	1		4.31242e+07	138	120	31	28	49.49	7.75977e-05	23	0	3.4732	6	1.11571e+06	2	633.325	1265.64	5.01009	19.1109	2662	2662	MS2	6/114	6	114	Tania02.raw
			High	TNAENEFVTIK	Unambiguous	1	1	P04264		CID	1	0	1	1		4.31242e+07	138	120	31	28	45.46	0.000196268	22	0	3.4641	14	477883	2	633.326	1265.64	5.10654	19.2608	2708	2708	MS2	6/114	6	114	Tania02.raw
	High			YEELQITAGR	Unambiguous	1	1	P04264		CID	1	0	1	1		2.78875e+07	109	114	34	28	57.43	9.8491e-06	28	0	4.98769	37	201315	2	590.306	1179.6	3.34554	18.5706	2452	2452	MS2	7/92	7	92	Tania07.raw
	High			YEELQITAGR	Unambiguous	1	1	P04264		CID	1	0	1	1		5.18396e+06	152	153	36	30	45.43	0.000217678	28	0	20.3188	32	208087	2	590.306	1179.61	3.86296	18.76	2608	2608	MS2	8/92	8	92	Tania08.raw
	High			YEELQITAGR	Unambiguous	1	1	P04264		CID	1	0	1	1		2.78875e+07	152	153	36	30	55.08	2.35947e-05	30	0	8.96402	10	734397	2	590.306	1179.61	4.06993	18.8135	2535	2535	MS2	8/92	8	92	Tania07.raw
	High			YEELQITAGR	Unambiguous	1	1	P04264		CID	1	0	1	1		2.78875e+07	152	153	36	30	61.91	4.89569e-06	30	0	2.55937	10	597469	2	590.306	1179.61	4.17341	18.6841	2490	2490	MS2	15/92	15	92	Tania07.raw
	High			YEELQITAGR	Unambiguous	1	1	P04264		CID	1	0	1	1		5.88682e+07	155	155	36	30	60.12	7.53879e-06	30	0	4.14665	7	939225	2	590.307	1179.61	5.31173	18.5955	2441	2441	MS2	15/92	15	92	Tania06.raw
	High			YEELQITAGR	Unambiguous	1	1	P04264		CID	1	0	1	1		5.88682e+07	155	155	36	30	72.87	4.00223e-07	30	0	3.63647	4	1.47803e+06	2	590.307	1179.61	5.41521	18.7307	2485	2485	MS2	8/92	8	92	Tania06.raw
	High			YEELQITAGR	Unambiguous	1	1	P04264		CID	1	0	1	1		5.88682e+07	155	155	36	30	37.48	0.00138453	23	0	28.79	46	135757	2	590.307	1179.61	5.5187	18.4707	2400	2400	MS2	7/92	7	92	Tania06.raw
		High		YEELQITAGR	Unambiguous	1	1	P04264		CID	1	0	1	1		9.53976e+07	152	153	33	28	62.92	3.87984e-06	28	0	7.28867	10	609020	2	590.306	1179.61	3.96644	18.5716	2484	2484	MS2	8/92	8	92	Tania10.raw
		High		YEELQITAGR	Unambiguous	1	1	P04264		CID	1	0	1	1		1.86267e+07	154	155	33	28	55.24	2.30404e-05	28	0	20.0416	20	331382	2	590.306	1179.61	4.27689	18.6682	2552	2552	MS2	8/92	8	92	Tania12.raw
		High		YEELQITAGR	Unambiguous	1	1	P04264		CID	1	0	1	1		9.53976e+07	154	155	33	28	65.05	2.40708e-06	28	0	1.6316	3	2.19424e+06	2	590.307	1179.61	4.58735	18.6969	2527	2527	MS2	8/92	8	92	Tania10.raw
		High		YEELQITAGR	Unambiguous	1	1	P04264		CID	1	0	1	1		4.87489e+07	154	155	33	28	63	3.85914e-06	28	0	4.19138	8	849091	2	590.307	1179.61	4.58735	18.6973	2523	2523	MS2	8/92	8	92	Tania11.raw
		High		YEELQITAGR	Unambiguous	1	1	P04264		CID	1	0	1	1		1.86267e+07	155	155	33	28	54.6	2.68721e-05	28	0	23.0331	14	445329	2	590.307	1179.61	4.69083	18.7921	2594	2594	MS2	7/92	7	92	Tania12.raw
		High		YEELQITAGR	Unambiguous	1	1	P04264		CID	1	0	1	1		4.87489e+07	155	155	33	28	60.98	6.18446e-06	28	0	26.643	43	128912	2	590.307	1179.61	4.69083	18.5861	2485	2485	MS2	9/92	9	92	Tania11.raw
		High		YEELQITAGR	Unambiguous	1	1	P04264		CID	1	0	1	1		4.87489e+07	155	155	33	28	67.38	1.41678e-06	28	0	4.72169	5	1.29036e+06	2	590.307	1179.61	4.8978	18.8229	2565	2565	MS2	8/92	8	92	Tania11.raw
		High		YEELQITAGR	Unambiguous	1	1	P04264		CID	1	0	1	1		9.53976e+07	155	155	33	28	70.25	7.31647e-07	28	0	4.48154	3	2.19711e+06	2	590.307	1179.61	5.10476	18.8229	2570	2570	MS2	8/92	8	92	Tania10.raw
		High		YEELQITAGR	Unambiguous	1	1	P04264		CID	1	0	1	1		4.87489e+07	155	155	33	28	54.41	2.80738e-05	28	0	15.1617	10	731149	2	590.307	1179.61	5.62218	18.9556	2610	2610	MS2	8/92	8	92	Tania11.raw
			High	YEELQITAGR	Unambiguous	1	1	P04264		CID	1	0	1	1		2.66861e+07	114	120	30	27	49.65	6.17838e-05	27	0	28.3361	45	143112	2	590.306	1179.6	3.03509	18.6016	2522	2522	MS2	8/92	8	92	Tania03.raw
			High	YEELQITAGR	Unambiguous	1	1	P04264		CID	1	0	1	1		2.66861e+07	157	159	32	29	59.18	9.48134e-06	29	0	2.3179	10	649423	2	590.306	1179.6	3.55251	18.7201	2561	2561	MS2	8/92	8	92	Tania03.raw
			High	YEELQITAGR	Unambiguous	1	1	P04264		CID	1	0	1	1		1.98846e+07	157	159	32	29	55.52	2.20227e-05	29	0	4.2579	17	394772	2	590.306	1179.6	3.55251	18.8847	2612	2612	MS2	8/92	8	92	Tania05.raw
			High	YEELQITAGR	Unambiguous	1	1	P04264		CID	1	0	1	1		1.90424e+07	156	155	32	29	67.3	1.45243e-06	29	0	3.63809	12	545308	2	590.306	1179.6	3.75948	18.7555	2584	2584	MS2	8/92	8	92	Tania04.raw
			High	YEELQITAGR	Unambiguous	1	1	P04264		CID	1	0	1	1		1.98846e+07	152	153	32	29	59.62	8.29495e-06	29	0	6.25747	15	424464	2	590.306	1179.61	3.86296	18.7538	2568	2568	MS2	13/92	13	92	Tania05.raw
			High	YEELQITAGR	Unambiguous	1	1	P04264		CID	1	0	1	1		1.98846e+07	152	153	32	29	55.2	2.29516e-05	28	0	17.4228	38	191539	2	590.306	1179.61	3.96644	18.6286	2526	2526	MS2	8/92	8	92	Tania05.raw
			High	YEELQITAGR	Unambiguous	1	1	P04264		CID	1	0	1	1		2.66861e+07	152	153	32	29	65.93	1.94005e-06	29	0	3.23337	10	612689	2	590.306	1179.61	4.17341	18.8525	2604	2604	MS2	15/92	15	92	Tania03.raw
			High	YEELQITAGR	Unambiguous	1	1	P04264		CID	1	0	1	1		1.90424e+07	152	153	32	29	67.19	1.45149e-06	29	0	3.50849	16	406629	2	590.306	1179.61	4.17341	18.8883	2628	2628	MS2	8/92	8	92	Tania04.raw
			High	YEELQITAGR	Unambiguous	1	1	P04264		CID	1	0	1	1		1.90424e+07	152	153	32	29	54.05	2.99098e-05	28	0	31.0629	39	144543	2	590.306	1179.61	4.17341	18.635	2545	2545	MS2	8/92	8	92	Tania04.raw
			High	YEELQITAGR	Unambiguous	1	1	P04264		CID	1	0	1	1		5.2454e+07	154	155	32	29	76.26	1.82176e-07	29	0	2.31522	5	1.42293e+06	2	590.306	1179.61	4.38038	18.6869	2531	2531	MS2	8/92	8	92	Tania02.raw
			High	YEELQITAGR	Unambiguous	1	1	P04264		CID	1	0	1	1		5.2454e+07	154	155	32	29	56.05	1.91201e-05	29	0	20.6343	26	254984	2	590.306	1179.61	4.38038	18.527	2480	2480	MS2	8/92	8	92	Tania02.raw
			High	YEELQITAGR	Unambiguous	1	1	P04264		CID	1	0	1	1		2.66861e+07	154	155	32	29	57.41	1.39795e-05	29	0	9.73172	25	252767	2	590.307	1179.61	4.48386	18.9892	2649	2649	MS2	8/92	8	92	Tania03.raw
			High	YEELQITAGR	Unambiguous	1	1	P04264		CID	1	0	1	1		5.2454e+07	155	155	32	29	67.75	1.30107e-06	29	0	1.80111	6	1.07665e+06	2	590.307	1179.61	5.20825	18.8247	2575	2575	MS2	8/92	8	92	Tania02.raw
			High	YEELQITAGR	Unambiguous	1	1	P04264		CID	1	0	1	1		1.90424e+07	155	155	32	29	37.18	0.00148355	22	0	20.7818	61	104763	2	590.307	1179.61	5.41521	19.0634	2686	2686	MS2	7/92	7	92	Tania04.raw
			High	YEELQITAGR	Unambiguous	1	1	P04264		CID	1	0	1	1		5.2454e+07	155	155	32	29	59.93	7.87593e-06	29	0	7.95554	16	409442	2	590.307	1179.61	5.5187	18.967	2620	2620	MS2	15/92	15	92	Tania02.raw
			High	YEELQITAGR	Unambiguous	1	1	P04264		CID	1	0	1	1		5.2454e+07	155	155	32	29	43.34	0.000359171	27	0	22.0015	55	113698	2	590.307	1179.61	5.93263	19.1213	2667	2667	MS2	8/92	8	92	Tania02.raw
Q13501	Sequestosome-1 OS=Homo sapiens GN=SQSTM1 PE=1 SV=1 - [SQSTM_HUMAN]	440	47.6569	2418.57	66.36	14	65
	A2	B2	C2	Sequence	PSM Ambiguity	# Proteins	# Protein Groups	Protein Group Accessions	Modifications	Activation Type	ΔScore	ΔCn	Rank	Search Engine Rank	QuanResultID	Precursor Area	Peptides Matched	Decoy Peptides Matched	Identity High	Identity Middle	IonScore	Exp Value	Homology Threshold	# Missed Cleavages	Isolation Interference [%]	Ion Inject Time [ms]	Intensity	Charge	m/z [Da]	MH+ [Da]	ΔM [ppm]	RT [min]	First Scan	Last Scan	MS Order	Ions Matched	Matched Ions	Total Ions	Spectrum File
	High			aSLTVKAYLLGKEDAAR	Unambiguous	1	1	Q13501	N-Term(Acetyl)	CID	1	0	1	1		5.02542e+07	76		33	27	51.47	2.70884e-05	24	2	8.24822	8	542136	3	616.681	1848.03	3.59501	21.5565	3575	3575	MS2	16/174	16	174	Tania08.raw
	High			aSLTVKAYLLGKEDAAR	Unambiguous	1	1	Q13501	N-Term(Acetyl)	CID	1	0	1	1		5.02542e+07	81	74	33	27	49.61	4.43052e-05	24	2	13.0372	5	808223	3	616.682	1848.03	4.09042	21.685	3619	3619	MS2	21/174	21	174	Tania08.raw
	High			cSVcPDYDLcSVcEGK	Unambiguous	1	1	Q13501	C1(Carbamidomethyl); C4(Carbamidomethyl); C10(Carbamidomethyl); C13(Carbamidomethyl)	CID	1	0	1	1		2.99476e+07	4	3	20	14	63.76	8.41453e-08	14	0	0	12	406003	2	974.885	1948.76	4.31437	19.6803	2927	2927	MS2	13/144	13	144	Tania08.raw
	High			cSVcPDYDLcSVcEGK	Unambiguous	1	1	Q13501	C1(Carbamidomethyl); C4(Carbamidomethyl); C10(Carbamidomethyl); C13(Carbamidomethyl)	CID	1	0	1	1		2.99476e+07	4	3	20	14	65.17	6.08177e-08	14	0	22.6746	20	377653	2	974.886	1948.76	4.87813	19.8077	2972	2972	MS2	24/144	24	144	Tania08.raw
	High			cSVcPDYDLcSVcEGK	Unambiguous	1	1	Q13501	C1(Carbamidomethyl); C4(Carbamidomethyl); C10(Carbamidomethyl); C13(Carbamidomethyl)	CID	1	0	1	1		2.99476e+07	4		20	14	72.13	1.2247e-08	14	0	7.05946	42	178283	2	974.886	1948.76	4.94076	19.5538	2884	2884	MS2	13/144	13	144	Tania08.raw
	High			DEDGDLVAFSSDEELTmAmSYVK	Unambiguous	1	1	Q13501	M17(Oxidation); M19(Oxidation)	CID	1	0	1	1		1.99788e+07	15		25	19	90.52	6.65367e-10	19	0	0	18	190532	2	1292.56	2584.11	4.74915	25.0664	4760	4760	MS2	13/214	13	214	Tania08.raw
	High			DEDGDLVAFSSDEELTmAmSYVK	Unambiguous	1	1	Q13501	M17(Oxidation); M19(Oxidation)	CID	1	0	1	1		5.27459e+07	15		25	19	94.53	2.64278e-10	19	0	0	10	325510	3	862.041	2584.11	5.33443	25.1802	4794	4794	MS2	25/214	25	214	Tania08.raw
	High			DEDGDLVAFSSDEELTmAmSYVK	Unambiguous	1	1	Q13501	M17(Oxidation); M19(Oxidation)	CID	1	0	1	1		5.27459e+07	14		25	19	61.75	4.67841e-07	19	0	0.571927	7	391750	3	862.042	2584.11	5.68872	25.0296	4748	4748	MS2	23/214	23	214	Tania08.raw
	High			DHRPPcAQEAPR	Unambiguous	1	1	Q13501	C6(Carbamidomethyl)	CID	1	0	1	1		1.26278e+07	91	85	33	27	44.59	0.000158129	25	0	7.29741	13	390261	3	478.564	1433.68	4.31897	16.1196	1652	1652	MS2	9/122	9	122	Tania09.raw
	High			DHRPPcAQEAPR	Unambiguous	1	1	Q13501	C6(Carbamidomethyl)	CID	1	0	1	1		1.26278e+07	81	75	33	27	44.85	0.000132573	23	0	6.12333	28	155763	3	478.564	1433.68	5.59614	15.9875	1608	1608	MS2	8/122	8	122	Tania09.raw
	High			DHRPPcAQEAPR	Unambiguous	1	1	Q13501	C6(Carbamidomethyl)	CID	1	0	1	1		4.42856e+07	81	75	33	27	33.48	0.00181742	24	0	20.0234	100	21129.6	3	478.564	1433.68	5.85157	15.8069	1604	1604	MS2	10/122	10	122	Tania08.raw
	High			EAALYPHLPPEADPR	Unambiguous	1	1	Q13501		CID	1	0	1	1		1.28483e+08	155	154	36	30	36.27	0.00182937	24	0	4.42308	2	1.94358e+06	3	559.288	1675.85	3.45094	19.4621	2835	2835	MS2	8/136	8	136	Tania09.raw
	High			EAALYPHLPPEADPR	Unambiguous	1	1	Q13501		CID	1	0	1	1		5.65218e+07	143	149	35	29	40.82	0.000591979	23	0	0	8	902375	2	838.43	1675.85	4.66084	19.5162	2870	2870	MS2	6/136	6	136	Tania08.raw
	High			EAALYPHLPPEADPR	Unambiguous	1	1	Q13501		CID	1	0	1	1		4.57626e+08	156	159	36	30	38.35	0.0011405	25	0	0.254223	1	5013652	3	559.289	1675.85	5.08985	19.4451	2845	2845	MS2	9/136	9	136	Tania08.raw
	High			EAALYPHLPPEADPR	Unambiguous	1	1	Q13501		CID	1	0	1	1		5.65218e+07	155	159	36	30	54.76	2.59001e-05	24	0	0	9	743394	2	838.43	1675.85	5.38924	19.6422	2913	2913	MS2	10/136	10	136	Tania08.raw
	High			EAALYPHLPPEADPR	Unambiguous	1	1	Q13501		CID	1	0	1	1		5.65218e+07	136	145	35	29	42.21	0.000408798	23	0	2.20212	14	544686	2	838.43	1675.85	5.6806	19.7694	2958	2958	MS2	15/136	15	136	Tania08.raw
	High			EVDPSTGELQSLQmPESEGPSSLDPSQEGPTGLK	Unambiguous	1	1	Q13501	M14(Oxidation)	CID	1	0	1	1		4.64957e+08	71		32	26	34.49	0.00126249	23	0	1.17535	6	328130	3	1181.55	3542.65	4.60298	22.1064	3762	3762	MS2	27/372	27	372	Tania08.raw
	High			EVDPSTGELQSLQmPESEGPSSLDPSQEGPTGLK	Unambiguous	1	1	Q13501	M14(Oxidation)	CID	1	0	1	1		4.64957e+08	71		32	26	36.93	0.000719827	26	0	0.22462	2	1284441	3	1181.55	3542.65	4.70635	22.2252	3802	3802	MS2	19/372	19	372	Tania08.raw
	High			FSFccSPEPEAEAEAAAGPGPcER	Unambiguous	1	1	Q13501	C4(Carbamidomethyl); C5(Carbamidomethyl); C22(Carbamidomethyl)	CID	1	0	1	1		1.3786e+08	11		24	18	58.34	8.06051e-07	18	0	5.00337	4	756090	3	876.03	2626.08	4.43272	21.4538	3539	3539	MS2	25/226	25	226	Tania08.raw
	High			FSFccSPEPEAEAEAAAGPGPcER	Unambiguous	1	1	Q13501	C4(Carbamidomethyl); C5(Carbamidomethyl); C22(Carbamidomethyl)	CID	1	0	1	1		1.3786e+08	11		24	18	54.24	2.07187e-06	18	0	8.63091	9	333995	3	876.031	2626.08	4.78135	21.5864	3585	3585	MS2	8/226	8	226	Tania08.raw
	High			FSFccSPEPEAEAEAAAGPGPcER	Unambiguous	1	1	Q13501	C4(Carbamidomethyl); C5(Carbamidomethyl); C22(Carbamidomethyl)	CID	1	0	1	1		4.18613e+07	11		24	18	47.66	9.42677e-06	18	0	0	6	441676	3	876.031	2626.08	4.85107	21.2517	3474	3474	MS2	21/226	21	226	Tania09.raw
	High			FSFccSPEPEAEAEAAAGPGPcER	Unambiguous	1	1	Q13501	C4(Carbamidomethyl); C5(Carbamidomethyl); C22(Carbamidomethyl)	CID	1	0	1	1		1.3786e+08	11		24	18	60.69	4.69205e-07	18	0	5.26606	3	1226479	3	876.031	2626.08	5.06025	21.3233	3494	3494	MS2	12/226	12	226	Tania08.raw
	High			FSFccSPEPEAEAEAAAGPGPcER	Unambiguous	1	1	Q13501	C4(Carbamidomethyl); C5(Carbamidomethyl); C22(Carbamidomethyl)	CID	1	0	1	1		1.3786e+08	11		24	18	55.82	1.44e-06	18	0	19.7346	9	333023	3	876.031	2626.08	5.06025	21.0773	3411	3411	MS2	18/226	18	226	Tania08.raw
	High			FSFccSPEPEAEAEAAAGPGPcER	Unambiguous	1	1	Q13501	C4(Carbamidomethyl); C5(Carbamidomethyl); C22(Carbamidomethyl)	CID	1	0	1	1		1.3786e+08	11		24	18	67.61	9.53592e-08	18	0	6.0045	3	1.21209e+06	3	876.031	2626.08	5.1997	21.1962	3451	3451	MS2	22/226	22	226	Tania08.raw
	High			IALESEGRPEEQmESDNcSGGDDDWTHLSSK	Unambiguous	1	1	Q13501	M13(Oxidation); C18(Carbamidomethyl)	CID	1	0	1	1		3.08068e+07	8		23	17	49.48	4.50879e-06	17	0	0	11	187582	3	1165.83	3495.47	3.96022	18.7936	2620	2620	MS2	32/338	32	338	Tania08.raw
	High			IALESEGRPEEQmESDNcSGGDDDWTHLSSK	Unambiguous	1	1	Q13501	M13(Oxidation); C18(Carbamidomethyl)	CID	1	0	1	1		9.78307e+07	8		23	17	24.93	0.00128546	17	0	0	4	484619	4	874.623	3495.47	4.21829	18.9057	2658	2658	MS2	22/338	22	338	Tania08.raw
	High			IALESEGRPEEQmESDNcSGGDDDWTHLSSK	Unambiguous	1	1	Q13501	M13(Oxidation); C18(Carbamidomethyl)	CID	1	0	1	1		9.78307e+07	11		24	18	44.41	1.99234e-05	18	0	1.58282	4	414768	4	874.623	3495.47	4.77704	18.749	2603	2603	MS2	31/338	31	338	Tania08.raw
	High			LAFPSPFGHLSEGFSHSR	Unambiguous	1	1	Q13501		CID	1	0	1	1		7.3452e+07	142	127	35	29	41.61	0.00049007	29	0	17.9157	5	762531	3	658.33	1972.97	4.00314	22.2753	3833	3833	MS2	12/160	12	160	Tania09.raw
	High			LAFPSPFGHLSEGFSHSR	Unambiguous	1	1	Q13501		CID	1	0	1	1		9.28924e+07	154	143	36	30	54.23	2.90731e-05	29	0	0.763247	3	1.09267e+06	3	658.33	1972.98	4.65278	22.2318	3805	3805	MS2	20/160	20	160	Tania08.raw
	High			LAFPSPFGHLSEGFSHSR	Unambiguous	1	1	Q13501		CID	1	0	1	1		9.28924e+07	156	148	36	30	55.91	2.0003e-05	30	0	1.64683	3	1245626	3	658.33	1972.98	4.74559	22.1042	3761	3761	MS2	21/160	21	160	Tania08.raw
	High			LIESLSQmLSmGFSDEGGWLTR	Unambiguous	1	1	Q13501	M8(Oxidation); M11(Oxidation)	CID	1	0	1	1		1.00835e+07	72		32	26	42.06	0.000224028	23	0	0	34	66420.3	3	830.399	2489.18	4.94306	27.025	5328	5328	MS2	17/234	17	234	Tania08.raw
	High			LIESLSQmLSmGFSDEGGWLTR	Unambiguous	1	1	Q13501	M8(Oxidation); M11(Oxidation)	CID	1	0	1	1		1.00835e+07	72		32	26	53.79	1.50419e-05	24	0	0	34	67664.9	3	830.399	2489.18	4.94306	26.8682	5286	5286	MS2	21/234	21	234	Tania08.raw
	High			LTPVSPESSSTEEK	Unambiguous	1	1	Q13501		CID	1	0	1	1		4.68603e+07	128	115	35	29	41.05	0.000502551	26	0	7.53108	8	848852	2	745.867	1490.73	3.01115	16.8096	1891	1891	MS2	10/126	10	126	Tania09.raw
	High			LTPVSPESSSTEEK	Unambiguous	1	1	Q13501		CID	1	0	1	1		4.68603e+07	128	115	35	29	49.74	6.79485e-05	26	0	0	8	846408	2	745.867	1490.73	3.66624	16.6789	1845	1845	MS2	10/126	10	126	Tania09.raw
	High			LTPVSPESSSTEEK	Unambiguous	1	1	Q13501		CID	1	0	1	1		4.68603e+07	128	115	35	29	36.04	0.00159287	24	0	43.8481	31	229823	2	745.867	1490.73	3.66624	17.0008	1959	1959	MS2	10/126	10	126	Tania09.raw
	High			LTPVSPESSSTEEK	Unambiguous	1	1	Q13501		CID	1	0	1	1		4.68603e+07	128	115	35	29	56.61	1.39695e-05	27	0	0	23	304684	2	745.868	1490.73	4.07567	16.5427	1800	1800	MS2	12/126	12	126	Tania09.raw
	High			LTPVSPESSSTEEK	Unambiguous	1	1	Q13501		CID	1	0	1	1		1.49054e+08	118	107	34	28	56.88	1.21019e-05	27	0	0	7	965746	2	745.868	1490.73	4.56698	16.9348	1967	1967	MS2	16/126	16	126	Tania08.raw
	High			LTPVSPESSSTEEK	Unambiguous	1	1	Q13501		CID	1	0	1	1		1.49054e+08	130	116	35	29	64.96	2.0745e-06	28	0	0	2	3.13758e+06	2	745.868	1490.73	4.73076	16.6769	1878	1878	MS2	11/126	11	126	Tania08.raw
	High			LTPVSPESSSTEEK	Unambiguous	1	1	Q13501		CID	1	0	1	1		1.49054e+08	130	116	35	29	71.18	4.95351e-07	28	0	0	3	2.34152e+06	2	745.868	1490.73	4.73076	16.8049	1923	1923	MS2	12/126	12	126	Tania08.raw
	High			LTPVSPESSSTEEK	Unambiguous	1	1	Q13501		CID	1	0	1	1		1.49054e+08	124	112	35	29	36.43	0.00141056	25	0	0	16	441812	2	745.869	1490.73	5.22207	17.0635	2012	2012	MS2	8/126	8	126	Tania08.raw
	High			LTPVSPESSSTEEK	Unambiguous	1	1	Q13501		CID	1	0	1	1		1.49054e+08	124	112	35	29	46.37	0.000143018	26	0	0	4	1.59278e+06	2	745.869	1490.73	5.38584	16.5462	1834	1834	MS2	7/126	7	126	Tania08.raw
	High			NmVHPNVIcDGcNGPVVGTR	Unambiguous	1	1	Q13501	M2(Oxidation); C9(Carbamidomethyl); C12(Carbamidomethyl)	CID	1	0	1	1		2.91461e+07	67	46	32	26	61.84	2.19303e-06	26	0	4.18388	14	232083	3	738.009	2212.01	3.00584	17.9267	2310	2310	MS2	11/208	11	208	Tania08.raw
	High			NmVHPNVIcDGcNGPVVGTR	Unambiguous	1	1	Q13501	M2(Oxidation); C9(Carbamidomethyl); C12(Carbamidomethyl)	CID	1	0	1	1		2.91461e+07	73	50	32	26	63.3	1.70723e-06	26	0	2.94738	9	379686	3	738.01	2212.02	4.57861	17.7082	2233	2233	MS2	23/208	23	208	Tania08.raw
	High			NmVHPNVIcDGcNGPVVGTR	Unambiguous	1	1	Q13501	M2(Oxidation); C9(Carbamidomethyl); C12(Carbamidomethyl)	CID	1	0	1	1		2.91461e+07	77	55	33	27	61.15	2.95434e-06	27	0	0	27	167906	3	738.011	2212.02	5.90304	17.5578	2181	2181	MS2	17/208	17	208	Tania08.raw
	High			NYDIGAALDTIQYSK	Unambiguous	1	1	Q13501		CID	1	0	1	1		9.53531e+07	129	134	35	29	74.65	2.21085e-07	27	0	23.2027	11	619590	2	836.418	1671.83	3.17921	23.1487	4142	4142	MS2	17/162	17	162	Tania09.raw
	High			NYDIGAALDTIQYSK	Unambiguous	1	1	Q13501		CID	1	0	1	1		2.14873e+07	127	133	35	29	59.14	7.74058e-06	29	0	1.74351	10	423905	3	557.948	1671.83	3.60926	23.3497	4193	4193	MS2	16/162	16	162	Tania08.raw
	High			NYDIGAALDTIQYSK	Unambiguous	1	1	Q13501		CID	1	0	1	1		3.82537e+08	127	133	35	29	91.63	4.36288e-09	29	0	0.510462	1	5758359	2	836.418	1671.83	3.69032	23.4342	4221	4221	MS2	19/162	19	162	Tania08.raw
	High			NYDIGAALDTIQYSK	Unambiguous	1	1	Q13501		CID	1	0	1	1		3.82537e+08	127	133	35	29	88.55	8.86694e-09	26	0	0.616157	1	7029955	2	836.418	1671.83	3.76333	23.3071	4177	4177	MS2	12/162	12	162	Tania08.raw
	High			NYDIGAALDTIQYSK	Unambiguous	1	1	Q13501		CID	1	0	1	1		3.82537e+08	127	134	35	29	83.21	3.03231e-08	27	0	0.852668	3	2.41994e+06	2	836.418	1671.83	3.98238	23.5645	4265	4265	MS2	21/162	21	162	Tania08.raw
	High			NYDIGAALDTIQYSK	Unambiguous	1	1	Q13501		CID	1	0	1	1		2.14873e+07	116	125	34	28	53.9	2.36281e-05	28	0	8.09275	18	241067	3	557.948	1671.83	4.15688	23.2254	4150	4150	MS2	16/162	16	162	Tania08.raw
	High			NYDIGAALDTIQYSK	Unambiguous	1	1	Q13501		CID	1	0	1	1		3.82537e+08	116	125	34	28	108.04	9.1081e-11	27	0	0.991657	2	3.11698e+06	2	836.418	1671.83	4.20143	23.1801	4133	4133	MS2	20/162	20	162	Tania08.raw
	High			NYDIGAALDTIQYSK	Unambiguous	1	1	Q13501		CID	1	0	1	1		9.53531e+07	116	125	34	28	88.38	8.42225e-09	27	0	7.04717	4	1.72945e+06	2	836.418	1671.83	4.27444	23.2996	4195	4195	MS2	19/162	19	162	Tania09.raw
	High			NYDIGAALDTIQYSK	Unambiguous	1	1	Q13501		CID	1	0	1	1		2.14873e+07	116		34	28	55.99	1.46025e-05	27	0	18.509	15	235916	3	557.948	1671.83	4.37592	23.4815	4239	4239	MS2	10/162	10	162	Tania08.raw
	High			NYDIGAALDTIQYSK	Unambiguous	1	1	Q13501		CID	1	0	1	1		9.53531e+07	115	122	34	28	93.43	2.61016e-09	28	0	0	4	1.17309e+06	2	836.419	1671.83	4.78555	23.4601	4253	4253	MS2	22/162	22	162	Tania09.raw
	High			NYDIGAALDTIQYSK	Unambiguous	1	1	Q13501		CID	1	0	1	1		3.82537e+08	115	122	34	28	88.61	7.91895e-09	26	0	11.0656	8	879739	2	836.419	1671.83	4.78555	23.6974	4310	4310	MS2	19/162	19	162	Tania08.raw
	High			NYDIGAALDTIQYSK	Unambiguous	1	1	Q13501		CID	1	0	1	1		3.82537e+08	114	120	34	28	85.25	1.70167e-08	26	0	26.234	16	468760	2	836.419	1671.83	4.93158	23.8264	4354	4354	MS2	19/162	19	162	Tania08.raw
	High			NYDIGAALDTIQYSK	Unambiguous	1	1	Q13501		CID	1	0	1	1		2.13744e+07	114	120	34	28	85.77	1.50965e-08	26	0	6.43194	22	298510	2	836.419	1671.83	4.93158	23.2316	4021	4021	MS2	19/162	19	162	Tania07.raw
	High			NYDIGAALDTIQYSK	Unambiguous	1	1	Q13501		CID	1	0	1	1		3.82537e+08	130	147	35	29	88.15	9.95207e-09	28	0	6.44934	16	415142	2	836.419	1671.83	5.22365	23.0539	4090	4090	MS2	19/162	19	162	Tania08.raw
	High			NYDIGAALDTIQYSK	Unambiguous	1	1	Q13501		CID	1	0	1	1		3.82537e+08	132	148	35	29	85.24	1.97489e-08	26	0	31.2916	30	230496	2	836.419	1671.83	5.51571	23.9689	4403	4403	MS2	19/162	19	162	Tania08.raw
	High			NYDIGAALDTIQYSK	Unambiguous	1	1	Q13501		CID	1	0	1	1		2.13744e+07	134	150	35	29	88.66	9.12168e-09	29	0	0	17	386020	2	836.42	1671.83	5.58872	23.3639	4065	4065	MS2	19/162	19	162	Tania07.raw
	High			NYDIGAALDTIQYSK	Unambiguous	1	1	Q13501		CID	1	0	1	1		2.13744e+07	134	150	35	29	88.64	9.16378e-09	26	0	3.04173	24	300141	2	836.42	1671.83	5.88079	23.4955	4108	4108	MS2	19/162	19	162	Tania07.raw
	High			SSSQPSSccSDPSKPGGNVEGATQSLAEQmR	Unambiguous	1	1	Q13501	C8(Carbamidomethyl); C9(Carbamidomethyl); M30(Oxidation)	CID	1	0	1	1		3.20877e+07	17	26	26	20	58.49	1.20342e-06	20	0	0	15	202053	3	1085.81	3255.41	5.14525	17.2612	2079	2079	MS2	23/348	23	348	Tania08.raw
	High			SSSQPSSccSDPSKPGGNVEGATQSLAEQmR	Unambiguous	1	1	Q13501	C8(Carbamidomethyl); C9(Carbamidomethyl); M30(Oxidation)	CID	1	0	1	1		3.20877e+07	18	26	26	20	53.97	3.6078e-06	20	0	0.834796	12	208953	3	1085.81	3255.41	5.48273	17.3901	2123	2123	MS2	17/348	17	348	Tania08.raw
	High			SSSQPSSccSDPSKPGGNVEGATQSLAEQMR	Unambiguous	1	1	Q13501	C8(Carbamidomethyl); C9(Carbamidomethyl)	CID	1	0	1	1		3.00542e+07	21		27	21	63.26	4.95666e-07	21	0	0	11	199752	3	1080.47	3239.41	2.77191	19.1657	2731	2731	MS2	22/348	22	348	Tania09.raw
	High			SSSQPSSccSDPSKPGGNVEGATQSLAEQMR	Unambiguous	1	1	Q13501	C8(Carbamidomethyl); C9(Carbamidomethyl)	CID	1	0	1	1		1.60182e+07	22	29	27	21	66.55	2.4344e-07	21	0	0	22	128096	3	1080.48	3239.41	4.46764	19.1985	2760	2760	MS2	28/348	28	348	Tania08.raw
Q9ULK5	Vang-like protein 2 OS=Homo sapiens GN=VANGL2 PE=1 SV=2 - [VANG2_HUMAN]	521	59.6772	980.868	31.29	13	42
	A2	B2	C2	Sequence	PSM Ambiguity	# Proteins	# Protein Groups	Protein Group Accessions	Modifications	Activation Type	ΔScore	ΔCn	Rank	Search Engine Rank	QuanResultID	Precursor Area	Peptides Matched	Decoy Peptides Matched	Identity High	Identity Middle	IonScore	Exp Value	Homology Threshold	# Missed Cleavages	Isolation Interference [%]	Ion Inject Time [ms]	Intensity	Charge	m/z [Da]	MH+ [Da]	ΔM [ppm]	RT [min]	First Scan	Last Scan	MS Order	Ions Matched	Matched Ions	Total Ions	Spectrum File
	High			DGIVFLLK	Unambiguous	1	1	Q9ULK5		CID	1	0	1	1		2.87394e+07	22	24	27	21	34.34	0.000404942	21	0	15.4481	9	717747	2	452.781	904.555	4.72132	24.7755	4523	4523	MS2	7/56	7	56	Tania07.raw
	High			DGIVFLLK	Unambiguous	1	1	Q9ULK5		CID	1	0	1	1		2.87394e+07	22	24	27	21	33.15	0.00053259	21	0	22.4204	8	777828	2	452.781	904.555	5.26112	24.6445	4480	4480	MS2	7/56	7	56	Tania07.raw
	High			DmEDSVPLDcSR	Unambiguous	1	1	Q9ULK5	M2(Oxidation); C10(Carbamidomethyl)	CID	1	0	1	1		5.61268e+06	13		25	19	56.46	1.46863e-06	19	0	5.21894	73	98339	2	720.297	1439.59	5.60073	17.4521	2069	2069	MS2	9/108	9	108	Tania07.raw
	High			DNSHNEYYYEEAEHER	Unambiguous	1	1	Q9ULK5		CID	1	0	1	1		1.17093e+07	7		22	16	40.05	3.45994e-05	16	0	10.8072	22	167086	3	695.615	2084.83	4.79554	16.8581	1878	1878	MS2	13/176	13	176	Tania07.raw
	High			DNSHNEYYYEEAEHER	Unambiguous	1	1	Q9ULK5		CID	1	0	1	1		1.17093e+07	8		23	17	37.97	6.38352e-05	17	0	22.9551	28	107177	3	695.616	2084.83	5.67381	16.7308	1837	1837	MS2	19/176	19	176	Tania07.raw
	High			DNSHNEYYYEEAEHER	Unambiguous	1	1	Q9ULK5		CID	1	0	1	1		2.89402e+06	8		23	17	34.3	0.000148614	17	0	20.9705	80	29565.2	3	695.616	2084.83	5.67381	16.8944	1893	1893	MS2	17/176	17	176	Tania06.raw
	High			EAAQAIFASmAR	Unambiguous	1	1	Q9ULK5	M10(Oxidation)	CID	1	0	1	1		1.07466e+07	123	118	35	29	41.35	0.000450687	23	0	32.1813	77	92858.6	2	641.319	1281.63	3.79553	18.9589	2585	2585	MS2	9/120	9	120	Tania07.raw
	High			EAAQAIFASmAR	Unambiguous	1	1	Q9ULK5	M10(Oxidation)	CID	1	0	1	1		1.07466e+07	122	117	35	29	52.72	3.26084e-05	24	0	24.6191	26	235988	2	641.319	1281.63	3.98602	18.6201	2467	2467	MS2	9/120	9	120	Tania07.raw
	High			EAAQAIFASmAR	Unambiguous	1	1	Q9ULK5	M10(Oxidation)	CID	1	0	1	1		1.07466e+07	122	117	35	29	61.67	4.15269e-06	25	0	4.00507	30	227854	2	641.319	1281.63	4.367	18.7912	2528	2528	MS2	15/120	15	120	Tania07.raw
	High			LSEEFVDPK	Unambiguous	1	1	Q9ULK5		CID	1	0	1	1		3.13642e+07	169	140	36	30	52.47	4.78472e-05	28	0	25.5557	18	312782	2	532.27	1063.53	1.96622	18.1577	2307	2307	MS2	6/74	6	74	Tania07.raw
	High			LSEEFVDPK	Unambiguous	1	1	Q9ULK5		CID	1	0	1	1		3.13642e+07	167	138	36	30	65.01	2.63443e-06	30	0	0	7	873908	2	532.27	1063.53	2.42533	18.3355	2367	2367	MS2	7/74	7	74	Tania07.raw
	High			LSEEFVDPK	Unambiguous	1	1	Q9ULK5		CID	1	0	1	1		1.14147e+07	167	138	36	30	58.48	1.18491e-05	30	0	0	19	324303	2	532.27	1063.53	2.54011	18.3649	2469	2469	MS2	7/74	7	74	Tania08.raw
	High			LSEEFVDPK	Unambiguous	1	1	Q9ULK5		CID	1	0	1	1		7.76525e+06	167	138	36	30	48.37	0.000121531	30	0	15.0665	30	202074	2	532.27	1063.53	2.54011	18.2167	2314	2314	MS2	7/74	7	74	Tania06.raw
	High			LSEEFVDPK	Unambiguous	1	1	Q9ULK5		CID	1	0	1	1		3.13642e+07	161	135	36	30	64.81	2.65947e-06	30	0	7.5268	14	453637	2	532.271	1063.53	3.114	18.5057	2428	2428	MS2	7/74	7	74	Tania07.raw
	High			LSEEFVDPK	Unambiguous	1	1	Q9ULK5		CID	1	0	1	1		1.14147e+07	148	124	35	29	58.17	1.1278e-05	29	0	10.6023	30	184266	2	532.271	1063.53	3.57311	18.2359	2423	2423	MS2	7/74	7	74	Tania08.raw
	High			LSEEFVDPK	Unambiguous	1	1	Q9ULK5		CID	1	0	1	1		7.76525e+06	147	123	35	29	48.06	0.000114891	27	0	7.55178	27	230899	2	532.271	1063.53	3.68789	18.3399	2356	2356	MS2	11/74	11	74	Tania06.raw
	High			LSEEFVDPK	Unambiguous	1	1	Q9ULK5		CID	1	0	1	1		7.76525e+06	147		35	29	51.65	5.02675e-05	27	0	7.58969	53	117188	2	532.271	1063.54	4.147	18.481	2404	2404	MS2	6/74	6	74	Tania06.raw
	High			LVVAVEEAFTHIK	Unambiguous	1	1	Q9ULK5		CID	1	0	1	1		4.46529e+07	80	76	33	27	43.43	0.000181577	27	0	2.86638	24	192028	3	485.947	1455.83	4.71002	21.9864	3595	3595	MS2	12/104	12	104	Tania07.raw
	High			LVVAVEEAFTHIK	Unambiguous	1	1	Q9ULK5		CID	1	0	1	1		4.46529e+07	80	77	33	27	59.55	4.4367e-06	27	0	2.21271	6	791254	3	485.947	1455.83	4.89868	22.0991	3632	3632	MS2	15/104	15	104	Tania07.raw
	High			LVVAVEEAFTHIK	Unambiguous	1	1	Q9ULK5		CID	1	0	1	1		1.29124e+07	80	77	33	27	43.68	0.000171419	27	0	0	14	270812	3	485.947	1455.83	4.96157	22.2091	3798	3798	MS2	8/104	8	104	Tania08.raw
	High			LVVAVEEAFTHIK	Unambiguous	1	1	Q9ULK5		CID	1	0	1	1		4.46529e+07	80	77	33	27	46.85	8.26152e-05	27	0	1.3382	4	979643	3	485.948	1455.83	5.40178	22.2255	3676	3676	MS2	10/104	10	104	Tania07.raw
	High			LVVAVEEAFTHIK	Unambiguous	1	1	Q9ULK5		CID	1	0	1	1		1.40209e+07	80	77	33	27	36.12	0.000977372	27	0	9.59413	18	223799	3	485.948	1455.83	5.59044	22.3184	3644	3644	MS2	14/104	14	104	Tania06.raw
	High			LVVAVEEAFTHIK	Unambiguous	1	1	Q9ULK5		CID	1	0	1	1		1.40209e+07	80	77	33	27	43.83	0.0001656	27	0	2.58457	25	190138	3	485.948	1455.83	5.65333	22.0603	3556	3556	MS2	14/104	14	104	Tania06.raw
	High			LVVAVEEAFTHIK	Unambiguous	1	1	Q9ULK5		CID	1	0	1	1		1.40209e+07	80	77	33	27	39.06	0.000496661	27	0	4.3182	17	251421	3	485.948	1455.83	5.71621	22.183	3597	3597	MS2	10/104	10	104	Tania06.raw
	High			LVVAVEEAFTHIK	Unambiguous	1	1	Q9ULK5		CID	1	0	1	1		9.70495e+06	80		33	27	61.01	3.17001e-06	27	0	14.6642	33	225495	2	728.418	1455.83	5.83026	22.1727	3659	3659	MS2	17/104	17	104	Tania07.raw
	High			LVVAVEEAFTHIK	Unambiguous	1	1	Q9ULK5		CID	1	0	1	1		9.70495e+06	80	77	33	27	57.83	6.59265e-06	27	0	44.1825	36	182132	2	728.418	1455.83	5.91411	22.3016	3704	3704	MS2	16/104	16	104	Tania07.raw
	High			QLQPQFTLK	Unambiguous	1	1	Q9ULK5		CID	1	0	1	1		2.5262e+07	114	114	34	28	34.55	0.00199929	28	0	16.1243	41	153764	2	551.819	1102.63	4.84811	19.5871	2793	2793	MS2	7/80	7	80	Tania07.raw
	High			RQDFSLVVSTK	Unambiguous	1	1	Q9ULK5		CID	1	0	1	1		5.66742e+06	114		34	28	49.27	6.74334e-05	24	1	0	53	123556	2	640.356	1279.7	2.82711	18.4468	2409	2409	MS2	6/114	6	114	Tania07.raw
	High			RQDFSLVVSTK	Unambiguous	1	1	Q9ULK5		CID	1	0	1	1		5.66742e+06	114	97	34	28	45.22	0.000171346	23	1	0	58	111174	2	640.356	1279.7	2.9225	18.3204	2364	2364	MS2	6/114	6	114	Tania07.raw
	High			SVTIQAPGEPLLDNESTR	Unambiguous	1	1	Q9ULK5		CID	1	0	1	1		3.38327e+07	142		35	29	50.64	6.12715e-05	24	0	0	27	185563	2	963.996	1926.99	4.58851	21.5269	3442	3442	MS2	12/194	12	194	Tania07.raw
	High			SVTIQAPGEPLLDNESTR	Unambiguous	1	1	Q9ULK5		CID	1	0	1	1		1.18183e+07	134	128	35	29	54.79	2.22369e-05	24	0	3.88281	23	212035	2	963.997	1926.99	4.65186	21.3436	3503	3503	MS2	12/194	12	194	Tania08.raw
	High			SVTIQAPGEPLLDNESTR	Unambiguous	1	1	Q9ULK5		CID	1	0	1	1		3.38327e+07	129		35	29	70.14	6.24539e-07	27	0	7.06814	14	547802	2	963.997	1926.99	4.8419	21.3533	3383	3383	MS2	22/194	22	194	Tania07.raw
	High			VAVWILEK	Unambiguous	1	1	Q9ULK5		CID	1	0	1	1		3.48001e+07	99	81	34	28	38.1	0.000766664	28	0	0	5	1196025	2	479.294	957.581	4.46018	22.2841	3696	3696	MS2	11/56	11	56	Tania07.raw
	High			VAVWILEK	Unambiguous	1	1	Q9ULK5		CID	1	0	1	1		3.48001e+07	99	81	34	28	42.94	0.000251539	28	0	0	7	852690	2	479.294	957.581	4.46018	22.1574	3652	3652	MS2	12/56	12	56	Tania07.raw
	High			VAVWILEK	Unambiguous	1	1	Q9ULK5		CID	1	0	1	1		9.11826e+06	99	81	34	28	34.4	0.00179724	28	0	3.30914	17	371069	2	479.294	957.581	4.84261	22.2882	3634	3634	MS2	7/56	7	56	Tania06.raw
	High			VYSLGEENSTNNSTGQSR	Unambiguous	1	1	Q9ULK5		CID	1	0	1	1		4.48251e+06	54		31	25	45.59	7.45356e-05	23	0	4.22533	45	59030.5	3	648.3	1942.88	5.33593	16.9998	1925	1925	MS2	10/184	10	184	Tania07.raw
	High			VYSLGEENSTNNSTGQSR	Unambiguous	1	1	Q9ULK5		CID	1	0	1	1		7.10321e+06	60	53	31	26	82.67	1.62226e-08	26	0	0	62	117966	2	971.946	1942.89	5.81407	17.0361	1937	1937	MS2	11/184	11	184	Tania07.raw
	High			YLAAGPTIQYHK	Unambiguous	1	1	Q9ULK5		CID	1	0	1	1		4039489	167	162	36	30	48.53	0.000117135	27	0	5.02369	58	119326	2	681.368	1361.73	4.83907	17.5512	2103	2103	MS2	9/94	9	94	Tania07.raw
	High			YLAAGPTIQYHK	Unambiguous	1	1	Q9ULK5		CID	1	0	1	1		4039489	167	162	36	30	44.73	0.000280987	26	0	0	76	92715.8	2	681.368	1361.73	4.92872	17.6872	2148	2148	MS2	8/94	8	94	Tania07.raw
	High			YYHDFPVYNPALLNLPK	Unambiguous	1	1	Q9ULK5		CID	1	0	1	1		3.82756e+07	135	131	35	29	40.41	0.000614191	23	0	17.3969	29	96974.2	3	688.694	2064.07	4.68316	23.6711	4165	4165	MS2	10/144	10	144	Tania07.raw
	High			YYHDFPVYNPALLNLPK	Unambiguous	1	1	Q9ULK5		CID	1	0	1	1		3.82756e+07	133	130	35	29	42.02	0.000417659	23	0	6.0577	9	417238	3	688.695	2064.07	5.30414	23.792	4203	4203	MS2	18/144	18	144	Tania07.raw
	High			YYHDFPVYNPALLNLPK	Unambiguous	1	1	Q9ULK5		CID	1	0	1	1		3.82756e+07	129	128	35	29	37.34	0.00119003	24	0	13.3032	15	286450	3	688.695	2064.07	5.48156	24.0732	4296	4296	MS2	9/144	9	144	Tania07.raw
Q8TAA9	Vang-like protein 1 OS=Homo sapiens GN=VANGL1 PE=1 SV=1 - [VANG1_HUMAN]	524	59.9372	1078.09	25.95	10	36
	A2	B2	C2	Sequence	PSM Ambiguity	# Proteins	# Protein Groups	Protein Group Accessions	Modifications	Activation Type	ΔScore	ΔCn	Rank	Search Engine Rank	QuanResultID	Precursor Area	Peptides Matched	Decoy Peptides Matched	Identity High	Identity Middle	IonScore	Exp Value	Homology Threshold	# Missed Cleavages	Isolation Interference [%]	Ion Inject Time [ms]	Intensity	Charge	m/z [Da]	MH+ [Da]	ΔM [ppm]	RT [min]	First Scan	Last Scan	MS Order	Ions Matched	Matched Ions	Total Ions	Spectrum File
	High			AALVVLENYYK	Unambiguous	1	1	Q8TAA9		CID	1	0	1	1		1.51938e+07	64	51	32	26	64.24	1.20545e-06	25	0	13.5666	18	352200	2	641.858	1282.71	4.14666	22.3983	3864	3864	MS2	14/86	14	86	Tania08.raw
	High			AALVVLENYYK	Unambiguous	1	1	Q8TAA9		CID	1	0	1	1		1.51938e+07	64	51	32	26	58.14	4.91077e-06	24	0	17.9434	21	340382	2	641.859	1282.71	4.43215	22.2764	3822	3822	MS2	13/86	13	86	Tania08.raw
	High			AALVVLENYYK	Unambiguous	1	1	Q8TAA9		CID	1	0	1	1		3.10205e+07	64		32	26	50.29	2.9933e-05	24	0	20.0732	22	302946	2	641.859	1282.71	4.52732	22.558	3793	3793	MS2	10/86	10	86	Tania07.raw
	High			AALVVLENYYK	Unambiguous	1	1	Q8TAA9		CID	1	0	1	1		3.10205e+07	64	51	32	26	60.25	3.02099e-06	24	0	43.5781	27	229289	2	641.859	1282.71	4.71765	22.1704	3658	3658	MS2	13/86	13	86	Tania07.raw
	High			AALVVLENYYK	Unambiguous	1	1	Q8TAA9		CID	1	0	1	1		3.10205e+07	64		32	26	56.01	8.01955e-06	24	0	16.5887	10	699693	2	641.859	1282.71	4.90798	22.4191	3744	3744	MS2	16/86	16	86	Tania07.raw
	High			AALVVLENYYK	Unambiguous	1	1	Q8TAA9		CID	1	0	1	1		3.10205e+07	64	51	32	26	53.64	1.38404e-05	24	0	17.9864	10	620089	2	641.859	1282.71	5.28864	22.2859	3697	3697	MS2	15/86	15	86	Tania07.raw
	High			DFTIYNPNLLTASK	Unambiguous	1	1	Q8TAA9		CID	1	0	1	1		1.22249e+07	143		35	29	47.23	0.000135303	24	0	30.995	27	243909	2	798.92	1596.83	4.26748	24.4267	4555	4555	MS2	16/144	16	144	Tania08.raw
	High			DFTIYNPNLLTASK	Unambiguous	1	1	Q8TAA9		CID	1	0	1	1		1.40419e+07	139	150	35	29	57.03	1.37716e-05	24	0	23.9116	30	167797	2	798.921	1596.83	4.8026	24.2682	4359	4359	MS2	10/144	10	144	Tania07.raw
	High			DFTIYNPNLLTASK	Unambiguous	1	1	Q8TAA9		CID	1	0	1	1		1.22249e+07	139		35	29	44.03	0.00027478	23	0	40.8847	38	195853	2	798.921	1596.83	4.8026	24.2994	4513	4513	MS2	10/144	10	144	Tania08.raw
	High			DFTIYNPNLLTASK	Unambiguous	1	1	Q8TAA9		CID	1	0	1	1		1.40419e+07	138		35	29	69.28	8.14421e-07	25	0	25.5437	32	147775	2	798.921	1596.84	5.33771	24.5492	4450	4450	MS2	10/144	10	144	Tania07.raw
	High			DFTIYNPNLLTASK	Unambiguous	1	1	Q8TAA9		CID	1	0	1	1		1.22249e+07	138	148	35	29	41.34	0.000506815	23	0	31.0673	46	97930.6	2	798.921	1596.84	5.33771	24.602	4614	4614	MS2	15/144	15	144	Tania08.raw
	High			DFTIYNPNLLTASK	Unambiguous	1	1	Q8TAA9		CID	1	0	1	1		1.40419e+07	139		35	29	83.44	3.14764e-08	28	0	28.2506	26	267321	2	798.921	1596.84	5.4906	24.4034	4403	4403	MS2	11/144	11	144	Tania07.raw
	High			DGIVFVLK	Unambiguous	1	1	Q8TAA9		CID	1	0	1	1		1.75092e+07	49	35	31	25	51.64	1.67945e-05	25	0	15.9776	13	480048	2	445.773	890.538	4.20687	23.3264	4052	4052	MS2	7/56	7	56	Tania07.raw
	High			DGIVFVLK	Unambiguous	1	1	Q8TAA9		CID	1	0	1	1		9.47577e+06	49	35	31	25	48.38	3.55767e-05	25	0	19.5704	21	304677	2	445.773	890.538	4.20687	23.2939	4174	4174	MS2	6/56	6	56	Tania08.raw
	High			DGIVFVLK	Unambiguous	1	1	Q8TAA9		CID	1	0	1	1		1.75092e+07	49	35	31	25	48.3	3.62382e-05	25	0	41.2115	35	180405	2	445.773	890.538	4.2754	23.0688	3966	3966	MS2	7/56	7	56	Tania07.raw
	High			DGIVFVLK	Unambiguous	1	1	Q8TAA9		CID	1	0	1	1		1.75092e+07	49	35	31	25	47.23	4.63624e-05	25	0	14.8147	11	548975	2	445.773	890.539	4.54955	23.1951	4008	4008	MS2	7/56	7	56	Tania07.raw
	High			DGIVFVLK	Unambiguous	1	1	Q8TAA9		CID	1	0	1	1		9.47577e+06	49	35	31	25	48.85	3.19276e-05	25	0	23.5386	23	247869	2	445.773	890.539	4.68663	23.1668	4130	4130	MS2	7/56	7	56	Tania08.raw
	High			DGIVFVLK	Unambiguous	1	1	Q8TAA9		CID	1	0	1	1		1.75092e+07	49	35	31	25	36.33	0.000570382	24	0	27.2639	32	189397	2	445.773	890.539	4.89224	23.4679	4099	4099	MS2	5/56	5	56	Tania07.raw
	High			DSSHNELYYEEAEHER	Unambiguous	1	1	Q8TAA9		CID	1	0	1	1		6.31563e+06	12		24	19	39.11	7.36464e-05	19	0	33.5144	36	130596	3	669.952	2007.84	5.05899	16.9862	1986	1986	MS2	19/170	19	170	Tania08.raw
	High			DSSHNELYYEEAEHER	Unambiguous	1	1	Q8TAA9		CID	1	0	1	1		1.34669e+07	13		25	19	47.95	1.04211e-05	19	0	34.7244	20	256182	3	669.952	2007.84	5.51497	16.9349	1904	1904	MS2	12/170	12	170	Tania07.raw
	High			DSSHNELYYEEAEHER	Unambiguous	1	1	Q8TAA9		CID	1	0	1	1		1.34669e+07	13		25	19	49.85	6.72842e-06	19	0	19.3294	19	187229	3	669.953	2007.84	5.69736	17.0633	1945	1945	MS2	20/170	20	170	Tania07.raw
	High			IPFIILSEEFIDPK	Unambiguous	1	1	Q8TAA9		CID	1	0	1	1		518409	68	74	32	26	85.33	9.96504e-09	26	0	0	100	19589.9	2	830.968	1660.93	4.85312	28.5842	5547	5547	MS2	12/114	12	114	Tania07.raw
	High			LVSDEAVTNGLR	Unambiguous	1	1	Q8TAA9		CID	1	0	1	1		7852593	162	163	36	30	60.84	6.67552e-06	27	0	37.5542	40	182101	2	637.343	1273.68	2.88222	18.3946	2479	2479	MS2	7/104	7	104	Tania08.raw
	High			LVSDEAVTNGLR	Unambiguous	1	1	Q8TAA9		CID	1	0	1	1		1.25716e+07	163	166	36	30	80.11	7.94617e-08	30	0	10.7956	49	144759	2	637.343	1273.68	3.64895	18.3515	2375	2375	MS2	8/104	8	104	Tania07.raw
	High			LVSDEAVTNGLR	Unambiguous	1	1	Q8TAA9		CID	1	0	1	1		1.25716e+07	163	166	36	30	80.33	7.55366e-08	30	0	2.8282	19	342336	2	637.343	1273.68	3.74479	18.5284	2436	2436	MS2	8/104	8	104	Tania07.raw
	High			LVVAVEEAFIHIQR	Unambiguous	1	1	Q8TAA9		CID	1	0	1	1		2.31006e+07	49	43	31	25	47.15	4.72244e-05	25	0	1.71082	11	390592	3	541.981	1623.93	4.25065	23.3307	4054	4054	MS2	7/108	7	108	Tania07.raw
	High			LVVAVEEAFIHIQR	Unambiguous	1	1	Q8TAA9		CID	1	0	1	1		2.31006e+07	46	42	30	24	47.67	3.93304e-05	24	0	0	10	457903	3	541.981	1623.93	4.36341	23.197	4009	4009	MS2	9/108	9	108	Tania07.raw
	High			LVVAVEEAFIHIQR	Unambiguous	1	1	Q8TAA9		CID	1	0	1	1		2.31006e+07	45	42	30	24	38.87	0.000291865	24	0	0	23	142382	3	541.981	1623.93	4.58891	23.0737	3968	3968	MS2	9/108	9	108	Tania07.raw
	High			LVVAVEEAFIHIQR	Unambiguous	1	1	Q8TAA9		CID	1	0	1	1		2.31006e+07	45	42	30	24	31.79	0.00148999	24	0	32.3414	37	75948.4	3	541.981	1623.93	4.70167	23.5424	4123	4123	MS2	7/108	7	108	Tania07.raw
	High			SVTIQPPTGEPLLGNDSTR	Unambiguous	1	1	Q8TAA9		CID	1	0	1	1		2.20633e+07	151	145	35	30	53.62	3.28055e-05	27	0	0	18	301065	2	991.517	1982.03	4.10989	21.5817	3458	3458	MS2	22/206	22	206	Tania07.raw
	High			SVTIQPPTGEPLLGNDSTR	Unambiguous	1	1	Q8TAA9		CID	1	0	1	1		2.20633e+07	144	136	35	29	53.32	3.35222e-05	26	0	0	34	139792	2	991.518	1982.03	4.91054	21.7209	3505	3505	MS2	20/206	20	206	Tania07.raw
	High			SVTIQPPTGEPLLGNDSTR	Unambiguous	1	1	Q8TAA9		CID	1	0	1	1		2.20633e+07	150	144	35	29	56.66	1.61831e-05	25	0	10.36	27	262726	2	991.519	1982.03	5.46483	21.4185	3405	3405	MS2	22/206	22	206	Tania07.raw
	High			VYNVDGPSNNATGQSR	Unambiguous	1	1	Q8TAA9		CID	1	0	1	1		6.92584e+06	101	82	34	28	91.89	3.26807e-09	28	0	0	52	113553	2	839.897	1678.79	5.66593	16.7652	1848	1848	MS2	13/166	13	166	Tania07.raw
	High			YLSAGPTLQYDK	Unambiguous	1	1	Q8TAA9		CID	1	0	1	1		6.28655e+06	119	109	34	28	34.25	0.00223623	28	0	32.0672	43	155681	2	678.349	1355.69	5.08695	19.0788	2719	2719	MS2	9/110	9	110	Tania08.raw
	High			YLSAGPTLQYDK	Unambiguous	1	1	Q8TAA9		CID	1	0	1	1		2.16472e+07	124	115	35	29	58.31	9.14938e-06	29	0	5.69099	14	517339	2	678.35	1355.69	5.80729	19.14	2643	2643	MS2	9/110	9	110	Tania07.raw
	High			YLSAGPTLQYDK	Unambiguous	1	1	Q8TAA9		CID	1	0	1	1		2.16472e+07	124	115	35	29	41.1	0.000481273	29	0	13.6669	15	405748	2	678.35	1355.69	5.89733	19.0091	2600	2600	MS2	8/110	8	110	Tania07.raw
P35527	Keratin, type I cytoskeletal 9 OS=Homo sapiens GN=KRT9 PE=1 SV=3 - [K1C9_HUMAN]	623	62.0268	987.621	16.21	9	27	2335.92	36.92	17	71	2116.16	35.96	14	67
	A2	B2	C2	Sequence	PSM Ambiguity	# Proteins	# Protein Groups	Protein Group Accessions	Modifications	Activation Type	ΔScore	ΔCn	Rank	Search Engine Rank	QuanResultID	Precursor Area	Peptides Matched	Decoy Peptides Matched	Identity High	Identity Middle	IonScore	Exp Value	Homology Threshold	# Missed Cleavages	Isolation Interference [%]	Ion Inject Time [ms]	Intensity	Charge	m/z [Da]	MH+ [Da]	ΔM [ppm]	RT [min]	First Scan	Last Scan	MS Order	Ions Matched	Matched Ions	Total Ions	Spectrum File
		High		DIENQYETQITQIEHEVSSSGQEVQSSAK	Unambiguous	1	1	P35527		CID	1	0	1	1		2.24771e+07	60		29	23	64.91	9.68548e-07	23	0	16.2459	24	77399.8	3	1088.85	3264.52	2.2932	24.8236	4544	4544	MS2	21/326	21	326	Tania11.raw
		High		DIENQYETQITQIEHEVSSSGQEVQSSAK	Unambiguous	1	1	P35527		CID	1	0	1	1			61	65	29	24	67.61	5.2881e-07	23	0	9.32932	79	17923.4	3	1088.85	3264.53	3.75152	25.5811	4807	4807	MS2	23/326	23	326	Tania10.raw
		High		DIENQYETQITQIEHEVSSSGQEVQSSAK	Unambiguous	1	1	P35527		CID	1	0	1	1		1.35037e+08	64	63	29	24	60.76	2.68627e-06	22	0	4.17687	3	782790	3	1088.85	3264.53	5.32202	24.9953	4624	4624	MS2	21/326	21	326	Tania10.raw
		High		DIENQYETQITQIEHEVSSSGQEVQSSAK	Unambiguous	1	1	P35527		CID	1	0	1	1		1.35037e+08	66	64	29	24	51.23	2.48607e-05	22	0	1.58702	6	436220	3	1088.85	3264.53	5.43419	25.1334	4669	4669	MS2	20/326	20	326	Tania10.raw
		High		DIENQYETQITQIEHEVSSSGQEVQSSAK	Unambiguous	1	1	P35527		CID	1	0	1	1		1.35037e+08	63	60	29	24	58.35	4.60586e-06	24	0	9.26405	3	800906	3	1088.85	3264.53	5.54637	24.8582	4580	4580	MS2	22/326	22	326	Tania10.raw
		High		DIENQYETQITQIEHEVSSSGQEVQSSAK	Unambiguous	1	1	P35527		CID	1	0	1	1		2.24771e+07	64	59	29	24	57.28	5.98618e-06	22	0	32.6861	19	91302.1	3	1088.85	3264.53	5.65855	24.9944	4597	4597	MS2	14/326	14	326	Tania11.raw
			High	DIENQYETQITQIEHEVSSSGQEVQSSAK	Unambiguous	1	1	P35527		CID	1	0	1	1		1.63064e+07	60	64	28	24	73.42	1.36496e-07	24	0	6.9637	24	118111	3	1088.85	3264.52	2.85409	24.8345	4609	4609	MS2	14/326	14	326	Tania04.raw
			High	DIENQYETQITQIEHEVSSSGQEVQSSAK	Unambiguous	1	1	P35527		CID	1	0	1	1		2.34491e+07	61	65	28	25	53.96	1.22546e-05	23	0	2.80651	28	92250.9	3	1088.85	3264.52	3.07845	25.1058	4648	4648	MS2	22/326	22	326	Tania03.raw
			High	DIENQYETQITQIEHEVSSSGQEVQSSAK	Unambiguous	1	1	P35527		CID	1	0	1	1		1.63064e+07	62	65	28	25	42.19	0.000187224	22	0	0	23	109133	3	1088.85	3264.53	3.97588	24.9679	4652	4652	MS2	25/326	25	326	Tania04.raw
			High	DIENQYETQITQIEHEVSSSGQEVQSSAK	Unambiguous	1	1	P35527		CID	1	0	1	1		2.34491e+07	64	67	28	25	38.42	0.000460416	22	0	4.61231	16	144231	3	1088.85	3264.53	4.20023	24.9144	4588	4588	MS2	28/326	28	326	Tania03.raw
			High	DIENQYETQITQIEHEVSSSGQEVQSSAK	Unambiguous	1	1	P35527		CID	1	0	1	1		2.34491e+07	64	65	28	25	68.14	4.91077e-07	24	0	9.06134	22	122617	3	1088.85	3264.53	4.31241	24.7892	4549	4549	MS2	26/326	26	326	Tania03.raw
	High			DQIVDLTVGNNK	Unambiguous	1	1	P35527		CID	1	0	1	1		5.99297e+06	159	153	36	30	83.45	3.59225e-08	30	0	5.30588	47	153621	2	658.35	1315.69	5.52651	20.0088	2936	2936	MS2	10/120	10	120	Tania07.raw
	High			DQIVDLTVGNNK	Unambiguous	1	1	P35527		CID	1	0	1	1		5.99297e+06	159	153	36	30	86.82	1.65336e-08	30	0	9.70092	44	139067	2	658.35	1315.69	5.52651	19.8801	2892	2892	MS2	16/120	16	120	Tania07.raw
		High		DQIVDLTVGNNK	Unambiguous	1	1	P35527		CID	1	0	1	1		6.314e+06	152	145	33	28	83.31	3.54661e-08	28	0	28.3596	46	148790	2	658.35	1315.69	5.34095	19.9483	2949	2949	MS2	16/120	16	120	Tania10.raw
		High		FEMEQNLR	Unambiguous	1	1	P35527		CID	1	0	1	1		4.79375e+06	101	78	31	26	31.32	0.00372642	26	0	14.9337	53	109779	2	533.754	1066.5	1.75769	18.2372	2373	2373	MS2	6/66	6	66	Tania10.raw
		High		FEMEQNLR	Unambiguous	1	1	P35527		CID	1	0	1	1		4.79375e+06	88	69	30	25	31.26	0.00329195	25	0	9.44678	52	130392	2	533.754	1066.5	2.32998	18.3881	2422	2422	MS2	6/66	6	66	Tania10.raw
	High			FSSSSGYGGGSSR	Unambiguous	1	1	P35527		CID	1	0	1	1		2.16848e+06	25		28	22	49.48	1.409e-05	22	0	35.7274	100	31323.2	2	618.271	1235.54	5.51078	16.1525	1682	1682	MS2	7/116	7	116	Tania06.raw
			High	FSSSSGYGGGSSR	Unambiguous	1	1	P35527		CID	1	0	1	1		693672	24		24	21	47.88	1.95516e-05	21	0	30.4566	100	34019.6	2	618.27	1235.53	2.5468	16.2424	1768	1768	MS2	7/116	7	116	Tania05.raw
		High		GGGGSFGYSYGGGSGGGFSASSLGGGFGGGSR	Unambiguous	1	1	P35527		CID	1	0	1	1		3.35917e+07	20		24	19	36.46	0.000225944	19	0	30.9999	12	265927	3	902.395	2705.17	3.89468	22.8555	3923	3923	MS2	28/300	28	300	Tania10.raw
		High		GGGGSFGYSYGGGSGGGFSASSLGGGFGGGSR	Unambiguous	1	1	P35527		CID	1	0	1	1		3.35917e+07	22		24	19	30.43	0.000996306	19	0	38.4463	12	244929	3	902.396	2705.17	4.09774	22.6967	3870	3870	MS2	26/300	26	300	Tania10.raw
			High	GGSGGSHGGGSGFGGESGGSYGGGEEASGSGGGYGGGSGK	Unambiguous	1	1	P35527		CID	1	0	1	1		1.80088e+07	5		17	14	65.36	7.27679e-08	14	0	3.8515	20	100308	3	1075.1	3223.3	5.6683	16.6567	1900	1900	MS2	24/382	24	382	Tania02.raw
			High	GGSGGSYGGGGSGGGYGGGSGSR	Unambiguous	1	1	P35527		CID	1	0	1	1		2.25546e+06	9	13	19	16	65.51	1.26536e-07	16	0	0	100	4253.85	2	896.372	1791.74	5.05806	15.8669	1702	1702	MS2	15/214	15	214	Tania04.raw
	High			HGVQELEIELQSQLSK	Unambiguous	1	1	P35527		CID	1	0	1	1		2.74099e+07	98	90	34	28	62.52	2.74281e-06	25	0	10.7893	22	214450	3	613.329	1837.97	3.65121	22.7666	3794	3794	MS2	9/164	9	164	Tania06.raw
	High			HGVQELEIELQSQLSK	Unambiguous	1	1	P35527		CID	1	0	1	1		2.74099e+07	104	100	34	28	55.09	1.61066e-05	25	0	10.9258	10	348141	3	613.33	1837.97	4.64744	22.6336	3749	3749	MS2	17/164	17	164	Tania06.raw
	High			HGVQELEIELQSQLSK	Unambiguous	1	1	P35527		CID	1	0	1	1		2.74099e+07	110		34	28	68.31	8.11639e-07	26	0	9.47165	21	198042	3	613.33	1837.97	4.84669	22.3835	3666	3666	MS2	10/164	10	164	Tania06.raw
	High			HGVQELEIELQSQLSK	Unambiguous	1	1	P35527		CID	1	0	1	1		2.74099e+07	111	104	34	28	64.02	2.19934e-06	28	0	8.09439	10	339273	3	613.33	1837.97	5.14556	22.5035	3705	3705	MS2	10/164	10	164	Tania06.raw
		High		HGVQELEIELQSQLSK	Unambiguous	1	1	P35527		CID	1	0	1	1		1.35819e+07	99		31	26	91.86	3.22556e-09	24	0	4.07967	35	200505	2	919.489	1837.97	2.79512	22.5377	3816	3816	MS2	12/164	12	164	Tania10.raw
		High		HGVQELEIELQSQLSK	Unambiguous	1	1	P35527		CID	1	0	1	1		1.04974e+08	97		31	26	66.95	9.78908e-07	24	0	6.37528	8	562849	3	613.329	1837.97	3.95008	22.4301	3779	3779	MS2	18/164	18	164	Tania10.raw
		High		HGVQELEIELQSQLSK	Unambiguous	1	1	P35527		CID	1	0	1	1		1.9377e+07	97	89	31	26	59.47	5.47951e-06	23	0	2.47123	14	353984	3	613.329	1837.97	4.0497	22.7213	3866	3866	MS2	18/164	18	164	Tania11.raw
		High		HGVQELEIELQSQLSK	Unambiguous	1	1	P35527		CID	1	0	1	1		1.9377e+07	109	106	31	26	66.81	1.13605e-06	23	0	21.4081	12	264103	3	613.329	1837.97	4.34857	22.5932	3823	3823	MS2	10/164	10	164	Tania11.raw
		High		HGVQELEIELQSQLSK	Unambiguous	1	1	P35527		CID	1	0	1	1		1.35819e+07	113		31	26	97.42	1.02341e-09	25	0	5.7824	27	263195	2	919.49	1837.97	4.45551	22.6628	3858	3858	MS2	12/164	12	164	Tania10.raw
		High		HGVQELEIELQSQLSK	Unambiguous	1	1	P35527		CID	1	0	1	1		1.04974e+08	104	100	31	26	63	2.60617e-06	23	0	3.91979	5	903023	3	613.33	1837.97	4.64744	22.8185	3910	3910	MS2	18/164	18	164	Tania10.raw
		High		HGVQELEIELQSQLSK	Unambiguous	1	1	P35527		CID	1	0	1	1		1.9377e+07	104		31	26	49.16	6.30962e-05	22	0	9.06324	32	134796	3	613.33	1837.97	4.64744	22.8553	3911	3911	MS2	15/164	15	164	Tania11.raw
		High		HGVQELEIELQSQLSK	Unambiguous	1	1	P35527		CID	1	0	1	1		1.04974e+08	104	100	31	26	56.95	1.04955e-05	24	0	0	2	1.56564e+06	3	613.33	1837.97	4.74706	22.6881	3866	3866	MS2	10/164	10	164	Tania10.raw
		High		HGVQELEIELQSQLSK	Unambiguous	1	1	P35527		CID	1	0	1	1		1.04974e+08	104	100	31	26	67.12	1.00926e-06	24	0	1.41834	3	1.4003e+06	3	613.33	1837.97	4.74706	22.5568	3821	3821	MS2	10/164	10	164	Tania10.raw
		High		HGVQELEIELQSQLSK	Unambiguous	1	1	P35527		CID	1	0	1	1		1.04974e+08	111		31	26	51.78	3.68377e-05	22	0	12.9532	14	270636	3	613.33	1837.97	4.94631	22.9595	3957	3957	MS2	10/164	10	164	Tania10.raw
			High	HGVQELEIELQSQLSK	Unambiguous	1	1	P35527		CID	1	0	1	1		2.06893e+07	102	93	30	27	50.21	4.85926e-05	27	0	12.4729	21	148705	3	613.328	1837.97	2.7546	22.775	3902	3902	MS2	16/164	16	164	Tania03.raw
			High	HGVQELEIELQSQLSK	Unambiguous	1	1	P35527		CID	1	0	1	1		2.06893e+07	98	90	30	27	50.87	4.01048e-05	23	0	5.85815	12	291542	3	613.329	1837.97	3.35234	22.6087	3846	3846	MS2	20/164	20	164	Tania03.raw
			High	HGVQELEIELQSQLSK	Unambiguous	1	1	P35527		CID	1	0	1	1		2.06893e+07	98	90	30	27	49.5	5.49789e-05	23	0	24.3272	22	204366	3	613.329	1837.97	3.75083	22.4819	3803	3803	MS2	16/164	16	164	Tania03.raw
			High	HGVQELEIELQSQLSK	Unambiguous	1	1	P35527		CID	1	0	1	1		3.46921e+07	98		30	27	51.21	3.70848e-05	23	0	37.8709	53	82488.1	3	613.329	1837.97	3.75083	22.3585	3684	3684	MS2	9/164	9	164	Tania02.raw
			High	HGVQELEIELQSQLSK	Unambiguous	1	1	P35527		CID	1	0	1	1		3.46921e+07	97	90	30	27	62.39	2.79732e-06	24	0	5.52552	14	343343	3	613.329	1837.97	3.85046	22.7644	3814	3814	MS2	18/164	18	164	Tania02.raw
			High	HGVQELEIELQSQLSK	Unambiguous	1	1	P35527		CID	1	0	1	1		3.46921e+07	109		30	27	58.42	7.84145e-06	24	0	5.35539	11	409503	3	613.329	1837.97	4.34857	22.4906	3724	3724	MS2	16/164	16	164	Tania02.raw
			High	HGVQELEIELQSQLSK	Unambiguous	1	1	P35527		CID	1	0	1	1		3.46921e+07	113	109	30	27	59.35	6.56218e-06	23	0	2.13129	8	491504	3	613.329	1837.97	4.44819	22.6294	3770	3770	MS2	17/164	17	164	Tania02.raw
			High	HGVQELEIELQSQLSK	Unambiguous	1	1	P35527		CID	1	0	1	1		3.46921e+07	112	108	30	27	47.98	8.91637e-05	26	0	14.7402	33	121092	3	613.329	1837.97	4.54782	22.9122	3862	3862	MS2	14/164	14	164	Tania02.raw
			High	HGVQELEIELQSQLSK	Unambiguous	1	1	P35527		CID	1	0	1	1		4452789	111		30	27	105.94	1.41349e-10	26	0	0	59	118857	2	919.491	1837.97	4.98683	22.6081	3764	3764	MS2	12/164	12	164	Tania02.raw
		High		IKFEmEQNLR	Unambiguous	1	1	P35527	M5(Oxidation)	CID	1	0	1	1		1.06621e+07	153	138	33	28	39	0.000963078	28	1	24.482	40	128571	3	441.898	1323.68	5.66759	16.9871	1956	1956	MS2	8/92	8	92	Tania10.raw
		High		IKFEmEQNLR	Unambiguous	1	1	P35527	M5(Oxidation)	CID	1	0	1	1		1.06621e+07	152	138	33	28	39.47	0.000858645	28	1	3.83458	18	260322	3	441.898	1323.68	5.87509	17.1209	1999	1999	MS2	7/92	7	92	Tania10.raw
			High	IKFEmEQNLR	Unambiguous	1	1	P35527	M5(Oxidation)	CID	1	0	1	1		5.10493e+06	143	128	31	28	32.97	0.00360833	28	1	26.0848	100	56749	2	662.344	1323.68	5.37804	16.9297	1979	1979	MS2	7/92	7	92	Tania02.raw
	High			LASYLDK	Unambiguous	2	2	P35527;P13645		CID	1	0	1	1		8.56294e+06	88	86	33	27	45.53	0.000123155	26	0	6.78745	22	306693	2	405.226	809.444	4.65516	17.1877	2024	2024	MS2	6/54	6	54	Tania09.raw
	High			LASYLDK	Unambiguous	2	2	P35527;P13645		CID	1	0	1	1		6.80995e+06	88	86	33	27	39.25	0.000522941	23	0	3.83833	30	192525	2	405.226	809.444	4.88137	17.1639	2047	2047	MS2	6/54	6	54	Tania08.raw
		High		LASYLDK	Unambiguous	2	2	P35527;P13645		CID	1	0	1	1		1.69159e+07	88	86	30	25	33.34	0.00203917	21	0	2.97379	25	234093	2	405.226	809.445	5.33379	17.1489	2025	2025	MS2	6/54	6	54	Tania12.raw
		High		LASYLDK	Unambiguous	2	2	P35527;P13645		CID	1	0	1	1		2.84579e+07	88	86	30	25	35.38	0.00127483	21	0	5.65079	20	305862	2	405.226	809.445	5.63541	17.0483	1975	1975	MS2	6/54	6	54	Tania10.raw
			High	LASYLDK	Unambiguous	2	2	P35527;P13645		CID	1	0	1	1		6.01245e+06	88	86	29	26	31.79	0.00291375	21	0	0	30	204423	2	405.226	809.445	5.4092	17.1967	2070	2070	MS2	6/54	6	54	Tania03.raw
			High	LASYLDK	Unambiguous	2	2	P35527;P13645		CID	1	0	1	1		6.01245e+06	88	86	29	26	31.22	0.00332241	21	0	3.17743	33	190211	2	405.226	809.445	5.4846	17.327	2110	2110	MS2	6/54	6	54	Tania03.raw
			High	LASYLDK	Unambiguous	2	2	P35527;P13645		CID	1	0	1	1		1.08894e+07	88	86	29	26	31.02	0.00347899	23	0	3.3052	18	319934	2	405.226	809.445	5.78621	17.165	2061	2061	MS2	5/54	5	54	Tania04.raw
			High	LASYLDK	Unambiguous	2	2	P35527;P13645		CID	1	0	1	1		1.29283e+07	88	86	29	26	31.19	0.00334544	21	0	0	22	277536	2	405.226	809.445	5.86162	17.0931	2029	2029	MS2	5/54	5	54	Tania02.raw
		High		mTLDDFR	Unambiguous	1	1	P35527	M1(Oxidation)	CID	1	0	1	1		2.12517e+07	38	35	27	21	27.06	0.00373898	21	0	22.0729	9	690387	2	457.209	913.411	2.32509	18.0357	2304	2304	MS2	5/54	5	54	Tania10.raw
		High		NYSPYYNTIDDLKDQIVDLTVGNNK	Unambiguous	1	1	P35527		CID	1	0	1	1		7.49481e+06	120	106	32	26	43.21	0.000286518	21	1	25.6417	42	55616.5	3	968.147	2902.43	5.87617	26.9811	5205	5205	MS2	18/274	18	274	Tania10.raw
		High		QEIEcQNQEYSLLLSIK	Unambiguous	1	1	P35527	C5(Carbamidomethyl)	CID	1	0	1	1		1.29965e+07	136	126	32	27	62.84	3.53597e-06	26	0	10.0919	24	189380	3	699.021	2095.05	5.40276	24.2694	4387	4387	MS2	12/186	12	186	Tania10.raw
		High		QEIEcQNQEYSLLLSIK	Unambiguous	1	1	P35527	C5(Carbamidomethyl)	CID	1	0	1	1		1.0683e+07	136		32	27	95.1	2.1014e-09	24	0	11.144	31	147162	2	1048.03	2095.05	5.46744	24.3061	4399	4399	MS2	12/186	12	186	Tania10.raw
		High		QEIEcQNQEYSLLLSIK	Unambiguous	1	1	P35527	C5(Carbamidomethyl)	CID	1	0	1	1		1.29965e+07	136	128	32	27	73.63	2.94787e-07	23	0	3.92226	28	143289	3	699.021	2095.05	5.49016	24.1381	4345	4345	MS2	12/186	12	186	Tania10.raw
			High	QEIEcQNQEYSLLLSIK	Unambiguous	1	1	P35527	C5(Carbamidomethyl)	CID	1	0	1	1		3.48582e+06	136	128	31	28	64.18	2.59722e-06	24	0	0	72	60484	3	699.021	2095.05	5.75235	24.2042	4237	4237	MS2	20/186	20	186	Tania02.raw
	High			QEYEQLIAK	Unambiguous	1	1	P35527		CID	1	0	1	1		1.99529e+07	137	150	35	29	49.87	7.05814e-05	24	0	8.74678	12	553285	2	561.297	1121.59	2.42699	18.2758	2332	2332	MS2	6/84	6	84	Tania06.raw
		High		QEYEQLIAK	Unambiguous	1	1	P35527		CID	1	0	1	1		5.4125e+07	139	154	32	27	36.19	0.00167103	27	0	3.62935	4	1.50675e+06	2	561.296	1121.59	1.66513	18.284	2386	2386	MS2	7/84	7	84	Tania10.raw
		High		QEYEQLIAK	Unambiguous	1	1	P35527		CID	1	0	1	1		5.4125e+07	143		32	27	34.26	0.00268106	27	0	5.62335	20	311399	2	561.297	1121.59	2.31815	18.1488	2342	2342	MS2	5/84	5	84	Tania10.raw
		High		QEYEQLIAK	Unambiguous	1	1	P35527		CID	1	0	1	1		5.4125e+07	137	150	32	27	39.81	0.000715633	21	0	1.20351	6	1.16136e+06	2	561.297	1121.59	2.53583	18.4438	2440	2440	MS2	7/84	7	84	Tania10.raw
		High		QEYEQLIAK	Unambiguous	1	1	P35527		CID	1	0	1	1		5.4125e+07	111	117	31	26	31.78	0.00368377	20	0	3.55688	15	421627	2	561.298	1121.59	3.73303	18.5736	2485	2485	MS2	7/84	7	84	Tania10.raw
		High		QEYEQLIAK	Unambiguous	1	1	P35527		CID	1	0	1	1		5.4125e+07	175	170	33	28	44.55	0.000306908	26	0	25.7	55	129928	2	561.298	1121.59	4.93023	18.7384	2543	2543	MS2	6/84	6	84	Tania10.raw
			High	QEYEQLIAK	Unambiguous	1	1	P35527		CID	1	0	1	1		28184162	143		31	28	32.45	0.0040673	27	0	9.94872	10	652436	2	561.297	1121.59	1.88281	18.3849	2433	2433	MS2	7/84	7	84	Tania02.raw
	High			QGVDADINGLR	Unambiguous	1	1	P35527		CID	1	0	1	1		1.18249e+07	81		33	27	61.95	2.58497e-06	27	0	4.53946	28	255227	2	579.301	1157.6	3.58422	18.3637	2363	2363	MS2	9/104	9	104	Tania06.raw
	High			QGVDADINGLR	Unambiguous	1	1	P35527		CID	1	0	1	1		3.48932e+06	98		34	28	49.34	5.70422e-05	24	0	21.9347	44	153827	2	579.301	1157.6	3.68967	18.6007	2462	2462	MS2	8/104	8	104	Tania07.raw
	High			QGVDADINGLR	Unambiguous	1	1	P35527		CID	1	0	1	1		1.18249e+07	103		34	28	61.28	3.83537e-06	24	0	8.46287	19	332151	2	579.302	1157.6	4.63873	18.4951	2407	2407	MS2	9/104	9	104	Tania06.raw
	High			QGVDADINGLR	Unambiguous	1	1	P35527		CID	1	0	1	1		1.18249e+07	104		34	28	53.09	2.55272e-05	24	0	0	31	201407	2	579.302	1157.6	5.37689	18.6302	2452	2452	MS2	10/104	10	104	Tania06.raw
		High		QGVDADINGLR	Unambiguous	1	1	P35527		CID	1	0	1	1		3.9092e+07	82	91	30	25	56.05	1.01808e-05	22	0	8.19859	8	859403	2	579.301	1157.59	3.05696	18.4097	2428	2428	MS2	9/104	9	104	Tania10.raw
		High		QGVDADINGLR	Unambiguous	1	1	P35527		CID	1	0	1	1		3.9092e+07	82		30	25	66.31	9.58923e-07	25	0	3.67852	6	1.23649e+06	2	579.301	1157.59	3.16241	18.5387	2472	2472	MS2	10/104	10	104	Tania10.raw
		High		QGVDADINGLR	Unambiguous	1	1	P35527		CID	1	0	1	1		3.23917e+06	81		30	25	50.68	3.46302e-05	23	0	14.7221	69	105757	2	579.301	1157.6	3.47877	18.5781	2519	2519	MS2	9/104	9	104	Tania12.raw
		High		QGVDADINGLR	Unambiguous	1	1	P35527		CID	1	0	1	1		6.47702e+06	81		30	25	42.92	0.000206755	21	0	13.444	63	105856	2	579.301	1157.6	3.58422	18.4257	2429	2429	MS2	9/104	9	104	Tania11.raw
		High		QGVDADINGLR	Unambiguous	1	1	P35527		CID	1	0	1	1		6.47702e+06	100		31	26	51.52	3.52347e-05	26	0	11.2611	33	221385	2	579.301	1157.6	3.79512	18.5445	2470	2470	MS2	8/104	8	104	Tania11.raw
		High		QGVDADINGLR	Unambiguous	1	1	P35527		CID	1	0	1	1		3.9092e+07	103	111	31	26	65.43	1.47505e-06	23	0	7.41834	11	628394	2	579.302	1157.6	4.53328	18.6745	2520	2520	MS2	9/104	9	104	Tania10.raw
		High		QGVDADINGLR	Unambiguous	1	1	P35527		CID	1	0	1	1		6.47702e+06	103		31	26	48.28	7.65257e-05	26	0	6.63488	49	154112	2	579.302	1157.6	4.63873	18.677	2517	2517	MS2	9/104	9	104	Tania11.raw
			High	QGVDADINGLR	Unambiguous	1	1	P35527		CID	1	0	1	1		1.75411e+07	92		29	26	55.87	1.19058e-05	26	0	23.5357	21	325616	2	579.3	1157.59	2.1079	18.3493	2421	2421	MS2	10/104	10	104	Tania02.raw
			High	QGVDADINGLR	Unambiguous	1	1	P35527		CID	1	0	1	1		6.00756e+06	92	96	29	26	62.48	2.59871e-06	26	0	0	35	184092	2	579.301	1157.59	2.42425	18.5056	2489	2489	MS2	8/104	8	104	Tania03.raw
			High	QGVDADINGLR	Unambiguous	1	1	P35527		CID	1	0	1	1		1.75411e+07	82		29	26	66.9	8.37113e-07	24	0	0	13	573278	2	579.301	1157.59	3.26786	18.4831	2465	2465	MS2	10/104	10	104	Tania02.raw
			High	QGVDADINGLR	Unambiguous	1	1	P35527		CID	1	0	1	1		3.67924e+06	81		29	26	40.6	0.00035274	26	0	20.865	45	152862	2	579.301	1157.59	3.37331	18.5338	2510	2510	MS2	8/104	8	104	Tania04.raw
			High	QGVDADINGLR	Unambiguous	1	1	P35527		CID	1	0	1	1		1.75411e+07	81		29	26	63.16	1.95639e-06	24	0	2.43482	22	342126	2	579.301	1157.6	3.47877	18.6191	2509	2509	MS2	10/104	10	104	Tania02.raw
			High	QGVDADINGLR	Unambiguous	1	1	P35527		CID	1	0	1	1		6.00756e+06	81		29	26	52.54	2.2566e-05	26	0	16.7666	45	152569	2	579.301	1157.6	3.58422	18.6337	2532	2532	MS2	9/104	9	104	Tania03.raw
	High			QVLDNLTmEK	Unambiguous	1	1	P35527	M8(Oxidation)	CID	1	0	1	1		1.36921e+07	164		36	30	54.34	3.01866e-05	26	0	11.3679	23	281827	2	603.807	1206.61	2.86331	18.2358	2319	2319	MS2	8/100	8	100	Tania06.raw
	High			QVLDNLTmEK	Unambiguous	1	1	P35527	M8(Oxidation)	CID	1	0	1	1		1.36921e+07	198	192	37	31	50.8	8.23446e-05	24	0	4.91158	18	363751	2	603.808	1206.61	3.67266	18.0933	2271	2271	MS2	8/100	8	100	Tania06.raw
	High			QVLDNLTmEK	Unambiguous	1	1	P35527	M8(Oxidation)	CID	1	0	1	1		1.36921e+07	198		37	31	48.3	0.000146432	31	0	0	57	113063	2	603.808	1206.61	3.67266	17.9767	2231	2231	MS2	8/100	8	100	Tania06.raw
		High		QVLDNLTmEK	Unambiguous	1	1	P35527	M8(Oxidation)	CID	1	0	1	1		4.20662e+07	164	174	33	28	53.67	3.5222e-05	22	0	0	9	761237	2	603.807	1206.61	2.15514	18.3162	2397	2397	MS2	8/100	8	100	Tania10.raw
		High		QVLDNLTmEK	Unambiguous	1	1	P35527	M8(Oxidation)	CID	1	0	1	1		4.20662e+07	164		33	28	36.66	0.00176935	26	0	13.3062	22	294729	2	603.807	1206.61	2.35747	18.4495	2443	2443	MS2	7/100	7	100	Tania10.raw
		High		QVLDNLTmEK	Unambiguous	1	1	P35527	M8(Oxidation)	CID	1	0	1	1		4.20662e+07	164		33	28	55.86	2.12723e-05	22	0	0	6	1.03296e+06	2	603.807	1206.61	2.55981	18.1732	2350	2350	MS2	8/100	8	100	Tania10.raw
			High	QVLDNLTmEK	Unambiguous	1	1	P35527	M8(Oxidation)	CID	1	0	1	1		7.75344e+06	164		32	29	42.78	0.000432328	22	0	0	27	223271	2	603.806	1206.61	1.6493	18.2487	2401	2401	MS2	8/100	8	100	Tania03.raw
			High	QVLDNLTmEK	Unambiguous	1	1	P35527	M8(Oxidation)	CID	1	0	1	1		7.75344e+06	164		32	29	41.65	0.000560808	22	0	0	38	191597	2	603.806	1206.61	1.6493	18.1058	2357	2357	MS2	8/100	8	100	Tania03.raw
			High	QVLDNLTmEK	Unambiguous	1	1	P35527	M8(Oxidation)	CID	1	0	1	1		2.29175e+07	164		32	29	39.87	0.000844917	22	0	17.3844	26	273141	2	603.807	1206.61	1.9528	18.3269	2415	2415	MS2	8/100	8	100	Tania02.raw
			High	QVLDNLTmEK	Unambiguous	1	1	P35527	M8(Oxidation)	CID	1	0	1	1		2.29175e+07	164		32	29	40.54	0.000724126	22	0	3.17773	15	473676	2	603.807	1206.61	2.05397	18.0556	2328	2328	MS2	8/100	8	100	Tania02.raw
			High	QVLDNLTmEK	Unambiguous	1	1	P35527	M8(Oxidation)	CID	1	0	1	1		2.29175e+07	164		32	29	46.47	0.000184848	24	0	0	11	570593	2	603.807	1206.61	2.15514	18.1874	2370	2370	MS2	7/100	7	100	Tania02.raw
			High	QVLDNLTmEK	Unambiguous	1	1	P35527	M8(Oxidation)	CID	1	0	1	1		2.29175e+07	194	191	33	30	39.78	0.0010204	24	0	0	100	52282.1	2	603.807	1206.61	3.26798	17.9339	2291	2291	MS2	8/100	8	100	Tania02.raw
			High	QVLDNLTMEK	Unambiguous	1	1	P35527		CID	1	0	1	1		3.83487e+06	187	141	32	29	39.45	0.00106124	25	0	21.5551	58	105536	2	595.811	1190.61	4.98755	19.3921	2775	2775	MS2	7/100	7	100	Tania03.raw
			High	QVLDNLTMEK	Unambiguous	1	1	P35527		CID	1	0	1	1		1.00751e+07	187		32	29	40.26	0.000880667	24	0	18.744	45	136876	2	595.811	1190.62	5.91029	19.4442	2765	2765	MS2	7/100	7	100	Tania02.raw
		High		SDLEmQYETLQEELmALK	Unambiguous	1	1	P35527	M5(Oxidation); M15(Oxidation)	CID	1	0	1	1		1.00321e+07	67		29	24	38.46	0.000477579	21	0	0	100	24747.3	3	735.012	2203.02	3.56454	27.5769	5359	5359	MS2	16/184	16	184	Tania10.raw
		High		SDLEmQYETLQEELmALK	Unambiguous	1	1	P35527	M5(Oxidation); M15(Oxidation)	CID	1	0	1	1		8.04834e+06	65	61	29	24	56.85	6.71249e-06	22	0	0	85	39781.7	2	1102.01	2203.02	3.59835	27.1287	5243	5243	MS2	11/184	11	184	Tania10.raw
		High		SDLEmQYETLQEELmALK	Unambiguous	1	1	P35527	M5(Oxidation); M15(Oxidation)	CID	1	0	1	1		8.04834e+06	67	64	29	24	63.4	1.53125e-06	22	0	0	45	96516.7	2	1102.02	2203.02	4.59573	27.2932	5285	5285	MS2	11/184	11	184	Tania10.raw
		High		SDLEmQYETLQEELmALK	Unambiguous	1	1	P35527	M5(Oxidation); M15(Oxidation)	CID	1	0	1	1		1.00321e+07	66	62	29	24	50.97	2.63945e-05	22	0	0	61	48871.4	3	735.013	2203.03	4.81126	27.1225	5241	5241	MS2	19/184	19	184	Tania10.raw
		High		SDLEmQYETLQEELmALK	Unambiguous	1	1	P35527	M5(Oxidation); M15(Oxidation)	CID	1	0	1	1		8.04834e+06	66	60	29	24	63.36	1.52235e-06	22	0	0	71	60065.9	2	1102.02	2203.03	5.14983	27.4286	5320	5320	MS2	22/184	22	184	Tania10.raw
		High		SDLEmQYETLQEELmALK	Unambiguous	1	1	P35527	M5(Oxidation); M15(Oxidation)	CID	1	0	1	1		1.00321e+07	65	63	29	24	54.79	1.07866e-05	22	0	0	28	116956	3	735.014	2203.03	5.89176	27.2592	5276	5276	MS2	11/184	11	184	Tania10.raw
		High		SGGGGGGGLGSGGSIR	Unambiguous	1	1	P35527		CID	1	0	1	1		2.77424e+07	121	110	32	27	33.36	0.00279097	21	0	44.4504	48	134154	2	616.806	1232.6	4.89868	16.8577	1913	1913	MS2	9/146	9	146	Tania10.raw
		High		SGGGGGGGLGSGGSIR	Unambiguous	1	1	P35527		CID	1	0	1	1		2.77424e+07	150	135	33	27	49.07	9.29097e-05	22	0	31.3616	18	372138	2	616.806	1232.61	5.78999	16.7092	1864	1864	MS2	11/146	11	146	Tania10.raw
			High	SGGGGGGGLGSGGSIR	Unambiguous	1	1	P35527		CID	1	0	1	1		1.63227e+07	122	111	31	28	35.93	0.00155715	22	0	38.7336	79	86298.2	2	616.805	1232.6	4.40351	16.7993	1941	1941	MS2	12/146	12	146	Tania02.raw
			High	SGGGGGGGLGSGGSIR	Unambiguous	1	1	P35527		CID	1	0	1	1		1.4834e+06	121	110	31	28	46.81	0.000126112	22	0	0	100	54676.5	2	616.805	1232.6	4.60158	16.6068	1875	1875	MS2	10/146	10	146	Tania05.raw
			High	SGGGGGGGLGSGGSIR	Unambiguous	1	1	P35527		CID	1	0	1	1		2.21611e+06	121		31	28	50.34	5.59442e-05	23	0	30.7146	100	50963.2	2	616.806	1232.6	5.09675	16.7017	1922	1922	MS2	11/146	11	146	Tania04.raw
	High			TLLDIDNTR	Unambiguous	1	1	P35527		CID	1	0	1	1		8141092	189		36	31	40.66	0.000811768	26	0	21.598	19	317023	2	530.788	1060.57	4.41222	19.6241	2894	2894	MS2	10/82	10	82	Tania09.raw
	High			TLLDIDNTR	Unambiguous	1	1	P35527		CID	1	0	1	1		1.20766e+07	249	237	38	32	50.2	0.000118897	30	0	0	17	381577	2	530.788	1060.57	4.87262	19.6438	2812	2812	MS2	13/82	13	82	Tania07.raw
	High			TLLDIDNTR	Unambiguous	1	1	P35527		CID	1	0	1	1		1.20766e+07	249	237	38	32	40.14	0.00120551	27	0	5.00215	34	167794	2	530.788	1060.57	5.21791	19.5222	2772	2772	MS2	8/82	8	82	Tania07.raw
	High			TLLDIDNTR	Unambiguous	1	1	P35527		CID	1	0	1	1		4.36253e+07	250	238	38	32	45.28	0.000370604	30	0	0.615393	5	1.2953e+06	2	530.788	1060.57	5.6783	19.65	2781	2781	MS2	7/82	7	82	Tania06.raw
		High		TLLDIDNTR	Unambiguous	1	1	P35527		CID	1	0	1	1		2.37183e+07	249	237	35	30	41.39	0.000904002	27	0	1.27503	9	702672	2	530.788	1060.57	5.21791	19.7281	2863	2863	MS2	7/82	7	82	Tania11.raw
		High		TLLDIDNTR	Unambiguous	1	1	P35527		CID	1	0	1	1		2.37183e+07	249	237	35	30	38	0.00197319	27	0	0	18	370886	2	530.788	1060.57	5.33301	19.8598	2908	2908	MS2	7/82	7	82	Tania11.raw
		High		TLLDIDNTR	Unambiguous	1	1	P35527		CID	1	0	1	1		1.31701e+07	250	238	35	30	37.69	0.0021277	23	0	11.4297	16	407143	2	530.788	1060.57	5.44811	19.6547	2888	2888	MS2	5/82	5	82	Tania12.raw
		High		TLLDIDNTR	Unambiguous	1	1	P35527		CID	1	0	1	1		1.00462e+08	250	238	35	30	43.44	0.000566122	25	0	19.1499	24	290441	2	530.788	1060.57	5.44811	20.0471	2982	2982	MS2	12/82	12	82	Tania10.raw
		High		TLLDIDNTR	Unambiguous	1	1	P35527		CID	1	0	1	1		1.31701e+07	250	238	35	30	40.3	0.00116657	27	0	0	21	335330	2	530.788	1060.57	5.56321	19.7762	2930	2930	MS2	7/82	7	82	Tania12.raw
		High		TLLDIDNTR	Unambiguous	1	1	P35527		CID	1	0	1	1		1.00462e+08	250	238	35	30	43.56	0.000550694	30	0	3.07194	3	2183578	2	530.788	1060.57	5.6783	19.7709	2888	2888	MS2	13/82	13	82	Tania10.raw
		High		TLLDIDNTR	Unambiguous	1	1	P35527		CID	1	0	1	1		1.00462e+08	255	241	35	30	45.1	0.000394013	30	0	13.7682	7	918630	2	530.788	1060.57	5.7934	19.9048	2933	2933	MS2	12/82	12	82	Tania10.raw
			High	TLLDIDNTR	Unambiguous	1	1	P35527		CID	1	0	1	1		2.38708e+07	189		33	29	35.52	0.00265113	27	0	17.2994	22	290061	2	530.787	1060.57	3.83673	19.8883	2936	2936	MS2	14/82	14	82	Tania03.raw
			High	TLLDIDNTR	Unambiguous	1	1	P35527		CID	1	0	1	1		2.38708e+07	189		33	29	40.89	0.000769896	24	0	2.54507	10	660684	2	530.788	1060.57	4.18203	19.7517	2890	2890	MS2	12/82	12	82	Tania03.raw
			High	TLLDIDNTR	Unambiguous	1	1	P35527		CID	1	0	1	1		2.38708e+07	189		33	29	47.75	0.000158647	27	0	3.02305	11	540595	2	530.788	1060.57	4.18203	19.6184	2847	2847	MS2	13/82	13	82	Tania03.raw
			High	TLLDIDNTR	Unambiguous	1	1	P35527		CID	1	0	1	1		9.02868e+06	189		33	29	37.8	0.00156831	28	0	10.8159	29	209675	2	530.788	1060.57	4.41222	19.6898	2878	2878	MS2	5/82	5	82	Tania05.raw
			High	TLLDIDNTR	Unambiguous	1	1	P35527		CID	1	0	1	1		1.37891e+07	224	214	33	30	39.53	0.00124801	24	0	7.62257	19	315830	2	530.788	1060.57	4.52732	19.7593	2914	2914	MS2	7/82	7	82	Tania04.raw
			High	TLLDIDNTR	Unambiguous	1	1	P35527		CID	1	0	1	1		6.07909e+07	249	237	34	31	45.42	0.000357412	31	0	5.52434	9	746075	2	530.788	1060.57	4.64242	19.8175	2882	2882	MS2	5/82	5	82	Tania02.raw
			High	TLLDIDNTR	Unambiguous	1	1	P35527		CID	1	0	1	1		6.07909e+07	249	237	34	31	37.02	0.00247269	29	0	0.87862	4	1762929	2	530.788	1060.57	4.75752	19.678	2838	2838	MS2	8/82	8	82	Tania02.raw
			High	TLLDIDNTR	Unambiguous	1	1	P35527		CID	1	0	1	1		1.37891e+07	249	237	34	31	46.3	0.000291856	28	0	0	15	429177	2	530.788	1060.57	4.87262	19.6233	2870	2870	MS2	13/82	13	82	Tania04.raw
			High	TLLDIDNTR	Unambiguous	1	1	P35527		CID	1	0	1	1		2.38708e+07	249	237	34	31	41.51	0.000879365	27	0	10.941	41	149861	2	530.788	1060.57	5.10281	19.493	2806	2806	MS2	7/82	7	82	Tania03.raw
			High	TLLDIDNTR	Unambiguous	1	1	P35527		CID	1	0	1	1		6.07909e+07	249	237	34	31	45.72	0.000333556	30	0	0	5	1.4055e+06	2	530.788	1060.57	5.21791	19.5389	2794	2794	MS2	5/82	5	82	Tania02.raw
			High	TLLDIDNTR	Unambiguous	1	1	P35527		CID	1	0	1	1		6.07909e+07	249	237	34	31	38.23	0.00187141	23	0	13.3096	29	218121	2	530.788	1060.57	5.21791	19.9685	2929	2929	MS2	14/82	14	82	Tania02.raw
			High	TLLDIDNTR	Unambiguous	1	1	P35527		CID	1	0	1	1		1.37891e+07	250	238	34	31	41.97	0.000794164	24	0	12.9744	57	124773	2	530.788	1060.57	5.44811	19.504	2831	2831	MS2	13/82	13	82	Tania04.raw
			High	TLLDIDNTR	Unambiguous	1	1	P35527		CID	1	0	1	1		6.07909e+07	250	238	34	31	43.78	0.000523492	31	0	2.00269	29	220057	2	530.788	1060.57	5.56321	19.4024	2752	2752	MS2	7/82	7	82	Tania02.raw
	High			VQALEEANNDLENK	Unambiguous	1	1	P35527		CID	1	0	1	1		7.12618e+06	119		34	28	49.4	6.83151e-05	24	0	6.11099	27	138120	3	529.595	1586.77	2.22397	18.0473	2257	2257	MS2	12/142	12	142	Tania06.raw
	High			VQALEEANNDLENK	Unambiguous	1	1	P35527		CID	1	0	1	1		1.53167e+07	117		34	28	88.06	9.14441e-09	26	0	0	39	128440	2	793.889	1586.77	3.57872	18.1877	2304	2304	MS2	11/142	11	142	Tania06.raw
	High			VQALEEANNDLENK	Unambiguous	1	1	P35527		CID	1	0	1	1		1.53167e+07	119		34	28	94.24	2.24139e-09	26	0	0	24	301214	2	793.889	1586.77	3.65565	17.9103	2208	2208	MS2	11/142	11	142	Tania06.raw
	High			VQALEEANNDLENK	Unambiguous	1	1	P35527		CID	1	0	1	1		1.53167e+07	118		34	28	97.61	1.02294e-09	27	0	0	29	258001	2	793.89	1586.77	4.04029	18.0358	2252	2252	MS2	11/142	11	142	Tania06.raw
	High			VQALEEANNDLENK	Unambiguous	1	1	P35527		CID	1	0	1	1		3.72573e+06	118		34	28	89.05	7.34264e-09	26	0	0	45	160754	2	793.89	1586.77	4.04029	17.9743	2245	2245	MS2	11/142	11	142	Tania07.raw
	High			VQALEEANNDLENK	Unambiguous	1	1	P35527		CID	1	0	1	1		1.53167e+07	109		34	28	97.51	9.66933e-10	27	0	8.63344	45	162538	2	793.89	1586.77	4.50187	17.789	2168	2168	MS2	11/142	11	142	Tania06.raw
		High		VQALEEANNDLENK	Unambiguous	1	1	P35527		CID	1	0	1	1		3.76289e+06	119		32	26	94.93	1.91213e-09	24	0	0	74	87481.2	2	793.888	1586.77	1.65547	18.011	2324	2324	MS2	11/142	11	142	Tania12.raw
		High		VQALEEANNDLENK	Unambiguous	1	1	P35527		CID	1	0	1	1		2.18033e+07	119		32	26	47.77	9.94299e-05	23	0	20.0715	24	147673	3	529.595	1586.77	2.22397	18.2346	2372	2372	MS2	14/142	14	142	Tania10.raw
		High		VQALEEANNDLENK	Unambiguous	1	1	P35527		CID	1	0	1	1		2.18033e+07	116		31	26	65.66	1.57553e-06	23	0	0	11	480478	3	529.595	1586.77	2.33936	18.0854	2320	2320	MS2	13/142	13	142	Tania10.raw
		High		VQALEEANNDLENK	Unambiguous	1	1	P35527		CID	1	0	1	1		2.18033e+07	114		31	26	70.42	5.17458e-07	25	0	4.84103	12	376875	3	529.595	1586.77	2.45476	17.9348	2268	2268	MS2	16/142	16	142	Tania10.raw
		High		VQALEEANNDLENK	Unambiguous	1	1	P35527		CID	1	0	1	1		2.64967e+06	114		31	26	62.2	3.43459e-06	23	0	0	35	119727	3	529.595	1586.77	2.57015	18.1158	2325	2325	MS2	10/142	10	142	Tania11.raw
		High		VQALEEANNDLENK	Unambiguous	1	1	P35527		CID	1	0	1	1		4.32632e+07	113		31	26	74.89	1.83252e-07	23	0	9.03113	48	123367	2	793.889	1586.77	2.80942	18.3533	2411	2411	MS2	11/142	11	142	Tania10.raw
		High		VQALEEANNDLENK	Unambiguous	1	1	P35527		CID	1	0	1	1		4.32632e+07	117		31	26	94.23	2.2088e-09	24	0	0	8	971729	2	793.889	1586.77	3.57872	17.9974	2289	2289	MS2	11/142	11	142	Tania10.raw
		High		VQALEEANNDLENK	Unambiguous	1	1	P35527		CID	1	0	1	1		4.32632e+07	117		31	26	97.35	1.07685e-09	25	0	0	12	585668	2	793.889	1586.77	3.57872	18.1426	2339	2339	MS2	11/142	11	142	Tania10.raw
		High		VQALEEANNDLENK	Unambiguous	1	1	P35527		CID	1	0	1	1		4.32632e+07	123		32	27	100.57	5.39356e-10	25	0	0	20	324266	2	793.89	1586.77	4.11722	17.8478	2239	2239	MS2	11/142	11	142	Tania10.raw
		High		VQALEEANNDLENK	Unambiguous	1	1	P35527		CID	1	0	1	1		8.70045e+06	123		32	27	100.5	5.48119e-10	25	0	11.934	58	119375	2	793.89	1586.77	4.11722	18.1423	2333	2333	MS2	11/142	11	142	Tania11.raw
		High		VQALEEANNDLENK	Unambiguous	1	1	P35527		CID	1	0	1	1		8.70045e+06	107		31	26	99.5	6.0028e-10	25	0	11.7577	52	129667	2	793.89	1586.77	4.80959	17.9318	2265	2265	MS2	22/142	22	142	Tania11.raw
			High	VQALEEANNDLENK	Unambiguous	1	1	P35527		CID	1	0	1	1		6.92762e+06	110		30	27	41.66	0.000375286	23	0	0	37	118290	3	529.594	1586.77	0.146857	18.0869	2339	2339	MS2	17/142	17	142	Tania02.raw
			High	VQALEEANNDLENK	Unambiguous	1	1	P35527		CID	1	0	1	1		9.29912e+06	112		30	27	98.76	7.45054e-10	26	0	0	34	200051	2	793.888	1586.77	1.50161	18.0572	2343	2343	MS2	12/142	12	142	Tania03.raw
			High	VQALEEANNDLENK	Unambiguous	1	1	P35527		CID	1	0	1	1		3.05003e+07	119		31	27	85.6	1.63877e-08	25	0	0	79	87882.9	2	793.888	1586.77	1.65547	18.3077	2411	2411	MS2	11/142	11	142	Tania02.raw
			High	VQALEEANNDLENK	Unambiguous	1	1	P35527		CID	1	0	1	1		3.05003e+07	114		30	27	85.21	1.71741e-08	25	0	0	20	261307	2	793.888	1586.77	2.42477	18.1619	2363	2363	MS2	11/142	11	142	Tania02.raw
			High	VQALEEANNDLENK	Unambiguous	1	1	P35527		CID	1	0	1	1		9.29912e+06	114		30	27	97.78	9.50331e-10	26	0	0	63	119845	2	793.888	1586.77	2.42477	17.8953	2293	2293	MS2	11/142	11	142	Tania03.raw
			High	VQALEEANNDLENK	Unambiguous	1	1	P35527		CID	1	0	1	1		6.92762e+06	114		30	27	61.62	3.92532e-06	23	0	7.13469	25	186345	3	529.595	1586.77	2.57015	17.9182	2285	2285	MS2	10/142	10	142	Tania02.raw
			High	VQALEEANNDLENK	Unambiguous	1	1	P35527		CID	1	0	1	1		5.3858e+06	114		30	27	95.83	1.48893e-09	25	0	0	50	127810	2	793.889	1586.77	2.57863	18.1197	2372	2372	MS2	18/142	18	142	Tania04.raw
			High	VQALEEANNDLENK	Unambiguous	1	1	P35527		CID	1	0	1	1		3.05003e+07	113		30	27	100.93	4.56088e-10	26	0	0	12	600033	2	793.889	1586.77	2.80942	18.0224	2317	2317	MS2	11/142	11	142	Tania02.raw
			High	VQALEEANNDLENK	Unambiguous	1	1	P35527		CID	1	0	1	1		3.05003e+07	113		30	27	94.7	1.91447e-09	25	0	0	12	538687	2	793.889	1586.77	2.88635	17.8845	2274	2274	MS2	11/142	11	142	Tania02.raw
			High	VQALEEANNDLENK	Unambiguous	1	1	P35527		CID	1	0	1	1		2.86408e+06	113		30	27	86.17	1.36474e-08	25	0	0	90	87387.2	2	793.889	1586.77	3.04021	18.0897	2351	2351	MS2	11/142	11	142	Tania05.raw
			High	VQALEEANNDLENK	Unambiguous	1	1	P35527		CID	1	0	1	1		9.29912e+06	112		30	27	100.91	4.54138e-10	26	0	0	61	107214	2	793.889	1586.77	3.34793	18.194	2385	2385	MS2	11/142	11	142	Tania03.raw
			High	VQALEEANNDLENK	Unambiguous	1	1	P35527		CID	1	0	1	1		3.05003e+07	123		31	28	101.06	4.81809e-10	26	0	0	48	139468	2	793.89	1586.77	4.11722	17.752	2234	2234	MS2	10/142	10	142	Tania02.raw
			High	VQALEEANNDLENK	Unambiguous	1	1	P35527		CID	1	0	1	1		5.3858e+06	109		30	27	100.05	5.38761e-10	26	0	13.3047	67	68092.8	2	793.89	1586.77	4.42494	17.9039	2305	2305	MS2	11/142	11	142	Tania04.raw
P13645	Keratin, type I cytoskeletal 10 OS=Homo sapiens GN=KRT10 PE=1 SV=6 - [K1C10_HUMAN]	584	58.7917	702.685	22.09	11	27	1640.6	30.14	14	51	2072.3	31.85	15	64
	A2	B2	C2	Sequence	PSM Ambiguity	# Proteins	# Protein Groups	Protein Group Accessions	Modifications	Activation Type	ΔScore	ΔCn	Rank	Search Engine Rank	QuanResultID	Precursor Area	Peptides Matched	Decoy Peptides Matched	Identity High	Identity Middle	IonScore	Exp Value	Homology Threshold	# Missed Cleavages	Isolation Interference [%]	Ion Inject Time [ms]	Intensity	Charge	m/z [Da]	MH+ [Da]	ΔM [ppm]	RT [min]	First Scan	Last Scan	MS Order	Ions Matched	Matched Ions	Total Ions	Spectrum File
		High		AETEcQNTEYQQLLDIK	Unambiguous	1	1	P13645	C5(Carbamidomethyl)	CID	1	0	1	1		8804556	82		30	25	41.14	0.000315343	21	0	19.2907	34	150546	2	1041.99	2082.97	3.98317	22.3204	3813	3813	MS2	9/176	9	176	Tania12.raw
	High			ALEESNYELEGK	Unambiguous	1	1	P13645		CID	1	0	1	1		3.70325e+06	93	79	33	27	99.37	5.37592e-10	27	0	0	86	63799.8	2	691.33	1381.65	2.75311	17.7199	2158	2158	MS2	10/114	10	114	Tania07.raw
	High			ALEESNYELEGK	Unambiguous	1	1	P13645		CID	1	0	1	1		1.61724e+07	93		33	27	80.1	4.54415e-08	27	0	4.7234	17	405857	2	691.33	1381.65	3.37156	17.8399	2281	2281	MS2	9/114	9	114	Tania08.raw
	High			ALEESNYELEGK	Unambiguous	1	1	P13645		CID	1	0	1	1		7250012	79	69	33	27	42.83	0.000205872	23	0	29.8722	28	282830	2	691.33	1381.65	3.72497	17.7107	2208	2208	MS2	8/114	8	114	Tania09.raw
	High			ALEESNYELEGK	Unambiguous	1	1	P13645		CID	1	0	1	1		1.61724e+07	89		33	27	81.1	3.4543e-08	26	0	4.81139	39	168336	2	691.332	1381.66	5.58032	17.6903	2228	2228	MS2	9/114	9	114	Tania08.raw
		High		ALEESNYELEGK	Unambiguous	1	1	P13645		CID	1	0	1	1		2.24437e+06	92		30	25	79.63	5.00908e-08	25	0	0	77	90171.4	2	691.33	1381.65	3.10651	17.9187	2265	2265	MS2	9/114	9	114	Tania10.raw
		High		ALEESNYELEGK	Unambiguous	1	1	P13645		CID	1	0	1	1		2.71451e+07	79		30	25	81.4	2.86152e-08	25	0	0	14	549384	2	691.33	1381.65	3.81332	17.9452	2299	2299	MS2	9/114	9	114	Tania12.raw
		High		ALEESNYELEGK	Unambiguous	1	1	P13645		CID	1	0	1	1		5.57505e+06	77	68	30	25	105.73	1.02911e-10	25	0	0	40	151317	2	691.331	1381.65	4.07837	17.9293	2264	2264	MS2	10/114	10	114	Tania11.raw
		High		ALEESNYELEGK	Unambiguous	1	1	P13645		CID	1	0	1	1		2.71451e+07	86		30	25	80.93	3.47111e-08	25	0	1.98625	10	657881	2	691.331	1381.65	4.52012	17.8196	2257	2257	MS2	9/114	9	114	Tania12.raw
			High	ALEESNYELEGK	Unambiguous	1	1	P13645		CID	1	0	1	1		8.90471e+06	103		30	27	81.21	3.89769e-08	27	0	0	35	213490	2	691.329	1381.65	1.16279	17.9252	2299	2299	MS2	9/114	9	114	Tania05.raw
			High	ALEESNYELEGK	Unambiguous	1	1	P13645		CID	1	0	1	1		2.69062e+06	84		29	26	99.37	4.85567e-10	26	0	0	84	94355.3	2	691.329	1381.65	1.6929	17.7736	2253	2253	MS2	10/114	10	114	Tania03.raw
			High	ALEESNYELEGK	Unambiguous	1	1	P13645		CID	1	0	1	1		8.90471e+06	82		29	26	81.06	3.21206e-08	26	0	0	37	183449	2	691.329	1381.65	1.8696	17.7943	2253	2253	MS2	9/114	9	114	Tania05.raw
			High	ALEESNYELEGK	Unambiguous	1	1	P13645		CID	1	0	1	1		1.7302e+07	87		29	26	85.63	1.18984e-08	25	0	0	18	359697	2	691.329	1381.65	2.39971	17.8951	2301	2301	MS2	10/114	10	114	Tania04.raw
			High	ALEESNYELEGK	Unambiguous	1	1	P13645		CID	1	0	1	1		1.7302e+07	93		29	26	81.32	3.43125e-08	26	0	4.02115	21	331468	2	691.33	1381.65	3.19486	17.7678	2260	2260	MS2	9/114	9	114	Tania04.raw
			High	ALEESNYELEGK	Unambiguous	1	1	P13645		CID	1	0	1	1		8.90471e+06	79		29	26	72.04	2.46943e-07	24	0	8.34789	69	88275.7	2	691.33	1381.65	3.81332	17.6654	2210	2210	MS2	9/114	9	114	Tania05.raw
			High	ALEESNYELEGK	Unambiguous	1	1	P13645		CID	1	0	1	1		1.7302e+07	77	67	29	26	80.97	3.07936e-08	25	0	6.9895	57	125535	2	691.331	1381.65	4.34342	17.6408	2218	2218	MS2	9/114	9	114	Tania04.raw
	High			DAEAWFNEK	Unambiguous	1	1	P13645		CID	1	0	1	1			61	53	32	26	42.78	0.000160805	26	0	34.2726	10	605587	2	555.251	1109.5	4.77108	20.5248	3221	3221	MS2	7/82	7	82	Tania08.raw
	High			DAEAWFNEK	Unambiguous	1	1	P13645		CID	1	0	1	1			45		30	24	39.26	0.000266798	24	0	20.947	38	145099	2	555.252	1109.5	5.65126	20.4984	3101	3101	MS2	8/82	8	82	Tania07.raw
		High		DAEAWFNEK	Unambiguous	1	1	P13645		CID	1	0	1	1			57		28	23	34.12	0.00110368	23	0	23.6791	6	734776	2	555.251	1109.49	4.22096	20.5434	3323	3323	MS2	7/82	7	82	Tania13.raw
		High		DAEAWFNEK	Unambiguous	1	1	P13645		CID	1	0	1	1			61	53	29	24	44.82	0.000100531	24	0	0	6	1.11038e+06	2	555.251	1109.49	4.33099	20.5722	3205	3205	MS2	5/82	5	82	Tania12.raw
		High		DAEAWFNEK	Unambiguous	1	1	P13645		CID	1	0	1	1		7.10542e+06	61	53	29	24	44.41	0.000110484	24	0	0	23	290511	2	555.251	1109.49	4.33099	20.6431	3172	3172	MS2	7/82	7	82	Tania11.raw
		High		DAEAWFNEK	Unambiguous	1	1	P13645		CID	1	0	1	1			61	53	29	24	40.57	0.000267485	24	0	23.3121	14	456445	2	555.251	1109.5	4.8811	20.452	3164	3164	MS2	5/82	5	82	Tania12.raw
		High		DAEAWFNEK	Unambiguous	1	1	P13645		CID	1	0	1	1		7.10542e+06	61	53	29	24	47.51	5.41128e-05	24	0	22.365	34	201123	2	555.251	1109.5	5.10114	20.5112	3129	3129	MS2	7/82	7	82	Tania11.raw
		High		DAEAWFNEK	Unambiguous	1	1	P13645		CID	1	0	1	1		3.12619e+06	61	53	29	24	44.08	0.000119206	24	0	14.5314	55	121156	2	555.252	1109.5	5.32119	20.5682	3158	3158	MS2	5/82	5	82	Tania10.raw
			High	DAEAWFNEK	Unambiguous	1	1	P13645		CID	1	0	1	1		3.94862e+06	56	52	27	24	44.18	0.000106944	24	0	6.27398	52	137119	2	555.25	1109.49	1.80045	20.6664	3195	3195	MS2	5/82	5	82	Tania03.raw
			High	DAEAWFNEK	Unambiguous	1	1	P13645		CID	1	0	1	1		2.41133e+07	56	46	27	24	46.01	7.01711e-05	24	0	1.34665	11	550017	2	555.251	1109.49	3.78087	20.6329	3205	3205	MS2	7/82	7	82	Tania04.raw
			High	DAEAWFNEK	Unambiguous	1	1	P13645		CID	1	0	1	1		1.27265e+07	56	46	27	24	41.61	0.000193267	24	0	5.98865	18	355062	2	555.251	1109.49	4.00092	20.582	3171	3171	MS2	7/82	7	82	Tania05.raw
			High	DAEAWFNEK	Unambiguous	1	1	P13645		CID	1	0	1	1		3.94862e+06	56	46	27	24	41.41	0.000202376	24	0	9.03739	58	116107	2	555.251	1109.49	4.00092	20.5147	3147	3147	MS2	7/82	7	82	Tania03.raw
			High	DAEAWFNEK	Unambiguous	1	1	P13645		CID	1	0	1	1		1.27265e+07	57	50	27	24	39.29	0.000335618	24	0	21.2207	27	239748	2	555.251	1109.49	4.11094	20.7253	3219	3219	MS2	8/82	8	82	Tania05.raw
			High	DAEAWFNEK	Unambiguous	1	1	P13645		CID	1	0	1	1		2.41133e+07	61	53	28	25	47.85	5.0038e-05	25	0	0	12	550098	2	555.251	1109.49	4.44101	20.5019	3164	3164	MS2	7/82	7	82	Tania04.raw
			High	DAEAWFNEK	Unambiguous	1	1	P13645		CID	1	0	1	1		2.41133e+07	61	53	28	25	43	0.000152862	25	0	6.32777	46	158283	2	555.251	1109.5	4.8811	20.3906	3129	3129	MS2	7/82	7	82	Tania04.raw
			High	DAEAWFNEK	Unambiguous	1	1	P13645		CID	1	0	1	1		1.27265e+07	45		26	23	41.71	0.000151769	23	0	7.35291	35	186294	2	555.252	1109.5	5.65126	20.456	3133	3133	MS2	7/82	7	82	Tania05.raw
	High			ELTTEIDNNIEQISSYK	Unambiguous	1	1	P13645		CID	1	0	1	1			126	130	35	29	68.06	9.84783e-07	29	0	12.432	15	212931	2	998.994	1996.98	5.24372	23.2158	4146	4146	MS2	14/174	14	174	Tania08.raw
		High		ELTTEIDNNIEQISSYK	Unambiguous	1	1	P13645		CID	1	0	1	1		4.4706e+06	117		31	26	89.91	5.9725e-09	24	0	8.58048	54	77274.9	2	998.991	1996.98	2.30961	23.3509	4073	4073	MS2	12/174	12	174	Tania11.raw
		High		ELTTEIDNNIEQISSYK	Unambiguous	1	1	P13645		CID	1	0	1	1		2.37774e+07	115		31	26	81.44	4.12732e-08	24	0	0	21	208281	2	998.993	1996.98	3.53216	23.3825	4179	4179	MS2	10/174	10	174	Tania12.raw
		High		ELTTEIDNNIEQISSYK	Unambiguous	1	1	P13645		CID	1	0	1	1		2.37774e+07	126		32	27	102.22	3.77868e-10	25	0	0	22	215643	2	998.994	1996.98	4.38794	23.125	4092	4092	MS2	12/174	12	174	Tania12.raw
		High		ELTTEIDNNIEQISSYK	Unambiguous	1	1	P13645		CID	1	0	1	1		2.37774e+07	123		32	27	121.47	4.38405e-12	26	0	0	14	324411	2	998.994	1996.98	4.7547	23.2525	4135	4135	MS2	12/174	12	174	Tania12.raw
			High	ELTTEIDNNIEQISSYK	Unambiguous	1	1	P13645		CID	1	0	1	1		2.11281e+07	126		31	28	105.94	1.6045e-10	28	0	2.79205	26	134641	2	998.993	1996.98	4.14343	23.4226	4147	4147	MS2	12/174	12	174	Tania04.raw
			High	ELTTEIDNNIEQISSYK	Unambiguous	1	1	P13645		CID	1	0	1	1		2.11281e+07	126		31	28	83	3.15748e-08	25	0	0	20	186139	2	998.994	1996.98	4.57132	23.1563	4059	4059	MS2	12/174	12	174	Tania04.raw
			High	ELTTEIDNNIEQISSYK	Unambiguous	1	1	P13645		CID	1	0	1	1		2.11281e+07	124		31	28	95.2	1.87237e-09	27	0	0	23	302674	2	998.994	1996.98	4.69358	23.2832	4101	4101	MS2	13/174	13	174	Tania04.raw
			High	ELTTEIDNNIEQISSYK	Unambiguous	1	1	P13645		CID	1	0	1	1			123	127	31	28	84.52	2.17208e-08	27	0	0	36	156801	2	998.994	1996.98	4.7547	23.2427	4061	4061	MS2	11/174	11	174	Tania05.raw
			High	ELTTEIDNNIEQISSYK	Unambiguous	1	1	P13645		CID	1	0	1	1			126		31	28	74.42	2.27688e-07	24	0	0	58	52200	2	998.995	1996.98	5.54936	23.4266	4120	4120	MS2	13/174	13	174	Tania05.raw
	High			LAADDFR	Unambiguous	1	1	P13645		CID	1	0	1	1		5.73786e+06	166	163	36	30	39.06	0.00103057	25	0	30.0304	23	265310	2	404.205	807.403	4.07273	17.5039	2133	2133	MS2	6/50	6	50	Tania09.raw
	High			LASYLDK	Unambiguous	2	2	P35527;P13645		CID	1	0	1	1		8.56294e+06	88	86	33	27	45.53	0.000123155	26	0	6.78745	22	306693	2	405.226	809.444	4.65516	17.1877	2024	2024	MS2	6/54	6	54	Tania09.raw
	High			LASYLDK	Unambiguous	2	2	P35527;P13645		CID	1	0	1	1		6.80995e+06	88	86	33	27	39.25	0.000522941	23	0	3.83833	30	192525	2	405.226	809.444	4.88137	17.1639	2047	2047	MS2	6/54	6	54	Tania08.raw
		High		LASYLDK	Unambiguous	2	2	P35527;P13645		CID	1	0	1	1		1.69159e+07	88	86	30	25	33.34	0.00203917	21	0	2.97379	25	234093	2	405.226	809.445	5.33379	17.1489	2025	2025	MS2	6/54	6	54	Tania12.raw
		High		LASYLDK	Unambiguous	2	2	P35527;P13645		CID	1	0	1	1		2.84579e+07	88	86	30	25	35.38	0.00127483	21	0	5.65079	20	305862	2	405.226	809.445	5.63541	17.0483	1975	1975	MS2	6/54	6	54	Tania10.raw
			High	LASYLDK	Unambiguous	2	2	P35527;P13645		CID	1	0	1	1		6.01245e+06	88	86	29	26	31.79	0.00291375	21	0	0	30	204423	2	405.226	809.445	5.4092	17.1967	2070	2070	MS2	6/54	6	54	Tania03.raw
			High	LASYLDK	Unambiguous	2	2	P35527;P13645		CID	1	0	1	1		6.01245e+06	88	86	29	26	31.22	0.00332241	21	0	3.17743	33	190211	2	405.226	809.445	5.4846	17.327	2110	2110	MS2	6/54	6	54	Tania03.raw
			High	LASYLDK	Unambiguous	2	2	P35527;P13645		CID	1	0	1	1		1.08894e+07	88	86	29	26	31.02	0.00347899	23	0	3.3052	18	319934	2	405.226	809.445	5.78621	17.165	2061	2061	MS2	5/54	5	54	Tania04.raw
			High	LASYLDK	Unambiguous	2	2	P35527;P13645		CID	1	0	1	1		1.29283e+07	88	86	29	26	31.19	0.00334544	21	0	0	22	277536	2	405.226	809.445	5.86162	17.0931	2029	2029	MS2	5/54	5	54	Tania02.raw
	High			LENEIQTYR	Unambiguous	1	1	P13645		CID	1	0	1	1		1.27655e+07	156	134	36	30	38.11	0.0012053	30	0	21.0585	24	237529	2	583.299	1165.59	4.88199	17.4968	2160	2160	MS2	13/86	13	86	Tania08.raw
	High			LENEIQTYR	Unambiguous	1	1	P13645		CID	1	0	1	1		6.68537e+06	156	134	36	30	54.95	2.49514e-05	29	0	11.7492	29	206927	2	583.299	1165.59	5.19617	17.3568	2082	2082	MS2	6/86	6	86	Tania09.raw
	High			LENEIQTYR	Unambiguous	1	1	P13645		CID	1	0	1	1		5.74378e+06	156		36	30	38.08	0.00121365	23	0	22.1791	51	129290	2	583.299	1165.59	5.19617	17.3456	2035	2035	MS2	6/86	6	86	Tania07.raw
	High			LENEIQTYR	Unambiguous	1	1	P13645		CID	1	0	1	1		1.27655e+07	156		36	30	44.47	0.000278673	23	0	31.0554	42	156010	2	583.299	1165.59	5.40563	17.2433	2074	2074	MS2	13/86	13	86	Tania08.raw
	High			LENEIQTYR	Unambiguous	1	1	P13645		CID	1	0	1	1		1.27655e+07	156	134	36	30	48.28	0.000115903	30	0	10.0145	17	400958	2	583.299	1165.59	5.71981	17.3638	2114	2114	MS2	13/86	13	86	Tania08.raw
		High		LENEIQTYR	Unambiguous	1	1	P13645		CID	1	0	1	1		1.45672e+07	153		33	28	48.45	0.00010931	23	0	3.44692	16	441812	2	583.299	1165.59	4.35835	17.4132	2176	2176	MS2	13/86	13	86	Tania13.raw
		High		LENEIQTYR	Unambiguous	1	1	P13645		CID	1	0	1	1		1.45672e+07	153	132	33	28	41.36	0.000559321	28	0	4.13837	18	401528	2	583.299	1165.59	4.35835	17.5663	2233	2233	MS2	12/86	12	86	Tania13.raw
		High		LENEIQTYR	Unambiguous	1	1	P13645		CID	1	0	1	1		2.22225e+07	156	134	33	28	49.15	9.48625e-05	28	0	3.1149	12	576575	2	583.299	1165.59	5.61508	17.5248	2153	2153	MS2	11/86	11	86	Tania12.raw
		High		LENEIQTYR	Unambiguous	1	1	P13645		CID	1	0	1	1		2.22225e+07	156	134	33	28	55.24	2.33397e-05	26	0	1.84043	11	610487	2	583.299	1165.59	5.71981	17.3983	2109	2109	MS2	6/86	6	86	Tania12.raw
			High	LENEIQTYR	Unambiguous	1	1	P13645		CID	1	0	1	1		8.26355e+06	156	134	32	29	42.34	0.000455087	29	0	9.23088	29	242985	2	583.299	1165.59	5.71981	17.437	2135	2135	MS2	10/86	10	86	Tania05.raw
			High	LENEIQTYR	Unambiguous	1	1	P13645		CID	1	0	1	1		8.26355e+06	156		32	29	45.39	0.000225473	22	0	0	38	170103	2	583.299	1165.59	5.82454	17.3056	2092	2092	MS2	12/86	12	86	Tania05.raw
			High	LKYENEVALR	Unambiguous	1	1	P13645		CID	1	0	1	1		2.87018e+06	136	144	31	28	46.12	0.000166153	28	1	25.155	77	87943.6	2	617.846	1234.69	5.1925	17.5173	2176	2176	MS2	6/92	6	92	Tania04.raw
			High	LKYENEVALR	Unambiguous	1	1	P13645		CID	1	0	1	1		2.87018e+06	136	144	31	28	49.96	6.86292e-05	28	1	0	86	79059	2	617.846	1234.69	5.29137	17.3787	2132	2132	MS2	6/92	6	92	Tania04.raw
			High	NQILNLTTDNANILLQIDNAR	Unambiguous	1	1	P13645		CID	1	0	1	1		8.53767e+06	93	82	29	26	80.83	3.84108e-08	25	0	11.098	27	120593	3	789.761	2367.27	2.30702	26.5525	5125	5125	MS2	19/222	19	222	Tania04.raw
		High		NVQALEIELQSQLALK	Unambiguous	1	1	P13645		CID	1	0	1	1		6.00704e+06	61		29	24	87.63	5.26381e-09	24	0	14.6352	34	123071	2	899.013	1797.02	4.44047	25.7453	4970	4970	MS2	11/160	11	160	Tania12.raw
			High	NVQALEIELQSQLALK	Unambiguous	1	1	P13645		CID	1	0	1	1		6.52853e+06	62	52	28	25	98.99	3.91167e-10	25	0	17.9236	60	127711	2	899.013	1797.02	3.76118	25.6505	4857	4857	MS2	21/160	21	160	Tania04.raw
			High	NVQALEIELQSQLALK	Unambiguous	1	1	P13645		CID	1	0	1	1		1.14067e+07	62	52	28	25	33.08	0.00152532	25	0	13.433	30	148960	3	599.678	1797.02	3.95749	25.6151	4847	4847	MS2	15/160	15	160	Tania04.raw
			High	NVQALEIELQSQLALK	Unambiguous	1	1	P13645		CID	1	0	1	1		1.14067e+07	62	52	28	25	61.97	1.96953e-06	25	0	10.3264	19	237612	3	599.678	1797.02	4.16128	25.7639	4891	4891	MS2	10/160	10	160	Tania04.raw
			High	NVQALEIELQSQLALK	Unambiguous	1	1	P13645		CID	1	0	1	1		1.122e+06	59		27	24	94.31	1.09351e-09	24	0	0	100	59973.7	2	899.014	1797.02	5.32355	25.7448	4833	4833	MS2	24/160	24	160	Tania03.raw
			High	NVQALEIELQSQLALK	Unambiguous	1	1	P13645		CID	1	0	1	1		6.52853e+06	60		28	24	82.97	1.51398e-08	24	0	5.89042	44	106960	2	899.015	1797.02	5.59527	25.8031	4903	4903	MS2	11/160	11	160	Tania04.raw
	High			NVSTGDVNVEmNAAPGVDLTQLLNNmR	Unambiguous	1	1	P13645	M11(Oxidation); M26(Oxidation)	CID	1	0	1	1		9.88564e+06	110		34	28	38.34	0.000806051	23	0	5.13685	29	82692.1	3	968.803	2904.39	3.81549	24.7632	4665	4665	MS2	19/294	19	294	Tania08.raw
		High		NVSTGDVNVEmNAAPGVDLTQLLNNmR	Unambiguous	1	1	P13645	M11(Oxidation); M26(Oxidation)	CID	1	0	1	1		4.7424e+07	110		31	26	57.79	9.14877e-06	23	0	7.44289	21	87290.3	3	968.804	2904.4	4.76115	25.0288	4739	4739	MS2	22/294	22	294	Tania12.raw
		High		NVSTGDVNVEmNAAPGVDLTQLLNNmR	Unambiguous	1	1	P13645	M11(Oxidation); M26(Oxidation)	CID	1	0	1	1		4.7424e+07	110		31	26	44.79	0.000182542	21	0	3.70838	10	273477	3	968.804	2904.4	4.95028	24.8877	4691	4691	MS2	19/294	19	294	Tania12.raw
		High		NVSTGDVNVEmNAAPGVDLTQLLNNmR	Unambiguous	1	1	P13645	M11(Oxidation); M26(Oxidation)	CID	1	0	1	1		4.7424e+07	110		31	26	50.58	4.81241e-05	22	0	1.55346	8	373956	3	968.805	2904.4	5.64376	24.7571	4647	4647	MS2	30/294	30	294	Tania12.raw
			High	NVSTGDVNVEmNAAPGVDLTQLLNNmR	Unambiguous	1	1	P13645	M11(Oxidation); M26(Oxidation)	CID	1	0	1	1		2.00634e+07	110		30	27	36.31	0.00128636	22	0	17.313	30	69084.7	3	968.804	2904.4	4.88724	24.973	4654	4654	MS2	20/294	20	294	Tania04.raw
			High	NVSTGDVNVEmNAAPGVDLTQLLNNmR	Unambiguous	1	1	P13645	M11(Oxidation); M26(Oxidation)	CID	1	0	1	1		2.00634e+07	108		30	27	44.65	0.000185095	22	0	12.0886	16	179196	3	968.804	2904.4	5.32854	24.8013	4598	4598	MS2	31/294	31	294	Tania04.raw
			High	NVSTGDVNVEmNAAPGVDLTQLLNNMR	Unambiguous	1	1	P13645	M11(Oxidation)	CID	1	0	1	1			110		30	27	42.2	0.000331408	22	0	0	70	38674.7	3	963.471	2888.4	3.74549	27.0443	5252	5252	MS2	25/294	25	294	Tania04.raw
	High			QSLEASLAETEGR	Unambiguous	1	1	P13645		CID	1	0	1	1		1.16245e+07	97	96	34	28	83.37	2.23224e-08	26	0	3.23528	27	273600	2	695.847	1390.69	4.84535	19.1602	2747	2747	MS2	11/138	11	138	Tania08.raw
			High	QSLEASLAETEGR	Unambiguous	1	1	P13645		CID	1	0	1	1		1.27147e+07	115	115	30	27	81.4	4.16551e-08	27	0	10.5137	42	175273	2	695.848	1390.69	5.45979	19.1275	2706	2706	MS2	9/138	9	138	Tania04.raw
			High	QSLEASLAETEGR	Unambiguous	1	1	P13645		CID	1	0	1	1		7.36938e+06	119	117	31	27	81.32	4.39053e-08	27	0	10.9525	43	163863	2	695.848	1390.69	5.63534	19.1925	2714	2714	MS2	9/138	9	138	Tania05.raw
	High			QSVEADINGLR	Unambiguous	1	1	P13645		CID	1	0	1	1		9.79061e+06	135	145	35	29	54.67	2.30305e-05	29	0	16.2114	39	174712	2	601.315	1201.62	4.19323	19.1677	2750	2750	MS2	7/108	7	108	Tania08.raw
	High			QSVEADINGLR	Unambiguous	1	1	P13645		CID	1	0	1	1		9.79061e+06	135	146	35	29	54.39	2.45643e-05	24	0	6.10324	24	269371	2	601.315	1201.62	5.10752	19.0102	2696	2696	MS2	7/108	7	108	Tania08.raw
		High		QSVEADINGLR	Unambiguous	1	1	P13645		CID	1	0	1	1		4.04726e+06	135	146	32	27	45.95	0.000171516	27	0	41.0502	66	103702	2	601.315	1201.62	5.00593	19.0969	2657	2657	MS2	8/108	8	108	Tania11.raw
		High		QSVEADINGLR	Unambiguous	1	1	P13645		CID	1	0	1	1		1.45022e+07	135	146	32	27	55.55	1.88063e-05	26	0	39.6083	17	442186	2	601.315	1201.62	5.41228	19.0427	2678	2678	MS2	9/108	9	108	Tania12.raw
			High	QSVEADINGLR	Unambiguous	1	1	P13645		CID	1	0	1	1		1.17896e+07	142	150	31	28	59.13	8.67478e-06	28	0	6.83918	47	153746	2	601.315	1201.62	3.78688	18.9587	2652	2652	MS2	7/108	7	108	Tania04.raw
			High	QSVEADINGLR	Unambiguous	1	1	P13645		CID	1	0	1	1		6.33754e+06	135	146	31	28	50.24	6.3871e-05	27	0	27.023	46	160297	2	601.315	1201.62	4.90434	19.0288	2660	2660	MS2	9/108	9	108	Tania05.raw
			High	QSVEADINGLR	Unambiguous	1	1	P13645		CID	1	0	1	1		1.17896e+07	135	146	31	28	61.62	4.6484e-06	28	0	3.97753	22	314828	2	601.315	1201.62	5.10752	19.0911	2694	2694	MS2	10/108	10	108	Tania04.raw
			High	QSVEADINGLR	Unambiguous	1	1	P13645		CID	1	0	1	1		1.17896e+07	135	146	31	28	54.5	2.39499e-05	28	0	4.15673	37	185151	2	601.315	1201.62	5.41228	19.2335	2742	2742	MS2	7/108	7	108	Tania04.raw
			High	QSVEADINGLR	Unambiguous	1	1	P13645		CID	1	0	1	1		6.33754e+06	135	146	31	28	54.34	2.48487e-05	26	0	20.2979	47	156070	2	601.315	1201.62	5.41228	19.1618	2704	2704	MS2	7/108	7	108	Tania05.raw
		High		SLLEGEGSSGGGGR	Unambiguous	1	1	P13645		CID	1	0	1	1		2.3767e+07	92	90	30	25	56.17	1.11111e-05	22	0	36.2904	11	625033	2	631.805	1262.6	3.77396	16.9764	1964	1964	MS2	21/120	21	120	Tania12.raw
		High		SLLEGEGSSGGGGR	Unambiguous	1	1	P13645		CID	1	0	1	1		4.83391e+06	91	81	30	25	34.44	0.00163686	21	0	26.3986	54	119561	2	631.805	1262.6	4.93413	17.0344	1968	1968	MS2	17/120	17	120	Tania11.raw
		High		SLLEGEGSSGGGGR	Unambiguous	1	1	P13645		CID	1	0	1	1		2.3767e+07	94	84	31	25	55.53	1.31552e-05	22	0	23.1785	14	532346	2	631.805	1262.6	5.12749	17.1089	2009	2009	MS2	9/120	9	120	Tania12.raw
		High		SLLEGEGSSGGGGR	Unambiguous	1	1	P13645		CID	1	0	1	1		2.3767e+07	94	84	31	25	41.86	0.000306265	21	0	21.6794	35	208378	2	631.806	1262.6	5.32086	17.2404	2054	2054	MS2	9/120	9	120	Tania12.raw
			High	SLLEGEGSSGGGGR	Unambiguous	1	1	P13645		CID	1	0	1	1		1.13534e+07	87	80	29	26	57.74	7.31963e-06	23	0	14.6322	28	259854	2	631.805	1262.6	4.64409	16.8936	1978	1978	MS2	17/120	17	120	Tania04.raw
			High	SLLEGEGSSGGGGR	Unambiguous	1	1	P13645		CID	1	0	1	1		6.11957e+06	87	80	29	26	34.28	0.00162364	22	0	41.6422	37	187548	2	631.805	1262.6	4.83745	16.9795	1988	1988	MS2	18/120	18	120	Tania05.raw
			High	SLLEGEGSSGGGGR	Unambiguous	1	1	P13645		CID	1	0	1	1		1.13534e+07	94	86	29	26	45.96	0.000119151	22	0	55.9023	100	44834.9	2	631.806	1262.6	5.70758	16.7712	1942	1942	MS2	17/120	17	120	Tania04.raw
		High		SQYEQLAEQNR	Unambiguous	1	1	P13645		CID	1	0	1	1		7.34778e+06	96	82	31	26	59.79	5.0378e-06	26	0	8.51637	34	188583	2	683.326	1365.64	3.99203	16.9681	2015	2015	MS2	7/112	7	112	Tania13.raw
		High		SQYEQLAEQNR	Unambiguous	1	1	P13645		CID	1	0	1	1		1.37044e+07	107	91	31	26	68.82	7.02027e-07	26	0	6.44443	22	348766	2	683.327	1365.65	4.70712	16.8844	1935	1935	MS2	15/112	15	112	Tania12.raw
		High		SQYEQLAEQNR	Unambiguous	1	1	P13645		CID	1	0	1	1		1.37044e+07	115	96	31	26	72.61	3.15259e-07	26	0	12.0936	39	190085	2	683.327	1365.65	5.24343	16.7579	1891	1891	MS2	8/112	8	112	Tania12.raw
		High		SQYEQLAEQNR	Unambiguous	1	1	P13645		CID	1	0	1	1		2.73249e+06	116		31	26	60.79	4.83535e-06	26	0	22.8832	100	66158.3	2	683.327	1365.65	5.33282	16.8681	1917	1917	MS2	9/112	9	112	Tania11.raw
		High		SQYEQLAEQNR	Unambiguous	1	1	P13645		CID	1	0	1	1		1.37044e+07	115	95	31	26	77.59	1.00154e-07	25	0	9.70783	25	256337	2	683.327	1365.65	5.60098	17.024	1983	1983	MS2	8/112	8	112	Tania12.raw
			High	SQYEQLAEQNR	Unambiguous	1	1	P13645		CID	1	0	1	1		1.00094e+07	96		30	27	59.26	5.69169e-06	27	0	29.6603	44	153558	2	683.326	1365.64	3.72387	16.7575	1937	1937	MS2	7/112	7	112	Tania04.raw
			High	SQYEQLAEQNR	Unambiguous	1	1	P13645		CID	1	0	1	1		1.00094e+07	96		30	27	63.44	2.17391e-06	27	0	21.3377	24	286466	2	683.326	1365.64	3.90264	16.8913	1977	1977	MS2	8/112	8	112	Tania04.raw
			High	SQYEQLAEQNR	Unambiguous	1	1	P13645		CID	1	0	1	1		6.46359e+06	96		30	27	43.9	0.000195543	26	0	36.347	79	93589.2	2	683.326	1365.64	4.08141	16.7417	1915	1915	MS2	15/112	15	112	Tania05.raw
			High	SQYEQLAEQNR	Unambiguous	1	1	P13645		CID	1	0	1	1		6.46359e+06	107		30	27	63.99	2.13478e-06	27	0	30.3565	46	162077	2	683.327	1365.65	4.70712	16.884	1959	1959	MS2	7/112	7	112	Tania05.raw
			High	SQYEQLAEQNR	Unambiguous	1	1	P13645		CID	1	0	1	1		1.00094e+07	115		30	27	55.58	1.59099e-05	27	0	25.6451	41	176185	2	683.327	1365.65	5.24343	17.0267	2019	2019	MS2	7/112	7	112	Tania04.raw
	High			VLDELTLTK	Unambiguous	1	1	P13645		CID	1	0	1	1		1.60777e+07	97	108	34	28	39.25	0.000576424	25	0	14.611	13	476314	2	516.304	1031.6	2.68565	19.9976	3028	3028	MS2	7/74	7	74	Tania09.raw
	High			VLDELTLTK	Unambiguous	1	1	P13645		CID	1	0	1	1		2.36553e+07	97	108	34	28	50.79	4.04335e-05	26	0	2.53157	10	638968	2	516.305	1031.6	3.2773	20.1387	3087	3087	MS2	7/74	7	74	Tania08.raw
	High			VLDELTLTK	Unambiguous	1	1	P13645		CID	1	0	1	1		2.36553e+07	71	82	32	26	51.08	2.7684e-05	26	0	0	9	741564	2	516.305	1031.6	3.86895	20.0135	3043	3043	MS2	7/74	7	74	Tania08.raw
	High			VLDELTLTK	Unambiguous	1	1	P13645		CID	1	0	1	1		8.41789e+06	71	82	32	26	50.67	3.04248e-05	26	0	3.15016	23	287066	2	516.305	1031.6	4.22394	20.1007	2967	2967	MS2	7/74	7	74	Tania07.raw
	High			VLDELTLTK	Unambiguous	1	1	P13645		CID	1	0	1	1		2.36553e+07	71	82	32	26	41.98	0.000225024	25	0	13.371	38	168918	2	516.305	1031.6	4.34227	19.9028	3005	3005	MS2	6/74	6	74	Tania08.raw
	High			VLDELTLTK	Unambiguous	1	1	P13645		CID	1	0	1	1		8.41789e+06	114	117	34	28	44.9	0.000184448	28	0	0	45	153638	2	516.306	1031.6	5.52557	19.9763	2925	2925	MS2	7/74	7	74	Tania07.raw
		High		VLDELTLTK	Unambiguous	1	1	P13645		CID	1	0	1	1		3.10003e+07	97	108	31	26	53.39	2.22199e-05	24	0	20.6378	5	1036312	2	516.305	1031.6	3.2773	20.117	3168	3168	MS2	7/74	7	74	Tania13.raw
		High		VLDELTLTK	Unambiguous	1	1	P13645		CID	1	0	1	1		3.10003e+07	71	82	29	24	50.49	3.17123e-05	23	0	15.7402	12	564671	2	516.305	1031.6	3.75062	19.9784	3119	3119	MS2	7/74	7	74	Tania13.raw
		High		VLDELTLTK	Unambiguous	1	1	P13645		CID	1	0	1	1		4.8255e+06	71	82	29	24	36.11	0.000869417	22	0	24.0844	50	122237	2	516.305	1031.6	3.98728	20.0799	2994	2994	MS2	7/74	7	74	Tania10.raw
		High		VLDELTLTK	Unambiguous	1	1	P13645		CID	1	0	1	1		4.91014e+07	71	82	29	24	56.29	8.3412e-06	24	0	0	5	1.43643e+06	2	516.305	1031.6	4.34227	20.1661	3064	3064	MS2	7/74	7	74	Tania12.raw
		High		VLDELTLTK	Unambiguous	1	1	P13645		CID	1	0	1	1		4.91014e+07	71	82	29	24	53.3	1.66046e-05	24	0	0	9	687012	2	516.305	1031.6	4.69726	20.2944	3109	3109	MS2	7/74	7	74	Tania12.raw
		High		VLDELTLTK	Unambiguous	1	1	P13645		CID	1	0	1	1		4.91014e+07	107	113	31	26	51.6	3.7013e-05	26	0	3.10842	6	1.15017e+06	2	516.305	1031.6	4.81559	20.0289	3018	3018	MS2	13/74	13	74	Tania12.raw
		High		VLDELTLTK	Unambiguous	1	1	P13645		CID	1	0	1	1		4.8255e+06	107	113	31	26	36.85	0.00110498	23	0	0	63	108309	2	516.305	1031.6	4.81559	20.2476	3051	3051	MS2	5/74	5	74	Tania10.raw
		High		VLDELTLTK	Unambiguous	1	1	P13645		CID	1	0	1	1		4.91014e+07	114	117	31	26	34.72	0.00192254	22	0	27.4259	24	243180	2	516.305	1031.6	4.93392	20.427	3156	3156	MS2	7/74	7	74	Tania12.raw
		High		VLDELTLTK	Unambiguous	1	1	P13645		CID	1	0	1	1		1.18263e+07	114	117	31	26	47.18	0.000109113	24	0	3.1704	17	387052	2	516.305	1031.6	5.05225	20.1606	3010	3010	MS2	7/74	7	74	Tania11.raw
		High		VLDELTLTK	Unambiguous	1	1	P13645		CID	1	0	1	1		1.18263e+07	114	117	31	26	53.6	2.48814e-05	25	0	0	31	178751	2	516.306	1031.6	5.28891	20.0373	2969	2969	MS2	7/74	7	74	Tania11.raw
		High		VLDELTLTK	Unambiguous	1	1	P13645		CID	1	0	1	1		4.91014e+07	114	117	31	26	37.43	0.00103009	26	0	10.4118	34	192594	2	516.306	1031.6	5.28891	19.9102	2978	2978	MS2	6/74	6	74	Tania12.raw
			High	VLDELTLTK	Unambiguous	1	1	P13645		CID	1	0	1	1		5.32882e+06	72	83	28	25	53.31	1.67997e-05	25	0	9.90553	48	152916	2	516.305	1031.6	3.39563	20.0653	2996	2996	MS2	7/74	7	74	Tania03.raw
			High	VLDELTLTK	Unambiguous	1	1	P13645		CID	1	0	1	1		2.94171e+07	71	82	28	25	58.25	5.31164e-06	25	0	5.92751	8	780638	2	516.305	1031.6	3.98728	20.1874	3058	3058	MS2	7/74	7	74	Tania04.raw
			High	VLDELTLTK	Unambiguous	1	1	P13645		CID	1	0	1	1		2.94171e+07	71	82	28	25	48.56	4.94571e-05	24	0	10.3124	9	734531	2	516.305	1031.6	4.22394	20.0549	3013	3013	MS2	6/74	6	74	Tania04.raw
			High	VLDELTLTK	Unambiguous	1	1	P13645		CID	1	0	1	1		1.69107e+07	71	82	28	25	40.86	0.000291225	25	0	13.6869	10	531383	2	516.305	1031.6	4.69726	20.1143	3018	3018	MS2	7/74	7	74	Tania05.raw
			High	VLDELTLTK	Unambiguous	1	1	P13645		CID	1	0	1	1		2.94171e+07	71	82	28	25	53.26	1.67582e-05	24	0	2.74167	19	326009	2	516.305	1031.6	4.69726	20.3192	3104	3104	MS2	7/74	7	74	Tania04.raw
			High	VLDELTLTK	Unambiguous	1	1	P13645		CID	1	0	1	1		2.94171e+07	71	82	28	25	39.22	0.000424843	23	0	18.0867	55	114339	2	516.305	1031.6	4.69726	20.4569	3151	3151	MS2	6/74	6	74	Tania04.raw
			High	VLDELTLTK	Unambiguous	1	1	P13645		CID	1	0	1	1		1.69107e+07	114	117	30	27	34.78	0.00189616	24	0	49.0503	100	30154.3	2	516.305	1031.6	5.17058	20.5324	3157	3157	MS2	5/74	5	74	Tania05.raw
			High	VLDELTLTK	Unambiguous	1	1	P13645		CID	1	0	1	1		1.69107e+07	114	117	30	27	41.23	0.000429413	25	0	7.24066	21	263319	2	516.306	1031.6	5.28891	20.2581	3067	3067	MS2	12/74	12	74	Tania05.raw
			High	VLDELTLTK	Unambiguous	1	1	P13645		CID	1	0	1	1		1.69107e+07	114	117	30	27	34.61	0.00197185	23	0	5.5004	56	106384	2	516.306	1031.6	5.6439	20.3952	3113	3113	MS2	9/74	9	74	Tania05.raw
		High		VTMQNLNDR	Unambiguous	1	1	P13645		CID	1	0	1	1		7.77836e+06	132		32	27	40.33	0.000611708	27	0	51.735	25	269706	2	545.771	1090.54	4.17112	16.8476	1921	1921	MS2	7/86	7	86	Tania12.raw
		High		VTMQNLNDR	Unambiguous	1	1	P13645		CID	1	0	1	1		7.77836e+06	164		33	28	46.64	0.000177752	28	0	36.8689	63	100259	2	545.772	1090.54	5.06661	17.0823	2001	2001	MS2	8/86	8	86	Tania12.raw
	High			YENEVALR	Unambiguous	1	1	P13645		CID	1	0	1	1		5.01115e+06	142	143	35	29	37.07	0.00139399	28	0	13.1514	41	143336	2	497.256	993.505	5.00264	17.1436	2041	2041	MS2	7/70	7	70	Tania08.raw
	High			YENEVALR	Unambiguous	1	1	P13645		CID	1	0	1	1		5.01115e+06	142	143	35	29	40.23	0.000673377	26	0	16.5313	40	163941	2	497.256	993.505	5.12551	17.2708	2083	2083	MS2	7/70	7	70	Tania08.raw
		High		YENEVALR	Unambiguous	1	1	P13645		CID	1	0	1	1		1.0678e+07	191	196	34	29	47.34	0.000176199	25	0	10.6344	17	379433	2	497.256	993.505	5.37124	17.2384	2053	2053	MS2	7/70	7	70	Tania12.raw
		High		YENEVALR	Unambiguous	1	1	P13645		CID	1	0	1	1		1.0678e+07	191	196	34	29	47.22	0.000181135	25	0	7.48885	29	206224	2	497.256	993.506	5.55554	17.3709	2100	2100	MS2	7/70	7	70	Tania12.raw
			High	YENEVALR	Unambiguous	1	1	P13645		CID	1	0	1	1		6.02825e+06	142	143	31	28	43.23	0.000337488	22	0	19.4671	65	98792.4	2	497.256	993.505	5.00264	17.0679	2033	2033	MS2	7/70	7	70	Tania04.raw
			High	YENEVALR	Unambiguous	1	1	P13645		CID	1	0	1	1		4.75125e+06	191	196	33	30	43.28	0.000448749	22	0	12.4896	31	196680	2	497.256	993.505	5.43268	17.1941	2055	2055	MS2	7/70	7	70	Tania05.raw
			High	YENEVALR	Unambiguous	1	1	P13645		CID	1	0	1	1		4.75125e+06	191	196	33	30	42.7	0.000512865	22	0	27.4102	68	89425.8	2	497.257	993.506	5.86271	17.3437	2105	2105	MS2	7/70	7	70	Tania05.raw
P35908	Keratin, type II cytoskeletal 2 epidermal OS=Homo sapiens GN=KRT2 PE=1 SV=2 - [K22E_HUMAN]	639	65.3932	713.411	11.27	7	23	1276.49	17.53	9	40	1196.56	10.95	6	43
	A2	B2	C2	Sequence	PSM Ambiguity	# Proteins	# Protein Groups	Protein Group Accessions	Modifications	Activation Type	ΔScore	ΔCn	Rank	Search Engine Rank	QuanResultID	Precursor Area	Peptides Matched	Decoy Peptides Matched	Identity High	Identity Middle	IonScore	Exp Value	Homology Threshold	# Missed Cleavages	Isolation Interference [%]	Ion Inject Time [ms]	Intensity	Charge	m/z [Da]	MH+ [Da]	ΔM [ppm]	RT [min]	First Scan	Last Scan	MS Order	Ions Matched	Matched Ions	Total Ions	Spectrum File
	High			AQYEEIAQR	Unambiguous	1	1	P35908		CID	1	0	1	1		3.09511e+06	142	140	35	29	53.04	3.52581e-05	29	0	26.4753	58	99063	2	554.278	1107.55	5.67978	16.7682	1849	1849	MS2	7/80	7	80	Tania07.raw
		High		AQYEEIAQR	Unambiguous	1	1	P35908		CID	1	0	1	1		2.41053e+06	142	140	32	27	40.32	0.000659566	25	0	40.4863	74	101349	2	554.278	1107.55	5.45935	16.7712	1885	1885	MS2	7/80	7	80	Tania11.raw
		High		AQYEEIAQR	Unambiguous	1	1	P35908		CID	1	0	1	1		4.85322e+06	142	140	32	27	35.05	0.00221952	24	0	40.6017	73	89811.2	2	554.278	1107.55	5.45935	16.895	1926	1926	MS2	5/80	5	80	Tania10.raw
		High		DYQELmNVK	Unambiguous	1	1	P35908	M6(Oxidation)	CID	1	0	1	1		3.32345e+06	93		30	25	38.5	0.00065683	25	0	26.1587	73	94970.4	2	578.274	1155.54	5.5863	17.5586	2141	2141	MS2	5/82	5	82	Tania10.raw
	High			FLEQQNQVLQTK	Unambiguous	2	2	P04264;P35908		CID	1	0	1	1		1.77928e+07	140	147	35	29	65.42	2.00955e-06	25	0	0	38	172127	2	738.398	1475.79	2.40187	18.3125	2361	2361	MS2	8/120	8	120	Tania07.raw
	High			FLEQQNQVLQTK	Unambiguous	2	2	P04264;P35908		CID	1	0	1	1		1.77928e+07	136	136	35	29	61.94	4.3502e-06	26	0	2.7726	21	314004	2	738.399	1475.79	3.72531	18.5569	2446	2446	MS2	8/120	8	120	Tania07.raw
	High			FLEQQNQVLQTK	Unambiguous	2	2	P04264;P35908		CID	1	0	1	1		1.77928e+07	146	145	35	29	75.18	2.21474e-07	26	0	6.9005	19	351342	2	738.399	1475.79	3.89074	18.4303	2402	2402	MS2	8/120	8	120	Tania07.raw
	High			FLEQQNQVLQTK	Unambiguous	2	2	P04264;P35908		CID	1	0	1	1		4.08674e+07	150	149	35	29	88.33	1.10169e-08	29	0	2.69872	12	513455	2	738.4	1475.79	4.38703	18.3313	2352	2352	MS2	9/120	9	120	Tania06.raw
	High			FLEQQNQVLQTK	Unambiguous	2	2	P04264;P35908		CID	1	0	1	1		4.08674e+07	150	149	35	29	61.52	5.2852e-06	27	0	27.4845	56	141506	2	738.4	1475.79	4.71789	18.2213	2316	2316	MS2	8/120	8	120	Tania06.raw
	High			FLEQQNQVLQTK	Unambiguous	2	2	P04264;P35908		CID	1	0	1	1		4.08674e+07	152	151	36	30	70.18	7.29144e-07	30	0	0.761909	8	890819	2	738.4	1475.79	4.80061	18.4635	2397	2397	MS2	8/120	8	120	Tania06.raw
	High			FLEQQNQVLQTK	Unambiguous	2	2	P04264;P35908		CID	1	0	1	1		4.08674e+07	153	152	36	30	74.79	2.53899e-07	30	0	0	12	552712	2	738.4	1475.79	5.62775	18.5974	2442	2442	MS2	8/120	8	120	Tania06.raw
		High		FLEQQNQVLQTK	Unambiguous	2	2	P04264;P35908		CID	1	0	1	1		8.36644e+07	142	149	32	27	75.22	2.13431e-07	26	0	3.64192	6	1.16092e+06	2	738.399	1475.79	3.06359	18.3767	2417	2417	MS2	8/120	8	120	Tania10.raw
		High		FLEQQNQVLQTK	Unambiguous	2	2	P04264;P35908		CID	1	0	1	1		8.36644e+07	136	136	32	27	70.04	6.73766e-07	26	0	1.01485	4	1.78121e+06	2	738.399	1475.79	3.47717	18.5367	2471	2471	MS2	8/120	8	120	Tania10.raw
		High		FLEQQNQVLQTK	Unambiguous	2	2	P04264;P35908		CID	1	0	1	1		1.68595e+07	136	136	32	27	61.89	4.40057e-06	24	0	0	29	219435	2	738.399	1475.79	3.55988	18.4098	2459	2459	MS2	8/120	8	120	Tania12.raw
		High		FLEQQNQVLQTK	Unambiguous	2	2	P04264;P35908		CID	1	0	1	1		4.06487e+07	136	136	32	27	61.65	4.6506e-06	24	0	15.6594	29	230922	2	738.399	1475.79	3.6426	18.3469	2402	2402	MS2	8/120	8	120	Tania11.raw
		High		FLEQQNQVLQTK	Unambiguous	2	2	P04264;P35908		CID	1	0	1	1		4.06487e+07	146	145	32	27	81.19	5.55038e-08	25	0	0	8	886306	2	738.399	1475.79	4.05617	18.4784	2446	2446	MS2	8/120	8	120	Tania11.raw
		High		FLEQQNQVLQTK	Unambiguous	2	2	P04264;P35908		CID	1	0	1	1		1.68595e+07	144	143	32	27	61.92	4.62735e-06	24	0	5.51467	17	385287	2	738.399	1475.79	4.13889	18.5401	2506	2506	MS2	8/120	8	120	Tania12.raw
		High		FLEQQNQVLQTK	Unambiguous	2	2	P04264;P35908		CID	1	0	1	1		8.36644e+07	150	149	33	27	70.08	7.36311e-07	27	0	1.04179	7	997478	2	738.4	1475.79	4.55246	18.6684	2517	2517	MS2	8/120	8	120	Tania10.raw
		High		FLEQQNQVLQTK	Unambiguous	2	2	P04264;P35908		CID	1	0	1	1		4.06487e+07	150	149	33	27	70.12	7.2956e-07	26	0	0	8	787593	2	738.4	1475.79	4.63518	18.605	2491	2491	MS2	8/120	8	120	Tania11.raw
		High		FLEQQNQVLQTK	Unambiguous	2	2	P04264;P35908		CID	1	0	1	1		1.68595e+07	152	151	33	28	65.45	2.16677e-06	27	0	7.34705	29	250554	2	738.4	1475.79	5.13146	18.6843	2556	2556	MS2	8/120	8	120	Tania12.raw
		High		FLEQQNQVLQTK	Unambiguous	2	2	P04264;P35908		CID	1	0	1	1		4.06487e+07	153	152	33	28	65.45	2.18103e-06	27	0	5.91659	57	122072	2	738.4	1475.79	5.29689	18.8697	2583	2583	MS2	8/120	8	120	Tania11.raw
		High		FLEQQNQVLQTK	Unambiguous	2	2	P04264;P35908		CID	1	0	1	1		8.36644e+07	153	152	33	28	61.73	5.13643e-06	28	0	1.92404	19	379846	2	738.4	1475.79	5.46232	18.7972	2562	2562	MS2	8/120	8	120	Tania10.raw
		High		FLEQQNQVLQTK	Unambiguous	2	2	P04264;P35908		CID	1	0	1	1		4.06487e+07	153	152	33	28	67.88	1.24641e-06	28	0	0	18	442203	2	738.4	1475.79	5.62775	18.7316	2536	2536	MS2	18/120	18	120	Tania11.raw
			High	FLEQQNQVLQTK	Unambiguous	2	2	P04264;P35908		CID	1	0	1	1		2.08077e+07	141	147	31	28	43.17	0.000339773	22	0	48.3136	74	95573.2	2	738.398	1475.79	1.65744	18.3141	2424	2424	MS2	8/120	8	120	Tania03.raw
			High	FLEQQNQVLQTK	Unambiguous	2	2	P04264;P35908		CID	1	0	1	1		1.75267e+07	138	146	31	28	47.49	0.000122984	22	0	35.5929	81	86204.7	2	738.398	1475.79	1.9883	18.317	2437	2437	MS2	8/120	8	120	Tania04.raw
			High	FLEQQNQVLQTK	Unambiguous	2	2	P04264;P35908		CID	1	0	1	1		1.30615e+07	140	147	31	28	65.69	1.88842e-06	25	0	0	45	160156	2	738.398	1475.79	2.23644	18.367	2438	2438	MS2	8/120	8	120	Tania05.raw
			High	FLEQQNQVLQTK	Unambiguous	2	2	P04264;P35908		CID	1	0	1	1		1.30615e+07	140	147	31	28	62.08	4.33609e-06	25	0	3.75215	26	269333	2	738.398	1475.79	2.31916	18.4977	2481	2481	MS2	8/120	8	120	Tania05.raw
			High	FLEQQNQVLQTK	Unambiguous	2	2	P04264;P35908		CID	1	0	1	1		4.39904e+07	140	147	31	28	65.31	2.0611e-06	24	0	32.0948	46	148143	2	738.398	1475.79	2.31916	18.2503	2392	2392	MS2	8/120	8	120	Tania02.raw
			High	FLEQQNQVLQTK	Unambiguous	2	2	P04264;P35908		CID	1	0	1	1		2.08077e+07	140	147	31	28	56.59	1.53496e-05	25	0	0	18	377060	2	738.398	1475.79	2.40187	18.4372	2466	2466	MS2	8/120	8	120	Tania03.raw
			High	FLEQQNQVLQTK	Unambiguous	2	2	P04264;P35908		CID	1	0	1	1		4.39904e+07	142	149	31	28	68.28	1.05501e-06	26	0	2.41036	9	764321	2	738.398	1475.79	2.48459	18.3828	2432	2432	MS2	7/120	7	120	Tania02.raw
			High	FLEQQNQVLQTK	Unambiguous	2	2	P04264;P35908		CID	1	0	1	1		1.75267e+07	142	149	31	28	65.89	1.82919e-06	25	0	0	21	369091	2	738.398	1475.79	2.98088	18.4646	2485	2485	MS2	8/120	8	120	Tania04.raw
			High	FLEQQNQVLQTK	Unambiguous	2	2	P04264;P35908		CID	1	0	1	1		2.08077e+07	142	149	31	28	66.04	1.76709e-06	26	0	1.3273	16	419187	2	738.399	1475.79	3.14631	18.5679	2510	2510	MS2	8/120	8	120	Tania03.raw
			High	FLEQQNQVLQTK	Unambiguous	2	2	P04264;P35908		CID	1	0	1	1		2.08077e+07	136	136	31	28	69.8	7.12047e-07	26	0	6.69059	29	232696	2	738.399	1475.79	3.55988	18.7014	2556	2556	MS2	8/120	8	120	Tania03.raw
			High	FLEQQNQVLQTK	Unambiguous	2	2	P04264;P35908		CID	1	0	1	1		4.39904e+07	136	136	31	28	69.87	7.00663e-07	25	0	0	8	830410	2	738.399	1475.79	3.6426	18.521	2477	2477	MS2	8/120	8	120	Tania02.raw
			High	FLEQQNQVLQTK	Unambiguous	2	2	P04264;P35908		CID	1	0	1	1		1.30615e+07	136	136	31	28	75.14	2.08214e-07	28	0	2.85715	28	266331	2	738.399	1475.79	3.6426	18.6241	2524	2524	MS2	8/120	8	120	Tania05.raw
			High	FLEQQNQVLQTK	Unambiguous	2	2	P04264;P35908		CID	1	0	1	1		1.75267e+07	144	143	31	28	75.08	2.23528e-07	27	0	0	21	356567	2	738.399	1475.79	4.13889	18.594	2530	2530	MS2	8/120	8	120	Tania04.raw
			High	FLEQQNQVLQTK	Unambiguous	2	2	P04264;P35908		CID	1	0	1	1		4.39904e+07	150	149	32	28	70.14	7.26208e-07	28	0	1.35887	18	403832	2	738.4	1475.79	4.46975	18.658	2522	2522	MS2	8/120	8	120	Tania02.raw
			High	FLEQQNQVLQTK	Unambiguous	2	2	P04264;P35908		CID	1	0	1	1		4.39904e+07	153	152	32	29	55.67	2.0733e-05	29	0	3.04588	45	118785	2	738.4	1475.79	5.46232	18.7991	2568	2568	MS2	10/120	10	120	Tania02.raw
		High		GFSSGSAVVSGGSR	Unambiguous	1	1	P35908		CID	1	0	1	1		5.44964e+06	116	108	31	26	70.06	5.72042e-07	23	0	10.458	44	153331	2	627.811	1254.61	5.42959	16.9527	1944	1944	MS2	8/124	8	124	Tania10.raw
			High	HGGGGGGFGGGGFGSR	Unambiguous	1	1	P35908		CID	1	0	1	1		728428	48		27	24	30.03	0.00238348	21	0	42.1189	100	16789	2	660.798	1320.59	5.00825	16.6684	1904	1904	MS2	10/120	10	120	Tania02.raw
	High			IEISELNR	Unambiguous	2	2	P04264;P35908		CID	1	0	1	1		2.33172e+07	169	183	36	30	47.7	0.000143502	30	0	11.7886	24	268781	2	487.271	973.534	2.97471	18.3791	2385	2385	MS2	7/64	7	64	Tania07.raw
	High			IEISELNR	Unambiguous	2	2	P04264;P35908		CID	1	0	1	1		2.33172e+07	169	183	36	30	50.35	7.79573e-05	30	0	0	8	796472	2	487.271	973.534	3.1628	18.4995	2425	2425	MS2	7/64	7	64	Tania07.raw
	High			IEISELNR	Unambiguous	2	2	P04264;P35908		CID	1	0	1	1		5.06428e+07	158	171	36	30	44.07	0.000309476	30	0	28.5733	60	90606.6	2	487.271	973.534	3.22549	18.2454	2323	2323	MS2	6/64	6	64	Tania06.raw
	High			IEISELNR	Unambiguous	2	2	P04264;P35908		CID	1	0	1	1		5.06428e+07	154	168	36	30	55.62	2.11101e-05	30	0	6.75127	8	792519	2	487.271	973.535	3.60166	18.3618	2362	2362	MS2	6/64	6	64	Tania06.raw
	High			IEISELNR	Unambiguous	2	2	P04264;P35908		CID	1	0	1	1		2.33172e+07	154	168	36	30	45.75	0.000204876	30	0	0	13	483278	2	487.271	973.535	3.72704	18.6627	2483	2483	MS2	7/64	7	64	Tania07.raw
	High			IEISELNR	Unambiguous	2	2	P04264;P35908		CID	1	0	1	1		5.11691e+06	154	168	36	30	38.61	0.00106045	30	0	0	47	128394	2	487.271	973.535	3.72704	18.4877	2512	2512	MS2	7/64	7	64	Tania08.raw
	High			IEISELNR	Unambiguous	2	2	P04264;P35908		CID	1	0	1	1		5.06428e+07	154	168	36	30	60.09	7.54207e-06	30	0	0.986446	4	1.61179e+06	2	487.271	973.536	4.47937	18.493	2406	2406	MS2	6/64	6	64	Tania06.raw
	High			IEISELNR	Unambiguous	2	2	P04264;P35908		CID	1	0	1	1		5.06428e+07	154	168	36	30	52.25	4.5866e-05	30	0	0	7	940467	2	487.272	973.536	4.79284	18.6257	2450	2450	MS2	5/64	5	64	Tania06.raw
	High			IEISELNR	Unambiguous	2	2	P04264;P35908		CID	1	0	1	1		5.06428e+07	154	168	36	30	46.61	0.00016807	30	0	0	23	266331	2	487.272	973.536	5.04362	18.7659	2497	2497	MS2	5/64	5	64	Tania06.raw
		High		IEISELNR	Unambiguous	2	2	P04264;P35908		CID	1	0	1	1		8.7459e+07	166	180	33	28	49.34	9.66225e-05	28	0	18.2885	20	344352	2	487.27	973.534	2.41047	18.3259	2402	2402	MS2	7/64	7	64	Tania10.raw
		High		IEISELNR	Unambiguous	2	2	P04264;P35908		CID	1	0	1	1		8.7459e+07	166	180	33	28	59.92	8.45431e-06	28	0	2.87605	3	1.82936e+06	2	487.271	973.534	2.66124	18.442	2439	2439	MS2	6/64	6	64	Tania10.raw
		High		IEISELNR	Unambiguous	2	2	P04264;P35908		CID	1	0	1	1		1.81813e+07	166	180	33	28	44.19	0.000316285	28	0	0	40	172379	2	487.271	973.534	2.66124	18.4123	2460	2460	MS2	7/64	7	64	Tania12.raw
		High		IEISELNR	Unambiguous	2	2	P04264;P35908		CID	1	0	1	1		4.35259e+07	166	180	33	28	61.19	6.31071e-06	28	0	0	47	126043	2	487.271	973.534	2.78663	18.354	2405	2405	MS2	7/64	7	64	Tania11.raw
		High		IEISELNR	Unambiguous	2	2	P04264;P35908		CID	1	0	1	1		8.7459e+07	158	171	33	28	50.31	7.35575e-05	28	0	0.862923	2	2.59842e+06	2	487.271	973.534	3.22549	18.5698	2483	2483	MS2	7/64	7	64	Tania10.raw
		High		IEISELNR	Unambiguous	2	2	P04264;P35908		CID	1	0	1	1		4.35259e+07	158	171	33	28	47.52	0.000139839	28	0	0	7	892404	2	487.271	973.535	3.35088	18.4766	2445	2445	MS2	7/64	7	64	Tania11.raw
		High		IEISELNR	Unambiguous	2	2	P04264;P35908		CID	1	0	1	1		1.81813e+07	158	171	33	28	43.16	0.000381616	28	0	3.84371	11	588232	2	487.271	973.535	3.35088	18.536	2504	2504	MS2	7/64	7	64	Tania12.raw
		High		IEISELNR	Unambiguous	2	2	P04264;P35908		CID	1	0	1	1		1.81813e+07	154	168	33	28	39.04	0.000960485	28	0	3.16329	14	489951	2	487.271	973.535	3.53896	18.6603	2548	2548	MS2	5/64	5	64	Tania12.raw
		High		IEISELNR	Unambiguous	2	2	P04264;P35908		CID	1	0	1	1		4.35259e+07	154	168	33	28	55.6	2.12076e-05	28	0	0	5	1.39091e+06	2	487.271	973.535	3.91513	18.6032	2490	2490	MS2	6/64	6	64	Tania11.raw
		High		IEISELNR	Unambiguous	2	2	P04264;P35908		CID	1	0	1	1		8.7459e+07	154	168	33	28	60.04	7.62941e-06	28	0	1.03395	5	1.38843e+06	2	487.271	973.535	4.04052	18.6988	2528	2528	MS2	6/64	6	64	Tania10.raw
		High		IEISELNR	Unambiguous	2	2	P04264;P35908		CID	1	0	1	1		8.7459e+07	154	168	33	28	42.9	0.000394903	28	0	0	14	461305	2	487.272	973.536	4.54207	18.8287	2573	2573	MS2	5/64	5	64	Tania10.raw
		High		IEISELNR	Unambiguous	2	2	P04264;P35908		CID	1	0	1	1		4.35259e+07	154	168	33	28	36.87	0.00158304	28	0	0	29	201996	2	487.272	973.536	4.73015	18.8598	2579	2579	MS2	7/64	7	64	Tania11.raw
		High		IEISELNR	Unambiguous	2	2	P04264;P35908		CID	1	0	1	1		4.35259e+07	154	168	33	28	59.88	7.91573e-06	28	0	1.38935	8	790652	2	487.272	973.536	5.04362	18.7279	2534	2534	MS2	6/64	6	64	Tania11.raw
		High		IEISELNR	Unambiguous	2	2	P04264;P35908		CID	1	0	1	1		8.7459e+07	264	270	35	30	36	0.00331569	30	0	0	53	132713	2	487.272	973.537	5.67056	18.9992	2631	2631	MS2	11/64	11	64	Tania10.raw
			High	IEISELNR	Unambiguous	2	2	P04264;P35908		CID	1	0	1	1		2.2241e+07	182	185	32	29	36.76	0.00191885	29	0	0	100	37029.5	2	487.269	973.53	-1.22582	18.32	2426	2426	MS2	7/64	7	64	Tania03.raw
			High	IEISELNR	Unambiguous	2	2	P04264;P35908		CID	1	0	1	1		43821822	159	175	32	29	38.42	0.00114384	29	0	21.8428	28	241053	2	487.27	973.532	1.03119	18.3033	2409	2409	MS2	7/64	7	64	Tania02.raw
			High	IEISELNR	Unambiguous	2	2	P04264;P35908		CID	1	0	1	1		15751848	166	180	32	29	46.1	0.000203741	29	0	31.9519	47	109025	2	487.27	973.533	1.84622	18.4061	2450	2450	MS2	6/64	6	64	Tania05.raw
			High	IEISELNR	Unambiguous	2	2	P04264;P35908		CID	1	0	1	1		2.2241e+07	166	180	32	29	46.75	0.00017542	29	0	4.08097	18	344337	2	487.27	973.533	1.97161	18.4395	2467	2467	MS2	6/64	6	64	Tania03.raw
			High	IEISELNR	Unambiguous	2	2	P04264;P35908		CID	1	0	1	1		43821822	166	180	32	29	48.75	0.000110682	29	0	2.04102	5	1.24908e+06	2	487.271	973.534	2.59855	18.4453	2453	2453	MS2	7/64	7	64	Tania02.raw
			High	IEISELNR	Unambiguous	2	2	P04264;P35908		CID	0.2766	0	1	1		1.83992e+07	166	180	32	29	46.62	0.00018075	29	0	7.46666	32	200641	2	487.271	973.534	2.59855	18.4003	2464	2464	MS2	5/64	5	64	Tania04.raw
			High	IEISELNR	Unambiguous	2	2	P04264;P35908		CID	1	0	1	1		2.2241e+07	166	180	32	29	48.72	0.000111449	29	0	1.34788	9	715594	2	487.271	973.534	2.78663	18.5623	2507	2507	MS2	7/64	7	64	Tania03.raw
			High	IEISELNR	Unambiguous	2	2	P04264;P35908		CID	1	0	1	1		43821822	166	180	32	29	60.13	8.05523e-06	29	0	1.87514	5	1.18851e+06	2	487.271	973.534	2.84933	18.5834	2497	2497	MS2	6/64	6	64	Tania02.raw
			High	IEISELNR	Unambiguous	2	2	P04264;P35908		CID	1	0	1	1		1.83992e+07	169	183	32	29	47.03	0.000167439	29	0	1.60448	10	618657	2	487.271	973.534	2.97471	18.5251	2506	2506	MS2	7/64	7	64	Tania04.raw
			High	IEISELNR	Unambiguous	2	2	P04264;P35908		CID	1	0	1	1		15751848	169	183	32	29	59.97	8.50857e-06	29	0	5.1046	14	472861	2	487.271	973.534	3.03741	18.5264	2490	2490	MS2	6/64	6	64	Tania05.raw
			High	IEISELNR	Unambiguous	2	2	P04264;P35908		CID	1	0	1	1		2.2241e+07	169	183	32	29	44.53	0.000297753	29	0	4.83054	16	414034	2	487.271	973.534	3.1001	18.6915	2551	2551	MS2	6/64	6	64	Tania03.raw
			High	IEISELNR	Unambiguous	2	2	P04264;P35908		CID	1	0	1	1		2.2241e+07	158	171	32	29	41.24	0.000593782	29	0	6.92794	42	164093	2	487.271	973.534	3.22549	18.8302	2598	2598	MS2	7/64	7	64	Tania03.raw
			High	IEISELNR	Unambiguous	2	2	P04264;P35908		CID	1	0	1	1		15751848	158	171	32	29	43.1	0.000386925	29	0	1.96576	15	474803	2	487.271	973.535	3.28819	18.6585	2536	2536	MS2	6/64	6	64	Tania05.raw
			High	IEISELNR	Unambiguous	2	2	P04264;P35908		CID	1	0	1	1		1.83992e+07	158	171	32	29	40.96	0.000633326	29	0	9.14632	41	165481	2	487.271	973.535	3.28819	18.7899	2596	2596	MS2	6/64	6	64	Tania04.raw
			High	IEISELNR	Unambiguous	2	2	P04264;P35908		CID	0.1667	0	1	1		1.83992e+07	158	171	32	29	41.55	0.000552875	29	0	6.88642	14	453376	2	487.271	973.535	3.35088	18.6535	2550	2550	MS2	6/64	6	64	Tania04.raw
			High	IEISELNR	Unambiguous	2	2	P04264;P35908		CID	1	0	1	1		15751848	154	168	32	29	41.4	0.000557816	29	0	7.57655	43	140642	2	487.271	973.535	3.41357	18.7981	2584	2584	MS2	6/64	6	64	Tania05.raw
			High	IEISELNR	Unambiguous	2	2	P04264;P35908		CID	1	0	1	1		43821822	154	168	32	29	48.58	0.00010678	29	0	2.38121	15	424709	2	487.271	973.535	4.1659	18.7163	2541	2541	MS2	7/64	7	64	Tania02.raw
			High	IEISELNR	Unambiguous	2	2	P04264;P35908		CID	1	0	1	1		43821822	154	168	32	29	39.08	0.00095168	29	0	11.0988	42	154685	2	487.272	973.536	5.04362	18.8591	2587	2587	MS2	7/64	7	64	Tania02.raw
	High			NLDLDSIIAEVK	Unambiguous	1	1	P35908		CID	1	0	1	1		5.83278e+06	156	157	36	30	68.29	1.15636e-06	30	0	0	53	129018	2	665.369	1329.73	2.96058	26.2441	5114	5114	MS2	18/124	18	124	Tania08.raw
	High			NLDLDSIIAEVK	Unambiguous	1	1	P35908		CID	1	0	1	1		5.83278e+06	157	158	36	30	64.18	2.99826e-06	28	0	0	64	72827.1	2	665.369	1329.73	3.05238	25.9968	5042	5042	MS2	9/124	9	124	Tania08.raw
	High			NLDLDSIIAEVK	Unambiguous	1	1	P35908		CID	1	0	1	1		6.92151e+06	167	159	36	30	69.14	1.01786e-06	30	0	7.13268	31	156681	2	665.37	1329.73	4.33758	26.1433	4818	4818	MS2	18/124	18	124	Tania06.raw
		High		NLDLDSIIAEVK	Unambiguous	1	1	P35908		CID	1	0	1	1		1.33653e+07	181	181	33	28	67.75	1.51932e-06	28	0	0	70	68088.2	2	665.369	1329.73	3.78678	26.4175	5176	5176	MS2	9/124	9	124	Tania12.raw
		High		NLDLDSIIAEVK	Unambiguous	1	1	P35908		CID	1	0	1	1		2.30082e+07	167	161	33	28	50.83	6.89742e-05	25	0	16.4233	30	164682	2	665.37	1329.73	4.70478	26.4023	5051	5051	MS2	9/124	9	124	Tania10.raw
			High	NVQDAIADAEQR	Unambiguous	1	1	P35908		CID	1	0	1	1		2.53568e+06	108	102	30	27	54.7	1.82976e-05	23	0	9.33884	67	94825.8	2	665.326	1329.64	3.98574	18.574	2524	2524	MS2	9/122	9	122	Tania04.raw
	High			VDLLNQEIEFLK	Unambiguous	1	1	P35908		CID	1	0	1	1		5.39082e+06	121	100	35	29	70.8	5.03217e-07	29	0	17.5633	100	43146.5	2	730.907	1460.81	5.3596	25.4507	4625	4625	MS2	8/116	8	116	Tania06.raw
		High		VDLLNQEIEFLK	Unambiguous	1	1	P35908		CID	1	0	1	1		7.14333e+06	120		32	26	71.19	4.56196e-07	26	0	12.9019	63	73778.3	2	730.907	1460.81	4.60753	25.5394	4904	4904	MS2	8/116	8	116	Tania12.raw
		High		VDLLNQEIEFLK	Unambiguous	1	1	P35908		CID	1	0	1	1		7.14333e+06	120		32	26	71.19	4.56196e-07	26	0	18.9557	37	184630	2	730.907	1460.81	4.77466	25.6733	4946	4946	MS2	8/116	8	116	Tania12.raw
		High		VDLLNQEIEFLK	Unambiguous	1	1	P35908		CID	1	0	1	1		8.98372e+06	121	100	32	27	66.33	1.4085e-06	27	0	15.4167	74	105297	2	730.907	1460.81	4.94179	25.5625	4765	4765	MS2	10/116	10	116	Tania11.raw
		High		VDLLNQEIEFLK	Unambiguous	1	1	P35908		CID	1	0	1	1		7.14333e+06	121		32	27	65.64	1.65103e-06	24	0	28.2437	37	206170	2	730.907	1460.81	5.02535	25.8058	4988	4988	MS2	10/116	10	116	Tania12.raw
		High		VDLLNQEIEFLK	Unambiguous	1	1	P35908		CID	1	0	1	1		8.98372e+06	121		32	27	69.96	6.10598e-07	27	0	7.4383	30	208104	2	730.907	1460.81	5.27604	25.7028	4803	4803	MS2	10/116	10	116	Tania11.raw
		High		VDLLNQEIEFLK	Unambiguous	1	1	P35908		CID	1	0	1	1		2.17439e+07	121	100	32	27	66.78	1.26986e-06	27	0	23.6362	87	85421.3	2	730.908	1460.81	5.77742	25.467	4773	4773	MS2	8/116	8	116	Tania10.raw
			High	VDLLNQEIEFLK	Unambiguous	1	1	P35908		CID	1	0	1	1		2.85836e+06	136		31	28	48.38	9.87436e-05	28	0	22.7491	100	27211.8	2	730.906	1460.8	2.93626	25.5238	4770	4770	MS2	10/116	10	116	Tania03.raw
			High	VDLLNQEIEFLK	Unambiguous	1	1	P35908		CID	1	0	1	1		5.04796e+06	120		31	28	57.81	9.93462e-06	28	0	12.5354	49	99991.2	2	730.907	1460.81	4.52397	25.6177	4848	4848	MS2	8/116	8	116	Tania04.raw
			High	VDLLNQEIEFLK	Unambiguous	1	1	P35908		CID	1	0	1	1		2.85382e+06	120	98	31	28	70.81	4.9791e-07	28	0	27.1871	100	31406.1	2	730.907	1460.81	4.77466	25.5428	4593	4593	MS2	8/116	8	116	Tania02.raw
			High	VDLLNQEIEFLK	Unambiguous	1	1	P35908		CID	1	0	1	1		2.85382e+06	121		31	28	51.66	4.12815e-05	23	0	41.4208	93	71823.6	2	730.907	1460.81	4.94179	25.658	4622	4622	MS2	7/116	7	116	Tania02.raw
			High	VDLLNQEIEFLK	Unambiguous	1	1	P35908		CID	1	0	1	1		1.69825e+06	121		31	28	63.73	2.56304e-06	23	0	40.8465	100	40923.2	2	730.908	1460.81	5.61029	25.6013	4786	4786	MS2	8/116	8	116	Tania05.raw
		High		VLYDAEISQIHQSVTDTNVILSmDNSR	Unambiguous	1	1	P35908	M23(Oxidation)	CID	1	0	1	1		1.47295e+07	118	107	32	26	52.81	3.08924e-05	25	0	2.68449	20	100900	3	1022.17	3064.51	5.6383	23.388	4100	4100	MS2	24/288	24	288	Tania10.raw
	High			YEELQVTVGR	Unambiguous	1	1	P35908		CID	1	0	1	1		2.52237e+06	173	154	36	30	45.81	0.000226995	23	0	0	69	106433	2	597.315	1193.62	5.22841	18.956	2584	2584	MS2	6/92	6	92	Tania07.raw
			High	YEELQVTVGR	Unambiguous	1	1	P35908		CID	1	0	1	1		3.99931e+06	171	153	32	29	64.05	3.36485e-06	26	0	7.89596	77	73195	2	597.314	1193.62	4.41027	19.0442	2644	2644	MS2	8/92	8	92	Tania02.raw
			High	YEELQVTVGR	Unambiguous	1	1	P35908		CID	1	0	1	1		3.99931e+06	173	155	32	29	62.03	5.42021e-06	26	0	8.20775	59	91614.7	2	597.315	1193.62	4.71707	18.9111	2604	2604	MS2	8/92	8	92	Tania02.raw
			High	YEELQVTVGR	Unambiguous	1	1	P35908		CID	1	0	1	1		4.42839e+06	173	155	32	29	61.65	5.91584e-06	29	0	14.1459	56	129527	2	597.315	1193.62	4.81934	18.9901	2662	2662	MS2	8/92	8	92	Tania04.raw
	High			YLDGLTAER	Unambiguous	1	1	P35908		CID	1	0	1	1		3050593	105	119	34	28	40.49	0.000468985	28	0	51.6346	72	85713	2	519.269	1037.53	4.40278	18.7115	2480	2480	MS2	8/74	8	74	Tania06.raw
		High		YLDGLTAER	Unambiguous	1	1	P35908		CID	1	0	1	1		1.12483e+07	97	113	31	26	58.87	6.29132e-06	26	0	19.8246	18	327521	2	519.269	1037.53	4.16747	18.6765	2521	2521	MS2	7/74	7	74	Tania10.raw
Q92734	Protein TFG OS=Homo sapiens GN=TFG PE=1 SV=2 - [TFG_HUMAN]	400	43.4212	369.39	21	6	17
	A2	B2	C2	Sequence	PSM Ambiguity	# Proteins	# Protein Groups	Protein Group Accessions	Modifications	Activation Type	ΔScore	ΔCn	Rank	Search Engine Rank	QuanResultID	Precursor Area	Peptides Matched	Decoy Peptides Matched	Identity High	Identity Middle	IonScore	Exp Value	Homology Threshold	# Missed Cleavages	Isolation Interference [%]	Ion Inject Time [ms]	Intensity	Charge	m/z [Da]	MH+ [Da]	ΔM [ppm]	RT [min]	First Scan	Last Scan	MS Order	Ions Matched	Matched Ions	Total Ions	Spectrum File
	High			AQLGEDIR	Unambiguous	1	1	Q92734		CID	1	0	1	1		1.59858e+07	135	112	35	29	37.56	0.00118387	29	0	2.97892	13	459072	2	451.242	901.477	3.56753	17.0279	1968	1968	MS2	5/70	5	70	Tania09.raw
	High			AQLGEDIR	Unambiguous	1	1	Q92734		CID	1	0	1	1		1.59858e+07	135	113	35	29	38.04	0.00105999	27	0	20.382	17	353497	2	451.242	901.477	3.90606	17.1502	2010	2010	MS2	7/70	7	70	Tania09.raw
	High			AQLGEDIR	Unambiguous	1	1	Q92734		CID	1	0	1	1		2.01952e+07	135	113	35	29	39.26	0.000800394	29	0	0	10	672549	2	451.242	901.478	4.17688	16.9369	1968	1968	MS2	7/70	7	70	Tania08.raw
	High			AQLGEDIR	Unambiguous	1	1	Q92734		CID	1	0	1	1		2.01952e+07	135	113	35	29	41.43	0.000485628	29	0	2.94765	13	542685	2	451.243	901.478	4.71852	17.0616	2011	2011	MS2	7/70	7	70	Tania08.raw
	High			AQLGEDIR	Unambiguous	1	1	Q92734		CID	1	0	1	1		2.01952e+07	135	113	35	29	45.77	0.000178774	29	0	3.53581	26	252095	2	451.243	901.478	4.71852	16.809	1925	1925	MS2	7/70	7	70	Tania08.raw
	High			ELIELR	Unambiguous	1	1	Q92734		CID	1	0	1	2		17652502	112	113	34	28	44.8	0.000185433	28	0	0	19	324971	2	386.733	772.46	4.31357	19.1368	2721	2721	MS2	5/46	5	46	Tania09.raw
	High			LLDSLEPPGEPGPSTNIPENDTVDGR	Unambiguous	1	1	Q92734		CID	1	0	1	1		2.43285e+07	99	86	34	28	55.78	1.30799e-05	24	0	0	16	189103	2	1360.16	2719.31	2.4625	22.2312	3819	3819	MS2	22/262	22	262	Tania09.raw
	High			LLSNDEVTIK	Unambiguous	1	1	Q92734		CID	1	0	1	1		5.06638e+07	150	134	35	29	46.27	0.000177036	25	0	6.91411	29	218382	2	566.318	1131.63	2.07311	18.3221	2453	2453	MS2	6/94	6	94	Tania08.raw
	High			LLSNDEVTIK	Unambiguous	1	1	Q92734		CID	1	0	1	1		5.06638e+07	150	134	35	29	50.41	6.82435e-05	25	0	7.22604	6	1.10279e+06	2	566.318	1131.63	2.72033	18.4371	2493	2493	MS2	6/94	6	94	Tania08.raw
	High			LLSNDEVTIK	Unambiguous	1	1	Q92734		CID	1	0	1	1		5.06638e+07	131	120	35	29	48.61	9.02072e-05	24	0	21.397	5	1.23607e+06	2	566.319	1131.63	3.69117	18.5631	2538	2538	MS2	7/94	7	94	Tania08.raw
	High			LLSNDEVTIK	Unambiguous	1	1	Q92734		CID	1	0	1	1		4.15556e+07	183	160	36	30	42.58	0.000505151	30	0	22.4668	5	1.32992e+06	2	566.319	1131.63	4.12266	18.5538	2514	2514	MS2	8/94	8	94	Tania09.raw
	High			LLSNDEVTIK	Unambiguous	1	1	Q92734		CID	1	0	1	1		4.15556e+07	183	160	36	30	54.78	3.04383e-05	25	0	8.57476	9	764691	2	566.319	1131.63	4.12266	18.4116	2464	2464	MS2	8/94	8	94	Tania09.raw
	High			mNGQLDLSGK	Unambiguous	1	1	Q92734	N-Term(Acetyl); M1(Oxidation)	CID	1	0	1	1		5.28955e+06	90	79	33	27	52.4	2.58948e-05	26	0	0	57	124265	2	560.77	1120.53	1.27134	18.9209	2664	2664	MS2	7/92	7	92	Tania08.raw
	High			mNGQLDLSGK	Unambiguous	1	1	Q92734	N-Term(Acetyl); M1(Oxidation)	CID	1	0	1	1		5.28955e+06	107		34	28	47.63	9.23323e-05	23	0	30.8098	34	176711	2	560.771	1120.53	3.99482	19.0408	2706	2706	MS2	8/92	8	92	Tania08.raw
	High			NVmSAFGLTDDQVSGPPSAPAEDR	Unambiguous	1	1	Q92734	M3(Oxidation)	CID	1	0	1	1		3.22547e+07	51		31	25	53.01	1.27509e-05	24	0	0	13	211967	3	826.383	2477.14	4.08524	21.4325	3533	3533	MS2	20/268	20	268	Tania08.raw
	High			NVmSAFGLTDDQVSGPPSAPAEDR	Unambiguous	1	1	Q92734	M3(Oxidation)	CID	1	0	1	1		2.76897e+07	54		31	25	54.32	9.98536e-06	24	0	0	7	523039	3	826.385	2477.14	5.71143	21.2889	3488	3488	MS2	19/268	19	268	Tania09.raw
	High			NVMSAFGLTDDQVSGPPSAPAEDR	Unambiguous	1	1	Q92734		CID	1	0	1	1		3.45926e+07	61		32	26	40.07	0.000300123	23	0	0	9	359007	3	821.052	2461.14	4.07924	23.4423	4248	4248	MS2	23/268	23	268	Tania09.raw
P25705	ATP synthase subunit alpha, mitochondrial OS=Homo sapiens GN=ATP5A1 PE=1 SV=1 - [ATPA_HUMAN]	553	59.7136	321.773	16.09	8	11	134.961	5.79	3	5	1122.38	18.81	8	30
	A2	B2	C2	Sequence	PSM Ambiguity	# Proteins	# Protein Groups	Protein Group Accessions	Modifications	Activation Type	ΔScore	ΔCn	Rank	Search Engine Rank	QuanResultID	Precursor Area	Peptides Matched	Decoy Peptides Matched	Identity High	Identity Middle	IonScore	Exp Value	Homology Threshold	# Missed Cleavages	Isolation Interference [%]	Ion Inject Time [ms]	Intensity	Charge	m/z [Da]	MH+ [Da]	ΔM [ppm]	RT [min]	First Scan	Last Scan	MS Order	Ions Matched	Matched Ions	Total Ions	Spectrum File
	High			APGIIPR	Unambiguous	1	1	P25705		CID	1	0	1	1		4.89119e+06	29	26	28	22	39.18	0.000175133	22	0	12.3169	28	219495	2	362.231	723.455	5.80492	17.5673	2156	2156	MS2	6/50	6	50	Tania09.raw
			High	APGIIPR	Unambiguous	1	1	P25705		CID	1	0	1	1		3.61422e+06	29	26	24	21	34.87	0.000472463	21	0	18.976	49	119382	2	362.231	723.455	5.38309	17.4714	2147	2147	MS2	5/50	5	50	Tania05.raw
			High	APGIIPR	Unambiguous	1	1	P25705		CID	1	0	1	1		4.42276e+06	29	26	24	21	37.08	0.000284032	21	0	14.3664	30	194313	2	362.231	723.455	5.63619	17.5751	2195	2195	MS2	5/50	5	50	Tania04.raw
			High	APGIIPR	Unambiguous	1	1	P25705		CID	1	0	1	1		4.42276e+06	29	26	24	21	37.51	0.000257257	21	0	29.1669	54	101407	2	362.231	723.455	5.88928	17.4471	2154	2154	MS2	5/50	5	50	Tania04.raw
	High			AVDSLVPIGR	Unambiguous	1	1	P25705		CID	1	0	1	1		1.2516e+07	70	70	32	26	39.38	0.000403709	23	0	0	18	349190	2	513.803	1026.6	3.45278	20.0528	3047	3047	MS2	10/74	10	74	Tania09.raw
	High			AVDSLVPIGR	Unambiguous	1	1	P25705		CID	1	0	1	1		1.2516e+07	67		32	26	41.58	0.000232833	23	0	0	14	464200	2	513.803	1026.6	3.57169	20.2037	3101	3101	MS2	10/74	10	74	Tania09.raw
		High		AVDSLVPIGR	Unambiguous	1	1	P25705		CID	1	0	1	1		1.61808e+07	81		30	25	32.61	0.00222052	21	0	0	9	693242	2	513.802	1026.6	2.73934	20.1845	3194	3194	MS2	7/74	7	74	Tania13.raw
		High		AVDSLVPIGR	Unambiguous	1	1	P25705		CID	1	0	1	1		1.61808e+07	67	68	29	24	37.32	0.000620933	21	0	0	20	333333	2	513.803	1026.6	3.8095	20.0365	3140	3140	MS2	9/74	9	74	Tania13.raw
			High	AVDSLVPIGR	Unambiguous	1	1	P25705		CID	1	0	1	1		1.36398e+07	67	68	28	25	32.01	0.00210885	22	0	16.4472	27	233097	2	513.803	1026.6	3.6906	20.0636	3017	3017	MS2	7/74	7	74	Tania04.raw
			High	AVDSLVPIGR	Unambiguous	1	1	P25705		CID	1	0	1	1		1.36398e+07	67		28	25	41.48	0.000238257	22	0	8.49416	15	435364	2	513.803	1026.6	3.8095	20.1893	3059	3059	MS2	6/74	6	74	Tania04.raw
			High	AVDSLVPIGR	Unambiguous	1	1	P25705		CID	1	0	1	1		1.36398e+07	67		28	25	51.04	2.6366e-05	23	0	17.9453	24	271940	2	513.803	1026.6	4.04732	20.3212	3105	3105	MS2	8/74	8	74	Tania04.raw
			High	AVDSLVPIGR	Unambiguous	1	1	P25705		CID	1	0	1	1		9.82286e+06	67		28	25	33.99	0.00133673	22	0	20.9411	25	223533	2	513.803	1026.6	4.40404	20.1886	3043	3043	MS2	6/74	6	74	Tania05.raw
			High	AVDSLVPIGR	Unambiguous	1	1	P25705		CID	1	0	1	1		9.82286e+06	93	94	29	26	31.78	0.00308641	21	0	13.8025	40	159377	2	513.803	1026.6	4.87967	20.0611	3001	3001	MS2	7/74	7	74	Tania05.raw
			High	AVDSLVPIGR	Unambiguous	1	1	P25705		CID	1	0	1	1		9.82286e+06	93		29	26	33.16	0.00224622	22	0	25.7686	34	182406	2	513.803	1026.6	4.87967	20.3194	3087	3087	MS2	6/74	6	74	Tania05.raw
	High			EIVTNFLAGFEA	Unambiguous	1	1	P25705		CID	1	0	1	1		8.81006e+06	107		34	28	46.47	0.000120602	28	0	11.5852	31	222059	2	655.838	1310.67	4.38199	29.3897	6212	6212	MS2	10/108	10	108	Tania09.raw
	High			EIVTNFLAGFEA	Unambiguous	1	1	P25705		CID	1	0	1	1		8.81006e+06	107		34	28	37.07	0.0010504	23	0	18.7953	47	138910	2	655.838	1310.67	4.84766	29.5557	6258	6258	MS2	14/108	14	108	Tania09.raw
		High		EIVTNFLAGFEA	Unambiguous	1	1	P25705		CID	1	0	1	1		1.65265e+07	107		31	26	62.98	2.69373e-06	22	0	2.89484	19	320743	2	655.838	1310.67	4.9408	29.5027	6392	6392	MS2	10/108	10	108	Tania13.raw
		High		EIVTNFLAGFEA	Unambiguous	1	1	P25705		CID	1	0	1	1		1.65265e+07	135	115	32	27	53.07	3.32892e-05	22	0	7.23269	20	349056	2	655.838	1310.67	5.2202	29.349	6348	6348	MS2	9/108	9	108	Tania13.raw
			High	EIVTNFLAGFEA	Unambiguous	1	1	P25705		CID	1	0	1	1		1.19186e+07	115		30	27	43.38	0.000264039	22	0	0	100	30222.7	2	655.837	1310.67	3.6369	29.7601	5850	5850	MS2	7/108	7	108	Tania04.raw
			High	EIVTNFLAGFEA	Unambiguous	1	1	P25705		CID	1	0	1	1		1.19186e+07	107		30	27	74.01	2.12497e-07	25	0	0	31	226645	2	655.838	1310.67	4.10258	29.3264	5771	5771	MS2	9/108	9	108	Tania04.raw
			High	EIVTNFLAGFEA	Unambiguous	1	1	P25705		CID	1	0	1	1		1.19186e+07	107		30	27	59.37	6.1852e-06	23	0	0	41	164279	2	655.838	1310.67	4.19571	29.5949	5820	5820	MS2	8/108	8	108	Tania04.raw
			High	EIVTNFLAGFEA	Unambiguous	1	1	P25705		CID	1	0	1	1		1.19186e+07	107		30	27	79.34	6.22807e-08	27	0	0	24	257196	2	655.838	1310.67	4.28885	29.4554	5795	5795	MS2	17/108	17	108	Tania04.raw
			High	EIVTNFLAGFEA	Unambiguous	1	1	P25705		CID	1	0	1	1		1.74712e+06	136		31	28	38.44	0.000973888	22	0	9.24031	100	47867.4	2	655.839	1310.67	5.68588	29.5516	5712	5712	MS2	7/108	7	108	Tania05.raw
			High	GMSLNLEPDNVGVVVFGNDK	Unambiguous	1	1	P25705		CID	1	0	1	1		2212990	100		30	27	67	9.97631e-07	27	0	11.4037	100	43826.9	2	1052.52	2104.04	-0.88919	25.5499	4829	4829	MS2	9/214	9	214	Tania04.raw
	High			HALIIYDDLSK	Unambiguous	1	1	P25705		CID	1	0	1	1		1.37877e+07	139		35	29	53.34	3.22096e-05	26	0	23.7937	19	290944	2	644.353	1287.7	3.80139	19.7234	2931	2931	MS2	16/86	16	86	Tania09.raw
	High			HALIIYDDLSK	Unambiguous	1	1	P25705		CID	1	0	1	1		1.37877e+07	124	118	35	29	43.71	0.000263871	26	0	20.0489	18	414884	2	644.354	1287.7	5.03375	19.5631	2872	2872	MS2	8/86	8	86	Tania09.raw
	High			ILGADTSVDLEETGR	Unambiguous	1	1	P25705		CID	1	0	1	1		1.45379e+07	126		35	29	124.27	2.3569e-12	29	0	0	17	413759	2	788.4	1575.79	3.97559	20.2103	3104	3104	MS2	12/128	12	128	Tania09.raw
			High	ILGADTSVDLEETGR	Unambiguous	1	1	P25705		CID	1	0	1	1		1.9534e+07	127		31	28	95.28	1.88267e-09	25	0	19.0245	64	74792.6	2	788.4	1575.79	4.51784	20.5831	3191	3191	MS2	10/128	10	128	Tania04.raw
			High	ILGADTSVDLEETGR	Unambiguous	1	1	P25705		CID	1	0	1	1		1.22648e+07	126	127	31	28	110.03	6.25663e-11	26	0	0	55	130202	2	788.401	1575.79	4.82771	20.1641	3036	3036	MS2	11/128	11	128	Tania05.raw
			High	ILGADTSVDLEETGR	Unambiguous	1	1	P25705		CID	1	0	1	1		1.22648e+07	126		31	28	104.76	2.10543e-10	28	0	3.08115	29	216400	2	788.401	1575.79	5.13757	20.2861	3076	3076	MS2	11/128	11	128	Tania05.raw
			High	ILGADTSVDLEETGR	Unambiguous	1	1	P25705		CID	1	0	1	1		1.9534e+07	123		31	28	115.56	1.70952e-11	28	0	4.4346	19	371283	2	788.401	1575.79	5.2925	20.416	3137	3137	MS2	11/128	11	128	Tania04.raw
			High	ILGADTSVDLEETGR	Unambiguous	1	1	P25705		CID	1	0	1	1		1.9534e+07	123		31	28	110.39	5.6218e-11	28	0	2.59355	17	422939	2	788.401	1575.79	5.44743	20.2887	3094	3094	MS2	13/128	13	128	Tania04.raw
			High	ILGADTSVDLEETGR	Unambiguous	1	1	P25705		CID	1	0	1	1		1.9534e+07	123		31	28	95.44	1.75742e-09	26	0	0	34	227826	2	788.401	1575.79	5.44743	20.1615	3050	3050	MS2	12/128	12	128	Tania04.raw
			High	TGAIVDVPVGEELLGR	Unambiguous	1	1	P25705		CID	1	0	1	1		2.61885e+07	112		30	27	37.21	0.0010646	24	0	29.0664	18	367269	2	812.953	1624.9	4.80136	24.3285	4440	4440	MS2	10/142	10	142	Tania04.raw
			High	TGAIVDVPVGEELLGR	Unambiguous	1	1	P25705		CID	1	0	1	1		2.61885e+07	111		30	27	47.84	9.12626e-05	25	0	40.0803	26	181158	2	812.953	1624.9	5.02674	24.065	4354	4354	MS2	14/142	14	142	Tania04.raw
			High	TGAIVDVPVGEELLGR	Unambiguous	1	1	P25705		CID	1	0	1	1		2.61885e+07	111	97	30	27	44.58	0.000193327	27	0	27.9492	13	543283	2	812.953	1624.9	5.10186	24.1915	4395	4395	MS2	18/142	18	142	Tania04.raw
			High	TGAIVDVPVGEELLGR	Unambiguous	1	1	P25705		CID	1	0	1	1		1.61286e+07	117		30	27	36.49	0.00131267	27	0	48.4596	30	232483	2	812.953	1624.9	5.40236	24.1073	4336	4336	MS2	10/142	10	142	Tania05.raw
	High			TSIAIDTIINQK	Unambiguous	1	1	P25705		CID	1	0	1	1		11164451	91	85	33	27	50.66	3.90851e-05	27	0	10.1513	24	331196	2	658.876	1316.75	2.26423	21.3857	3523	3523	MS2	9/104	9	104	Tania09.raw
			High	TSIAIDTIINQK	Unambiguous	1	1	P25705		CID	1	0	1	1		1.47888e+07	113	104	30	27	75.44	1.61454e-07	27	0	15.2138	23	334898	2	658.877	1316.75	3.09858	21.5578	3518	3518	MS2	9/104	9	104	Tania04.raw
			High	TSIAIDTIINQK	Unambiguous	1	1	P25705		CID	1	0	1	1		1.47888e+07	113	105	30	27	67.86	9.24801e-07	27	0	27.7978	24	253110	2	658.877	1316.75	3.284	21.4262	3475	3475	MS2	10/104	10	104	Tania04.raw
			High	TSIAIDTIINQK	Unambiguous	1	1	P25705		CID	1	0	1	1		1.47888e+07	113	105	30	27	69.43	6.44241e-07	27	0	10.0171	29	190978	2	658.877	1316.75	3.46941	21.7042	3565	3565	MS2	9/104	9	104	Tania04.raw
	High			VLSIGDGIAR	Unambiguous	1	1	P25705		CID	1	0	1	1		1.2754e+07	128	121	35	29	45.57	0.000177492	29	0	7.15997	15	357895	2	500.795	1000.58	3.75054	19.5674	2874	2874	MS2	8/78	8	78	Tania09.raw
		High		VLSIGDGIAR	Unambiguous	1	1	P25705		CID	1	0	1	1		1.81969e+07	128	121	32	27	40.23	0.000606988	27	0	6.29984	13	512311	2	500.795	1000.58	3.68954	19.6437	2997	2997	MS2	8/78	8	78	Tania13.raw
	High			VVDALGNAIDGK	Unambiguous	1	1	P25705		CID	1	0	1	1		1.2373e+07	165	152	36	30	60.47	7.40379e-06	26	0	37.1717	17	311457	2	586.322	1171.64	4.44608	19.0126	2677	2677	MS2	10/112	10	112	Tania09.raw
			High	VVDALGNAIDGK	Unambiguous	1	1	P25705		CID	1	0	1	1		1.49274e+07	168		32	29	61.19	6.38674e-06	23	0	8.24774	20	340423	2	586.323	1171.64	5.0712	19.0216	2671	2671	MS2	9/112	9	112	Tania04.raw
			High	VVDALGNAIDGK	Unambiguous	1	1	P25705		CID	1	0	1	1		1.49274e+07	168		32	29	76.37	1.93767e-07	25	0	15.7025	18	358662	2	586.323	1171.64	5.48795	19.1543	2714	2714	MS2	10/112	10	112	Tania04.raw
P02489	Alpha-crystallin A chain OS=Homo sapiens GN=CRYAA PE=1 SV=2 - [CRYAA_HUMAN]	173	19.8969	140.436	10.4	2	10	196.47	26.59	3	13	864.885	32.95	4	49
	A2	B2	C2	Sequence	PSM Ambiguity	# Proteins	# Protein Groups	Protein Group Accessions	Modifications	Activation Type	ΔScore	ΔCn	Rank	Search Engine Rank	QuanResultID	Precursor Area	Peptides Matched	Decoy Peptides Matched	Identity High	Identity Middle	IonScore	Exp Value	Homology Threshold	# Missed Cleavages	Isolation Interference [%]	Ion Inject Time [ms]	Intensity	Charge	m/z [Da]	MH+ [Da]	ΔM [ppm]	RT [min]	First Scan	Last Scan	MS Order	Ions Matched	Matched Ions	Total Ions	Spectrum File
	High			FVIFLDVK	Unambiguous	1	1	P02489		CID	1	0	1	1		3.80512e+07	33	37	29	23	37.77	0.00027573	23	0	3.7632	7	920045	2	490.797	980.586	4.73996	24.806	4533	4533	MS2	11/56	11	56	Tania07.raw
	High			FVIFLDVK	Unambiguous	1	1	P02489		CID	1	0	1	1		3.80512e+07	33	37	29	23	36.51	0.000368539	23	0	0	7	797246	2	490.797	980.586	4.8022	24.671	4488	4488	MS2	11/56	11	56	Tania07.raw
	High			FVIFLDVK	Unambiguous	1	1	P02489		CID	1	0	1	1		3.80512e+07	33	37	29	23	30.7	0.00140438	23	0	0	26	214544	2	490.797	980.586	4.8022	24.5398	4446	4446	MS2	6/56	6	56	Tania07.raw
	High			FVIFLDVK	Unambiguous	1	1	P02489		CID	1	0	1	1		3.49827e+07	33	37	29	23	37.78	0.000275096	23	0	4.49627	7	856143	2	490.797	980.586	4.86445	24.7863	4671	4671	MS2	11/56	11	56	Tania08.raw
	High			FVIFLDVK	Unambiguous	1	1	P02489		CID	1	0	1	1		3.49827e+07	33	37	29	23	31.17	0.00126033	23	0	0	9	704565	2	490.797	980.586	4.92669	24.6515	4628	4628	MS2	11/56	11	56	Tania08.raw
	High			FVIFLDVK	Unambiguous	1	1	P02489		CID	1	0	1	1		3.49827e+07	33	37	29	23	32.8	0.000865932	23	0	6.42538	14	446371	2	490.797	980.586	4.98893	24.9239	4715	4715	MS2	6/56	6	56	Tania08.raw
	High			FVIFLDVK	Unambiguous	1	1	P02489		CID	1	0	1	1		3.29184e+07	33	37	29	23	39.34	0.000192081	23	0	2.46815	10	617532	2	490.797	980.587	5.36239	24.8573	4451	4451	MS2	11/56	11	56	Tania06.raw
	High			FVIFLDVK	Unambiguous	1	1	P02489		CID	1	0	1	1		3.29184e+07	33	37	29	23	29.73	0.00175584	23	0	1.73094	17	334252	2	490.797	980.587	5.36239	24.5809	4365	4365	MS2	6/56	6	56	Tania06.raw
	High			FVIFLDVK	Unambiguous	1	1	P02489		CID	1	0	1	1		3.29184e+07	39	42	30	24	38.68	0.000264262	24	0	1.81233	7	817227	2	490.797	980.587	5.54912	24.72	4407	4407	MS2	11/56	11	56	Tania06.raw
		High		FVIFLDVK	Unambiguous	1	1	P02489		CID	1	0	1	1		2.84919e+07	33	37	26	21	31.59	0.00114415	21	0	0	8	824438	2	490.796	980.585	3.74407	24.7993	4840	4840	MS2	12/56	12	56	Tania13.raw
		High		FVIFLDVK	Unambiguous	1	1	P02489		CID	1	0	1	1		2.84919e+07	33	37	26	21	27.42	0.00298871	21	0	0	9	799006	2	490.796	980.585	3.86855	24.6434	4785	4785	MS2	6/56	6	56	Tania13.raw
		High		FVIFLDVK	Unambiguous	1	1	P02489		CID	1	0	1	1		3.6694e+07	33	37	26	21	42.86	8.54051e-05	21	0	0	6	1.01043e+06	2	490.797	980.586	4.55323	24.7296	4638	4638	MS2	10/56	10	56	Tania12.raw
		High		FVIFLDVK	Unambiguous	1	1	P02489		CID	1	0	1	1		3.6694e+07	33		26	21	26.46	0.00372807	21	0	3.80631	16	396815	2	490.797	980.586	4.67772	24.9915	4726	4726	MS2	10/56	10	56	Tania12.raw
		High		FVIFLDVK	Unambiguous	1	1	P02489		CID	1	0	1	1		3.89165e+07	33	37	26	21	34.93	0.000530254	21	0	0	7	870528	2	490.797	980.586	4.86445	24.7438	4518	4518	MS2	11/56	11	56	Tania11.raw
		High		FVIFLDVK	Unambiguous	1	1	P02489		CID	1	0	1	1		3.6694e+07	33	37	26	21	29.27	0.00195202	21	0	2.95585	7	894580	2	490.797	980.586	4.86445	24.8558	4680	4680	MS2	10/56	10	56	Tania12.raw
		High		FVIFLDVK	Unambiguous	1	1	P02489		CID	1	0	1	1		3.89165e+07	33	37	26	21	36.5	0.000369389	21	0	0	7	950276	2	490.797	980.586	4.92669	24.8849	4563	4563	MS2	11/56	11	56	Tania11.raw
		High		FVIFLDVK	Unambiguous	1	1	P02489		CID	1	0	1	1		3.66919e+07	33	37	26	21	33.37	0.000759423	21	0	0	15	384865	2	490.797	980.587	5.05118	25.0022	4627	4627	MS2	11/56	11	56	Tania10.raw
		High		FVIFLDVK	Unambiguous	1	1	P02489		CID	1	0	1	1		3.66919e+07	33	37	26	21	40.23	0.000156489	21	0	0	6	1.01513e+06	2	490.797	980.587	5.11342	24.8604	4581	4581	MS2	11/56	11	56	Tania10.raw
		High		FVIFLDVK	Unambiguous	1	1	P02489		CID	1	0	1	1		3.66919e+07	39		27	22	39.71	0.000208466	22	0	0	7	871144	2	490.797	980.587	5.42464	24.7249	4536	4536	MS2	11/56	11	56	Tania10.raw
		High		FVIFLDVK	Unambiguous	1	1	P02489		CID	1	0	1	1		3.89165e+07	39	42	27	22	27.12	0.00378473	22	0	0	27	226719	2	490.797	980.587	5.42464	24.6182	4478	4478	MS2	10/56	10	56	Tania11.raw
			High	FVIFLDVK	Unambiguous	1	1	P02489		CID	1	0	1	1		906049	33		25	22	26.51	0.00368539	22	0	12.9197	61	109497	2	490.796	980.585	3.30836	24.3558	4408	4408	MS2	5/56	5	56	Tania03.raw
			High	FVIFLDVK	Unambiguous	1	1	P02489		CID	1	0	1	1		906049	33		25	22	28.95	0.00210128	22	0	0	74	88232.9	2	490.796	980.585	3.61958	24.0737	4319	4319	MS2	5/56	5	56	Tania03.raw
			High	FVIFLDVK	Unambiguous	1	1	P02489		CID	1	0	1	1		906049	33		25	22	32.13	0.00101038	22	0	10.282	53	127166	2	490.796	980.585	3.74407	24.2085	4361	4361	MS2	9/56	9	56	Tania03.raw
			High	FVIFLDVK	Unambiguous	1	1	P02489		CID	1	0	1	1		4.43719e+07	33	37	25	22	39.02	0.000206768	22	0	0	5	1210733	2	490.796	980.585	3.80631	24.8136	4556	4556	MS2	11/56	11	56	Tania03.raw
			High	FVIFLDVK	Unambiguous	1	1	P02489		CID	1	0	1	1		4.43719e+07	33	37	25	22	35.96	0.000418296	22	0	0	9	630371	2	490.796	980.585	3.86855	24.9529	4600	4600	MS2	11/56	11	56	Tania03.raw
			High	FVIFLDVK	Unambiguous	1	1	P02489		CID	1	0	1	1		4.43719e+07	33	37	25	22	36.03	0.000411608	22	0	0	8	696353	2	490.796	980.585	3.9308	24.6783	4512	4512	MS2	11/56	11	56	Tania03.raw
			High	FVIFLDVK	Unambiguous	1	1	P02489		CID	1	0	1	1		4.43719e+07	33		25	22	25.64	0.00450281	22	0	0	34	182164	2	490.796	980.586	4.11753	24.5592	4474	4474	MS2	10/56	10	56	Tania03.raw
			High	FVIFLDVK	Unambiguous	1	1	P02489		CID	1	0	1	1		4.20911e+07	33		25	22	27.7	0.0028021	22	0	0	11	567439	2	490.797	980.586	4.3665	24.9589	4648	4648	MS2	10/56	10	56	Tania04.raw
			High	FVIFLDVK	Unambiguous	1	1	P02489		CID	1	0	1	1		4.86003e+07	33		25	22	33.09	0.000809998	22	0	0	21	300116	2	490.797	980.586	4.42874	25.0629	4468	4468	MS2	6/56	6	56	Tania02.raw
			High	FVIFLDVK	Unambiguous	1	1	P02489		CID	1	0	1	1		4.20911e+07	33	37	25	22	36.11	0.000404095	22	0	0	5	1.18752e+06	2	490.797	980.586	4.61547	24.8207	4603	4603	MS2	11/56	11	56	Tania04.raw
			High	FVIFLDVK	Unambiguous	1	1	P02489		CID	1	0	1	1		4.86003e+07	33	37	25	22	43.22	7.86111e-05	22	0	0	5	1.34875e+06	2	490.797	980.586	4.67772	24.7359	4382	4382	MS2	12/56	12	56	Tania02.raw
			High	FVIFLDVK	Unambiguous	1	1	P02489		CID	1	0	1	1		4.86003e+07	33	37	25	22	40.36	0.000151874	22	0	0	7	878024	2	490.797	980.586	4.67772	24.8954	4424	4424	MS2	11/56	11	56	Tania02.raw
			High	FVIFLDVK	Unambiguous	1	1	P02489		CID	1	0	1	1		4.03778e+07	33	37	25	22	39.04	0.000205818	22	0	0	8	709173	2	490.797	980.586	4.86445	24.6954	4520	4520	MS2	11/56	11	56	Tania05.raw
			High	FVIFLDVK	Unambiguous	1	1	P02489		CID	1	0	1	1		4.20911e+07	33		25	22	25.58	0.00456545	22	0	0	37	161358	2	490.797	980.586	4.92669	24.5708	4521	4521	MS2	10/56	10	56	Tania04.raw
			High	FVIFLDVK	Unambiguous	1	1	P02489		CID	1	0	1	1		4.86003e+07	33	37	25	22	41.19	0.000125454	22	0	0	10	625481	2	490.797	980.586	4.98893	24.6116	4349	4349	MS2	10/56	10	56	Tania02.raw
			High	FVIFLDVK	Unambiguous	1	1	P02489		CID	1	0	1	1		4.20911e+07	33		25	22	36.55	0.000365161	22	0	0	7	820768	2	490.797	980.587	5.11342	24.6887	4559	4559	MS2	11/56	11	56	Tania04.raw
			High	FVIFLDVK	Unambiguous	1	1	P02489		CID	1	0	1	1		4.03778e+07	33	37	25	22	41.7	0.000111554	22	0	0	6	1.08279e+06	2	490.797	980.587	5.23791	24.8298	4562	4562	MS2	12/56	12	56	Tania05.raw
			High	FVIFLDVK	Unambiguous	1	1	P02489		CID	1	0	1	1		4.86003e+07	33		25	22	26.39	0.00378865	21	0	0	66	89409.9	2	490.797	980.587	5.23791	24.4559	4307	4307	MS2	10/56	10	56	Tania02.raw
			High	FVIFLDVK	Unambiguous	1	1	P02489		CID	1	0	1	1		2.63289e+06	39		26	23	27.12	0.00378473	23	0	4.74644	47	126615	2	490.797	980.587	5.42464	24.1494	4221	4221	MS2	10/56	10	56	Tania02.raw
			High	FVIFLDVK	Unambiguous	1	1	P02489		CID	1	0	1	1		4.03778e+07	39		26	23	30.21	0.00185795	23	0	0	12	529736	2	490.797	980.587	5.67361	24.9739	4607	4607	MS2	11/56	11	56	Tania05.raw
	High			HFSPEDLTVK	Unambiguous	1	1	P02489		CID	1	0	1	1		322733	110		34	28	37.26	0.00103362	23	0	7.3759	100	8649.54	2	586.804	1172.6	5.30136	11.5579	1203	1203	MS2	13/82	13	82	Tania07.raw
		High		HFSPEDLTVK	Unambiguous	1	1	P02489		CID	1	0	1	1		3144609	92		30	25	33.7	0.00196227	21	0	20.4396	65	81938.5	2	586.803	1172.6	3.42752	18.1193	2332	2332	MS2	12/82	12	82	Tania10.raw
			High	HFSPEDLTVK	Unambiguous	1	1	P02489		CID	1	0	1	1		1.99687e+07	125		31	28	31.56	0.00436395	21	0	0	16	454839	2	586.802	1172.6	0.92907	18.2392	2387	2387	MS2	7/82	7	82	Tania02.raw
			High	HFSPEDLTVK	Unambiguous	1	1	P02489		CID	1	0	1	1			127	109	31	28	31.51	0.00448512	21	0	0	22	277414	2	586.802	1172.6	1.34548	18.3243	2426	2426	MS2	11/82	11	82	Tania05.raw
			High	HFSPEDLTVK	Unambiguous	1	1	P02489		CID	1	0	1	1		27181797	129		31	28	34.81	0.00213088	22	0	0	16	445240	2	586.802	1172.6	1.97009	18.1037	2356	2356	MS2	11/82	11	82	Tania03.raw
			High	HFSPEDLTVK	Unambiguous	1	1	P02489		CID	1	0	1	1		1.99687e+07	129		31	28	37.61	0.0011183	25	0	0	16	410174	2	586.802	1172.6	2.2824	18.1131	2347	2347	MS2	11/82	11	82	Tania02.raw
			High	HFSPEDLTVK	Unambiguous	1	1	P02489		CID	1	0	1	1		1.99687e+07	129		31	28	38.72	0.000866083	22	0	15.1361	55	118488	2	586.802	1172.6	2.2824	17.8016	2248	2248	MS2	12/82	12	82	Tania02.raw
			High	HFSPEDLTVK	Unambiguous	1	1	P02489		CID	1	0	1	1		27181797	129		31	28	32.63	0.00352014	22	0	12.1025	51	119226	2	586.802	1172.6	2.3865	17.841	2274	2274	MS2	7/82	7	82	Tania03.raw
			High	HFSPEDLTVK	Unambiguous	1	1	P02489		CID	1	0	1	1			103		30	27	30.27	0.00483958	21	0	0	100	23590.2	2	586.803	1172.6	2.69881	38.6675	6810	6810	MS2	7/82	7	82	Tania02.raw
			High	HFSPEDLTVK	Unambiguous	1	1	P02489		CID	1	0	1	1			103		30	27	34.03	0.00203614	22	0	0	100	24949.7	2	586.803	1172.6	3.01112	36.2063	6485	6485	MS2	7/82	7	82	Tania02.raw
			High	HFSPEDLTVK	Unambiguous	1	1	P02489		CID	1	0	1	1			108		30	27	30.31	0.00502798	21	0	13.2113	100	34643	2	586.804	1172.6	4.57265	45.8835	7683	7683	MS2	13/82	13	82	Tania02.raw
			High	HFSPEDLTVK	Unambiguous	1	1	P02489		CID	1	0	1	1			110	107	30	27	30.62	0.00476829	22	0	14.2122	100	24310.8	2	586.804	1172.6	4.78085	30.8179	5668	5668	MS2	7/82	7	82	Tania02.raw
			High	HFSPEDLTVK	Unambiguous	1	1	P02489		CID	1	0	1	1		3.86191e+06	110		30	27	36.44	0.00124843	22	0	4.08367	100	24806	2	586.804	1172.6	4.88495	10.9338	1199	1199	MS2	7/82	7	82	Tania03.raw
			High	HFSPEDLTVK	Unambiguous	1	1	P02489		CID	1	0	1	1		3.1026e+06	110		30	27	30.28	0.00515659	21	0	0	100	40118.7	2	586.804	1172.6	4.88495	11.3397	1246	1246	MS2	7/82	7	82	Tania04.raw
			High	HFSPEDLTVK	Unambiguous	1	1	P02489		CID	1	0	1	1		3.1026e+06	110		30	27	30.98	0.00438897	21	0	3.33932	100	30004.7	2	586.804	1172.6	5.19726	11.2142	1229	1229	MS2	13/82	13	82	Tania04.raw
			High	HFSPEDLTVK	Unambiguous	1	1	P02489		CID	1	0	1	1		2.13321e+06	110		30	27	33.07	0.00271246	22	0	0	100	11579.7	2	586.804	1172.6	5.71776	10.8418	1208	1208	MS2	7/82	7	82	Tania02.raw
			High	HFSPEDLTVK	Unambiguous	1	1	P02489		CID	1	0	1	1		3.86191e+06	110		30	27	32.9	0.00282074	22	0	3.88405	100	22558.8	2	586.804	1172.6	5.71776	10.807	1183	1183	MS2	7/82	7	82	Tania03.raw
			High	HFSPEDLTVK	Unambiguous	1	1	P02489		CID	1	0	1	1		3.86191e+06	110		30	27	36.55	0.0012172	22	0	1.95083	100	52545.5	2	586.804	1172.6	5.71776	11.3152	1253	1253	MS2	12/82	12	82	Tania03.raw
			High	HFSPEDLTVK	Unambiguous	1	1	P02489		CID	1	0	1	1		69885.6	110	107	30	27	34.33	0.00202938	22	0	5.66727	100	16427.3	2	586.804	1172.6	5.82187	10.8206	1175	1175	MS2	7/82	7	82	Tania04.raw
			High	HFSPEDLTVK	Unambiguous	1	1	P02489		CID	1	0	1	1		3.86191e+06	110		30	27	37.39	0.00100314	23	0	0	100	36655.4	2	586.804	1172.6	5.92597	11.1879	1235	1235	MS2	14/82	14	82	Tania03.raw
		High		LFDQFFGEGLFEYDLLPFLSSTISPYYR	Unambiguous	1	1	P02489		CID	1	0	1	1			91	96	30	25	52.75	2.41552e-05	23	0	0	100	9179.09	2	1682.83	3364.66	4.55345	35.3062	6507	6507	MS2	12/306	12	306	Tania11.raw
			High	LFDQFFGEGLFEYDLLPFLSSTISPYYR	Unambiguous	1	1	P02489		CID	1	0	1	1		9.30651e+06	92	96	29	26	59.2	5.53042e-06	23	0	4.86095	31	53586.9	2	1682.83	3364.65	2.73945	35.2711	6620	6620	MS2	9/306	9	306	Tania03.raw
			High	LFDQFFGEGLFEYDLLPFLSSTISPYYR	Unambiguous	1	1	P02489		CID	1	0	1	1		1.22184e+07	93	100	29	26	72.81	2.43474e-07	25	0	0	100	9036.07	2	1682.83	3364.66	3.17481	35.8417	6437	6437	MS2	10/306	10	306	Tania02.raw
			High	LFDQFFGEGLFEYDLLPFLSSTISPYYR	Unambiguous	1	1	P02489		CID	1	0	1	1		3.53328e+06	93	100	29	26	49.6	5.09862e-05	23	0	0	75	21118.7	2	1682.83	3364.66	3.17481	35.4575	6755	6755	MS2	23/306	23	306	Tania04.raw
			High	LFDQFFGEGLFEYDLLPFLSSTISPYYR	Unambiguous	1	1	P02489		CID	1	0	1	1		9.30651e+06	92	98	29	26	87.85	7.54671e-09	26	0	0	62	23091.2	2	1682.83	3364.66	3.68273	35.5283	6657	6657	MS2	11/306	11	306	Tania03.raw
			High	LFDQFFGEGLFEYDLLPFLSSTISPYYR	Unambiguous	1	1	P02489		CID	1	0	1	1		1.22184e+07	92	98	29	26	60.1	4.49529e-06	24	0	0	17	83224.2	2	1682.83	3364.66	3.75529	35.356	6365	6365	MS2	13/306	13	306	Tania02.raw
			High	LFDQFFGEGLFEYDLLPFLSSTISPYYR	Unambiguous	1	1	P02489		CID	1	0	1	1		1.82578e+06	90	96	29	26	74.49	1.60034e-07	24	0	0	94	14884.1	2	1682.83	3364.66	4.19065	35.3342	6650	6650	MS2	13/306	13	306	Tania05.raw
			High	LFDQFFGEGLFEYDLLPFLSSTISPYYR	Unambiguous	1	1	P02489		CID	1	0	1	1		3.53328e+06	87	94	29	26	57.06	8.56031e-06	23	0	5.05492	37	32288.1	2	1682.84	3364.66	5.20649	35.3338	6737	6737	MS2	11/306	11	306	Tania04.raw
			High	LFDQFFGEGLFEYDLLPFLSSTISPYYR	Unambiguous	1	1	P02489		CID	1	0	1	1		1.22184e+07	90	98	29	26	56.27	1.06222e-05	24	0	0	24	58801.6	2	1682.84	3364.66	5.71441	35.2237	6345	6345	MS2	11/306	11	306	Tania02.raw
			High	LFDQFFGEGLFEYDLLPFLSSTISPYYR	Unambiguous	1	1	P02489		CID	1	0	1	1		9.30651e+06	91	103	29	26	60.17	4.37534e-06	24	0	4.24763	31	51238.2	2	1682.84	3364.67	5.93209	35.399	6639	6639	MS2	11/306	11	306	Tania03.raw
			High	TVLDSGISEVR	Unambiguous	1	1	P02489		CID	1	0	1	1		7.4023e+06	175	188	32	29	42.6	0.000480848	28	0	20.8137	98	61491.8	2	588.32	1175.63	5.23871	19.2528	2732	2732	MS2	9/96	9	96	Tania03.raw
			High	TVLDSGISEVR	Unambiguous	1	1	P02489		CID	1	0	1	1		7.4023e+06	175	188	32	29	64.76	2.92421e-06	27	0	12.1541	42	152404	2	588.32	1175.63	5.44638	19.1064	2686	2686	MS2	10/96	10	96	Tania03.raw
P61978	Heterogeneous nuclear ribonucleoprotein K OS=Homo sapiens GN=HNRNPK PE=1 SV=1 - [HNRPK_HUMAN]	463	50.9444	254.381	14.47	5	7	576.266	26.78	8	14	804.302	27.21	8	21
	A2	B2	C2	Sequence	PSM Ambiguity	# Proteins	# Protein Groups	Protein Group Accessions	Modifications	Activation Type	ΔScore	ΔCn	Rank	Search Engine Rank	QuanResultID	Precursor Area	Peptides Matched	Decoy Peptides Matched	Identity High	Identity Middle	IonScore	Exp Value	Homology Threshold	# Missed Cleavages	Isolation Interference [%]	Ion Inject Time [ms]	Intensity	Charge	m/z [Da]	MH+ [Da]	ΔM [ppm]	RT [min]	First Scan	Last Scan	MS Order	Ions Matched	Matched Ions	Total Ions	Spectrum File
		High		GSYGDLGGPIITTQVTIPK	Unambiguous	1	1	P61978		CID	1	0	1	1		1.148e+07	101		31	26	94.01	2.00582e-09	24	0	4.95329	45	156108	2	959.025	1917.04	5.04776	23.3929	4087	4087	MS2	12/182	12	182	Tania11.raw
			High	GSYGDLGGPIITTQVTIPK	Unambiguous	1	1	P61978		CID	1	0	1	1		1.30193e+07	112		30	27	72.49	3.15637e-07	24	0	21.6723	31	229455	2	959.023	1917.04	3.26483	23.4395	4118	4118	MS2	15/182	15	182	Tania03.raw
			High	GSYGDLGGPIITTQVTIPK	Unambiguous	1	1	P61978		CID	1	0	1	1		1.30193e+07	114		30	27	63.5	2.5461e-06	23	0	4.46008	39	123693	2	959.024	1917.04	3.77424	23.5803	4163	4163	MS2	14/182	14	182	Tania03.raw
			High	GSYGDLGGPIITTQVTIPK	Unambiguous	1	1	P61978		CID	1	0	1	1		1.30193e+07	102		30	27	61.02	4.03246e-06	23	0	23.0282	41	129430	2	959.025	1917.04	4.92041	23.3123	4078	4078	MS2	10/182	10	182	Tania03.raw
	High			IDEPLEGSEDR	Unambiguous	1	1	P61978		CID	1	0	1	1		5.77e+06	46		30	24	38.1	0.000356228	23	0	29.7245	60	96568.8	2	630.295	1259.58	5.6603	17.3856	2049	2049	MS2	6/96	6	96	Tania07.raw
		High		IDEPLEGSEDR	Unambiguous	1	1	P61978		CID	1	0	1	1		8.20542e+06	46		27	22	37.05	0.000453657	21	0	45.7199	41	171963	2	630.295	1259.58	5.46648	17.1322	1999	1999	MS2	11/96	11	96	Tania11.raw
	High			IILDLISESPIK	Unambiguous	1	1	P61978		CID	1	0	1	1		1.61623e+07	54		31	25	59.15	3.2837e-06	25	0	7.91908	53	124237	2	670.909	1340.81	5.29921	25.09	4625	4625	MS2	8/98	8	98	Tania07.raw
	High			IILDLISESPIK	Unambiguous	1	1	P61978		CID	1	0	1	1		1.61623e+07	55	54	31	25	69.89	2.82054e-07	25	0	1.78049	19	349465	2	670.909	1340.81	5.39026	25.2209	4664	4664	MS2	18/98	18	98	Tania07.raw
		High		IILDLISESPIK	Unambiguous	1	1	P61978		CID	1	0	1	1		2.19288e+07	55		28	23	43.33	0.000127742	21	0	0	62	71379.7	2	670.909	1340.81	4.66192	25.6319	4784	4784	MS2	6/98	6	98	Tania11.raw
		High		IILDLISESPIK	Unambiguous	1	1	P61978		CID	1	0	1	1		2.19288e+07	54	53	28	23	67.87	4.40924e-07	23	0	11.6287	13	509879	2	670.909	1340.81	5.20817	25.3267	4697	4697	MS2	17/98	17	98	Tania11.raw
		High		IILDLISESPIK	Unambiguous	1	1	P61978		CID	1	0	1	1		2.19288e+07	55	54	28	23	70.44	2.48504e-07	23	0	11.8075	22	262272	2	670.909	1340.81	5.4813	25.485	4742	4742	MS2	18/98	18	98	Tania11.raw
			High	IILDLISESPIK	Unambiguous	1	1	P61978		CID	1	0	1	1		2.43875e+07	65	64	28	25	76.73	6.90054e-08	25	0	1.42991	16	381787	2	670.908	1340.81	3.93359	25.4298	4743	4743	MS2	18/98	18	98	Tania03.raw
			High	IILDLISESPIK	Unambiguous	1	1	P61978		CID	1	0	1	1		2.43875e+07	55	54	27	24	76.68	5.90653e-08	24	0	1.3822	13	542606	2	670.908	1340.81	4.11567	25.2779	4699	4699	MS2	18/98	18	98	Tania03.raw
			High	IILDLISESPIK	Unambiguous	1	1	P61978		CID	1	0	1	1		2.43875e+07	55	54	27	24	57.81	4.55337e-06	23	0	13.511	87	75625.8	2	670.909	1340.81	4.66192	25.6605	4808	4808	MS2	17/98	17	98	Tania03.raw
			High	IILDLISESPIK	Unambiguous	1	1	P61978		CID	1	0	1	1		2.43875e+07	55	54	27	24	70.91	2.23014e-07	24	0	3.40095	27	174750	2	670.909	1340.81	5.39026	25.1379	4658	4658	MS2	17/98	17	98	Tania03.raw
		High		IITITGTQDQIQNAQYLLQNSVK	Unambiguous	1	1	P61978		CID	1	0	1	1		1.71719e+07	62		29	24	60.45	2.79487e-06	24	0	6.22925	36	91417.4	3	863.805	2589.4	5.23222	25.3656	4709	4709	MS2	17/242	17	242	Tania11.raw
		High		IITITGTQDQIQNAQYLLQNSVK	Unambiguous	1	1	P61978		CID	1	0	1	1		1.71719e+07	62		29	24	85.43	8.87895e-09	24	0	0	19	148486	3	863.806	2589.4	5.44436	25.5134	4749	4749	MS2	24/242	24	242	Tania11.raw
			High	IITITGTQDQIQNAQYLLQNSVK	Unambiguous	1	1	P61978		CID	1	0	1	1		1.63714e+06	61		28	25	38.66	0.000415241	22	0	0	100	29206	2	1295.2	2589.4	2.59745	25.4854	4760	4760	MS2	12/242	12	242	Tania03.raw
			High	IITITGTQDQIQNAQYLLQNSVK	Unambiguous	1	1	P61978		CID	1	0	1	1		1.82064e+07	62	70	28	25	74.12	1.2005e-07	24	0	4.05932	16	140721	3	863.805	2589.4	4.17152	25.4653	4753	4753	MS2	21/242	21	242	Tania03.raw
			High	IITITGTQDQIQNAQYLLQNSVK	Unambiguous	1	1	P61978		CID	1	0	1	1		1.82064e+07	67		28	25	75.91	8.59102e-08	24	0	2.12449	23	142779	3	863.805	2589.4	4.31295	25.615	4794	4794	MS2	19/242	19	242	Tania03.raw
			High	IITITGTQDQIQNAQYLLQNSVK	Unambiguous	1	1	P61978		CID	1	0	1	1		1.82064e+07	62		28	25	67.32	5.74595e-07	25	0	10.9968	40	70151.2	3	863.806	2589.4	5.44436	25.3219	4713	4713	MS2	16/242	16	242	Tania03.raw
	High			ILSISADIETIGEILK	Unambiguous	1	1	P61978		CID	1	0	1	1		270032	50	48	31	25	115.24	7.48066e-12	25	0	0	100	12741.5	2	857.999	1714.99	4.4311	29.4843	5712	5712	MS2	12/140	12	140	Tania07.raw
		High		ILSISADIETIGEILK	Unambiguous	1	1	P61978		CID	1	0	1	1		690699	54		28	23	102.97	1.36259e-10	23	0	0	100	25869	2	857.998	1714.99	2.43811	29.59	5678	5678	MS2	13/140	13	140	Tania11.raw
		High		ILSISADIETIGEILK	Unambiguous	1	1	P61978		CID	1	0	1	1		690699	53		28	23	81.85	1.7308e-08	23	0	0	100	13059.8	2	857.998	1714.99	3.00754	29.7223	5701	5701	MS2	12/140	12	140	Tania11.raw
			High	ILSISADIETIGEILK	Unambiguous	1	1	P61978		CID	1	0	1	1		1.35289e+06	53	51	27	24	88.88	3.42962e-09	24	0	0	100	27868.2	2	857.998	1714.99	3.1499	29.4839	5721	5721	MS2	12/140	12	140	Tania03.raw
			High	ILSISADIETIGEILK	Unambiguous	1	1	P61978		CID	1	0	1	1		1.35289e+06	50		27	24	82.33	1.46198e-08	24	0	20.2031	100	35343.5	2	858	1714.99	4.92935	29.6122	5746	5746	MS2	11/140	11	140	Tania03.raw
		High		LLIHQSLAGGIIGVK	Unambiguous	1	1	P61978		CID	1	0	1	1		1.34288e+07	9		20	15	45.11	1.38743e-05	15	0	3.60119	16	274041	3	506.987	1518.95	5.69168	21.1448	3341	3341	MS2	15/132	15	132	Tania11.raw
		High		LLIHQSLAGGIIGVK	Unambiguous	1	1	P61978		CID	1	0	1	1		1.34288e+07	9		20	15	43.87	1.84592e-05	15	0	0	18	264199	3	506.987	1518.95	5.69168	21.2777	3386	3386	MS2	24/132	24	132	Tania11.raw
			High	LLIHQSLAGGIIGVK	Unambiguous	1	1	P61978		CID	1	0	1	1		1.13751e+07	8		19	16	59.33	4.66724e-07	16	0	0	21	239493	3	506.985	1518.94	3.16019	21.0933	3336	3336	MS2	19/132	19	132	Tania03.raw
			High	LLIHQSLAGGIIGVK	Unambiguous	1	1	P61978		CID	1	0	1	1		1.13751e+07	8		19	16	56.19	9.61745e-07	16	0	2.23557	18	230391	3	506.986	1518.94	3.88347	21.2212	3379	3379	MS2	11/132	11	132	Tania03.raw
	High			NLPLPPPPPPR	Unambiguous	1	1	P61978		CID	1	0	1	1		9.13894e+06	24		28	22	32.04	0.000750207	22	0	27.4988	37	181935	2	597.857	1194.71	5.38781	19.6719	2821	2821	MS2	9/102	9	102	Tania07.raw
	High			NLPLPPPPPPR	Unambiguous	1	1	P61978		CID	1	0	1	1		9.13894e+06	24		28	22	37.78	0.00020007	22	0	32.8367	50	126381	2	597.857	1194.71	5.38781	19.5439	2778	2778	MS2	9/102	9	102	Tania07.raw
		High		NLPLPPPPPPR	Unambiguous	1	1	P61978		CID	1	0	1	1		1.3839e+07	24		25	20	29.23	0.00143279	20	0	27.9519	27	247764	2	597.857	1194.71	5.48998	19.8004	2888	2888	MS2	7/102	7	102	Tania11.raw
		High		NLPLPPPPPPR	Unambiguous	1	1	P61978		CID	1	0	1	1		1.3839e+07	24		25	20	26.23	0.00285878	20	0	38.1869	33	203170	2	597.857	1194.71	5.59216	19.9259	2931	2931	MS2	8/102	8	102	Tania11.raw
			High	NLPLPPPPPPR	Unambiguous	1	1	P61978		CID	1	0	1	1		12470139	24		24	21	30.12	0.0011673	21	0	7.39266	30	202800	2	597.856	1194.7	4.26388	19.8285	2917	2917	MS2	16/102	16	102	Tania03.raw
			High	NLPLPPPPPPR	Unambiguous	1	1	P61978		CID	1	0	1	1		12470139	24		24	21	27.92	0.00193723	21	0	21.5479	34	207158	2	597.856	1194.7	4.26388	19.9685	2964	2964	MS2	4/102	4	102	Tania03.raw
			High	NLPLPPPPPPR	Unambiguous	1	1	P61978		CID	1	0	1	1		12470139	24		24	21	35.41	0.000345288	21	0	0	36	188573	2	597.856	1194.7	4.5704	19.6925	2873	2873	MS2	5/102	5	102	Tania03.raw
			High	NLPLPPPPPPR	Unambiguous	1	1	P61978		CID	1	0	1	1		12470139	24		24	21	30.27	0.00112767	21	0	16.3035	53	117869	2	597.856	1194.71	5.18346	19.5704	2833	2833	MS2	7/102	7	102	Tania03.raw
			High	RPAEDMEEEQAFK	Unambiguous	1	1	P61978		CID	1	0	1	1		380010	36		25	22	58.59	2.49042e-06	22	0	0	100	19693.8	2	790.36	1579.71	3.98328	16.9237	1987	1987	MS2	10/130	10	130	Tania03.raw
	High			TDYNASVSVPDSSGPER	Unambiguous	1	1	P61978		CID	1	0	1	1		2.76061e+06	41		30	24	45.32	6.02218e-05	23	0	0	66	68883.8	2	890.904	1780.8	0.906967	17.9846	2249	2249	MS2	10/184	10	184	Tania07.raw
		High		TDYNASVSVPDSSGPER	Unambiguous	1	1	P61978		CID	1	0	1	1		4.15574e+06	62	63	29	24	71.2	2.35159e-07	24	0	0	67	103653	2	890.908	1780.81	5.29402	17.8649	2241	2241	MS2	11/184	11	184	Tania11.raw
			High	TDYNASVSVPDSSGPER	Unambiguous	1	1	P61978		CID	1	0	1	1		2.82375e+06	35		25	22	52.33	1.02338e-05	22	0	0	100	70168.5	2	890.903	1780.8	0.0843909	17.8436	2275	2275	MS2	11/184	11	184	Tania03.raw
P02675	Fibrinogen beta chain OS=Homo sapiens GN=FGB PE=1 SV=2 - [FIBB_HUMAN]	491	55.8923	233.809	6.72	3	7
	A2	B2	C2	Sequence	PSM Ambiguity	# Proteins	# Protein Groups	Protein Group Accessions	Modifications	Activation Type	ΔScore	ΔCn	Rank	Search Engine Rank	QuanResultID	Precursor Area	Peptides Matched	Decoy Peptides Matched	Identity High	Identity Middle	IonScore	Exp Value	Homology Threshold	# Missed Cleavages	Isolation Interference [%]	Ion Inject Time [ms]	Intensity	Charge	m/z [Da]	MH+ [Da]	ΔM [ppm]	RT [min]	First Scan	Last Scan	MS Order	Ions Matched	Matched Ions	Total Ions	Spectrum File
	High			EDGGGWWYNR	Unambiguous	1	1	P02675		CID	1	0	1	1		2.71628e+07	21		27	21	46.25	2.48994e-05	21	0	17.3428	12	471300	2	620.265	1239.52	4.085	20.7035	3281	3281	MS2	6/76	6	76	Tania09.raw
	High			MGPTELLIEMEDWK	Unambiguous	1	1	P02675		CID	1	0	1	1		6.58113e+06	104	97	34	28	72.72	2.77973e-07	27	0	5.98833	43	118685	2	846.408	1691.81	4.20753	27.8366	5762	5762	MS2	10/120	10	120	Tania09.raw
	High			MGPTELLIEMEDWK	Unambiguous	1	1	P02675		CID	1	0	1	1		6.58113e+06	112	103	34	28	66.48	1.25947e-06	27	0	0	100	50878.9	2	846.409	1691.81	5.65059	27.67	5711	5711	MS2	20/120	20	120	Tania09.raw
	High			QDGSVDFGR	Unambiguous	1	1	P02675		CID	1	0	1	1		1.38533e+07	59		31	25	51.53	2.07406e-05	25	0	5.86321	15	404741	2	490.727	980.446	2.64888	17.0529	1976	1976	MS2	8/88	8	88	Tania09.raw
	High			QDGSVDFGR	Unambiguous	1	1	P02675		CID	1	0	1	1		1.38533e+07	52	51	31	25	47.94	4.17805e-05	25	0	0	22	249583	2	490.727	980.447	3.45816	16.9064	1926	1926	MS2	8/88	8	88	Tania09.raw
	High			QDGSVDFGR	Unambiguous	1	1	P02675		CID	1	0	1	1		7205487	55	56	31	25	50.35	2.53707e-05	25	0	6.80644	33	213652	2	490.727	980.448	4.45419	16.9143	1961	1961	MS2	8/88	8	88	Tania08.raw
	High			QDGSVDFGR	Unambiguous	1	1	P02675		CID	1	0	1	1		7205487	55		31	25	50.51	2.4453e-05	25	0	12.9266	34	199554	2	490.728	980.448	4.7032	17.0385	2004	2004	MS2	8/88	8	88	Tania08.raw
P02768	Serum albumin OS=Homo sapiens GN=ALB PE=1 SV=2 - [ALBU_HUMAN]	609	69.3215	194.614	2.46	2	5		0			90.6017	4.6	2	3
	A2	B2	C2	Sequence	PSM Ambiguity	# Proteins	# Protein Groups	Protein Group Accessions	Modifications	Activation Type	ΔScore	ΔCn	Rank	Search Engine Rank	QuanResultID	Precursor Area	Peptides Matched	Decoy Peptides Matched	Identity High	Identity Middle	IonScore	Exp Value	Homology Threshold	# Missed Cleavages	Isolation Interference [%]	Ion Inject Time [ms]	Intensity	Charge	m/z [Da]	MH+ [Da]	ΔM [ppm]	RT [min]	First Scan	Last Scan	MS Order	Ions Matched	Matched Ions	Total Ions	Spectrum File
			High	DVFLGmFLYEYAR	Unambiguous	1	1	P02768	M6(Oxidation)	CID	1	0	1	1		435465	108		30	27	50.86	4.4299e-05	23	0	0	100	16278.1	2	820.399	1639.79	4.44339	28.1124	5174	5174	MS2	15/114	15	114	Tania02.raw
			High	DVFLGmFLYEYAR	Unambiguous	1	1	P02768	M6(Oxidation)	CID	1	0	1	1		435465	103	96	30	27	50.5	4.58994e-05	23	0	0	100	13796.2	2	820.399	1639.79	5.56002	28.2658	5207	5207	MS2	14/114	14	114	Tania02.raw
	High			KVPQVSTPTLVEVSR	Unambiguous	1	1	P02768		CID	1	0	1	1		1.19464e+07	56		31	25	51.86	1.82456e-05	24	1	2.58923	31	142514	3	547.32	1639.95	5.44479	19.2471	2652	2652	MS2	17/156	17	156	Tania06.raw
	High			KVPQVSTPTLVEVSR	Unambiguous	1	1	P02768		CID	1	0	1	1		1.19464e+07	56		31	25	54.75	9.37903e-06	24	1	8.99661	28	168089	3	547.321	1639.95	5.66809	18.9755	2564	2564	MS2	17/156	17	156	Tania06.raw
			High	KVPQVSTPTLVEVSR	Unambiguous	1	1	P02768		CID	1	0	1	1		2.2585e+06	56	58	27	24	35	0.000885438	22	1	18.7655	82	57544.5	3	547.32	1639.95	5.44479	19.0979	2660	2660	MS2	16/156	16	156	Tania02.raw
	High			VPQVSTPTLVEVSR	Unambiguous	1	1	P02768		CID	1	0	1	1		9.75303e+06	100		34	28	59.35	5.80724e-06	24	0	12.6211	65	95848.8	2	756.429	1511.85	4.82452	20.4356	3080	3080	MS2	10/142	10	142	Tania07.raw
	High			VPQVSTPTLVEVSR	Unambiguous	1	1	P02768		CID	1	0	1	1		9.75303e+06	102		34	28	71.88	3.30804e-07	25	0	7.54566	30	223926	2	756.429	1511.85	5.30897	20.5526	3116	3116	MS2	11/142	11	142	Tania07.raw
	High			VPQVSTPTLVEVSR	Unambiguous	1	1	P02768		CID	1	0	1	1		9.75303e+06	102		34	28	54.53	1.79709e-05	24	0	15.2469	35	143150	2	756.429	1511.85	5.47046	20.6984	3164	3164	MS2	11/142	11	142	Tania07.raw
P19474	E3 ubiquitin-protein ligase TRIM21 OS=Homo sapiens GN=TRIM21 PE=1 SV=1 - [RO52_HUMAN]	475	54.1351	147.433	7.58	3	5	83.5696	5.47	2	2
	A2	B2	C2	Sequence	PSM Ambiguity	# Proteins	# Protein Groups	Protein Group Accessions	Modifications	Activation Type	ΔScore	ΔCn	Rank	Search Engine Rank	QuanResultID	Precursor Area	Peptides Matched	Decoy Peptides Matched	Identity High	Identity Middle	IonScore	Exp Value	Homology Threshold	# Missed Cleavages	Isolation Interference [%]	Ion Inject Time [ms]	Intensity	Charge	m/z [Da]	MH+ [Da]	ΔM [ppm]	RT [min]	First Scan	Last Scan	MS Order	Ions Matched	Matched Ions	Total Ions	Spectrum File
	High			DLDITSPELR	Unambiguous	1	1	P19474		CID	1	0	1	1		1.72823e+07	186	167	36	30	44.27	0.000347923	27	0	5.68507	13	435334	2	579.806	1158.6	3.89309	20.9496	3368	3368	MS2	5/86	5	86	Tania09.raw
	High			DLDITSPELR	Unambiguous	1	1	P19474		CID	1	0	1	1		1.72823e+07	201	183	37	31	44.43	0.000362382	26	0	4.25964	12	622008	2	579.807	1158.61	5.26276	20.7897	3311	3311	MS2	5/86	5	86	Tania09.raw
	High			LAQQSQALQELISELDR	Unambiguous	1	1	P19474		CID	1	0	1	1		8.44159e+06	113	124	34	28	81.63	3.88194e-08	27	0	0	37	125454	2	971.519	1942.03	3.71585	27.3849	5621	5621	MS2	10/178	10	178	Tania09.raw
	High			LAQQSQALQELISELDR	Unambiguous	1	1	P19474		CID	1	0	1	1		5.77533e+06	106	109	34	28	48.44	7.5906e-05	24	0	4.47042	31	93578	3	648.016	1942.03	5.18606	27.2559	5579	5579	MS2	18/178	18	178	Tania09.raw
		High		LAQQSQALQELISELDR	Unambiguous	1	1	P19474		CID	1	0	1	1		7.36313e+06	113		31	26	72.44	3.22143e-07	23	0	51.0778	18	159335	2	971.519	1942.03	3.71585	27.3614	5731	5731	MS2	10/178	10	178	Tania13.raw
	High			LQVALGELR	Unambiguous	1	1	P19474		CID	1	0	1	1		1.50859e+07	75	84	32	26	34.22	0.00141916	26	0	12.3141	12	513445	2	499.805	998.602	2.92427	20.6728	3270	3270	MS2	10/78	10	78	Tania09.raw
		High		LQVALGELR	Unambiguous	1	1	P19474		CID	1	0	1	1		1.19071e+07	68	75	29	24	34.99	0.00107765	24	0	9.94001	12	510126	2	499.805	998.603	3.65772	20.6968	3378	3378	MS2	5/78	5	78	Tania13.raw
P05787	Keratin, type II cytoskeletal 8 OS=Homo sapiens GN=KRT8 PE=1 SV=7 - [K2C8_HUMAN]	483	53.6711	159.048	4.76	2	4		0			1072.98	19.67	9	34
	A2	B2	C2	Sequence	PSM Ambiguity	# Proteins	# Protein Groups	Protein Group Accessions	Modifications	Activation Type	ΔScore	ΔCn	Rank	Search Engine Rank	QuanResultID	Precursor Area	Peptides Matched	Decoy Peptides Matched	Identity High	Identity Middle	IonScore	Exp Value	Homology Threshold	# Missed Cleavages	Isolation Interference [%]	Ion Inject Time [ms]	Intensity	Charge	m/z [Da]	MH+ [Da]	ΔM [ppm]	RT [min]	First Scan	Last Scan	MS Order	Ions Matched	Matched Ions	Total Ions	Spectrum File
			High	AEAESmYQIK	Unambiguous	1	1	P05787	M6(Oxidation)	CID	1	0	1	1		2.51977e+06	73		28	25	39.3	0.000428838	25	0	49.6659	87	70163.6	2	593.28	1185.55	5.3842	16.7895	1930	1930	MS2	14/82	14	82	Tania05.raw
	High			LALDIEIATYR	Unambiguous	3	3	P04264;P08729;P05787		CID	1	0	1	1		2.02826e+07	129	105	35	29	54.01	2.56189e-05	29	0	0	17	386425	2	639.362	1277.72	5.23677	23.7616	4194	4194	MS2	7/90	7	90	Tania07.raw
	High			LALDIEIATYR	Unambiguous	3	3	P04264;P08729;P05787		CID	1	0	1	1		2.02826e+07	135	107	35	29	61.69	4.57408e-06	29	0	26.8485	17	346014	2	639.362	1277.72	5.42784	23.9006	4239	4239	MS2	7/90	7	90	Tania07.raw
	High			LALDIEIATYR	Unambiguous	3	3	P04264;P08729;P05787		CID	1	0	1	1		2.02826e+07	135	107	35	29	66.87	1.38773e-06	29	0	7.0785	39	181606	2	639.362	1277.72	5.52338	23.6293	4151	4151	MS2	7/90	7	90	Tania07.raw
			High	LALDIEIATYR	Unambiguous	3	3	P04264;P08729;P05787		CID	1	0	1	1		3.33838e+07	131	105	31	28	61.82	4.30766e-06	28	0	12.1395	23	300126	2	639.361	1277.72	3.99478	24.0612	4314	4314	MS2	7/90	7	90	Tania03.raw
			High	LALDIEIATYR	Unambiguous	3	3	P04264;P08729;P05787		CID	1	0	1	1		3.33838e+07	131	105	31	28	66.96	1.31899e-06	28	0	1.17022	10	634704	2	639.361	1277.72	4.18585	23.9264	4271	4271	MS2	7/90	7	90	Tania03.raw
			High	LALDIEIATYR	Unambiguous	3	3	P04264;P08729;P05787		CID	1	0	1	1		30491341	131	105	31	28	59.26	7.76679e-06	28	0	0	11	648635	2	639.361	1277.72	4.37693	23.8307	4278	4278	MS2	16/90	16	90	Tania04.raw
			High	LALDIEIATYR	Unambiguous	3	3	P04264;P08729;P05787		CID	1	0	1	1		30491341	131	105	31	28	57.49	1.16746e-05	28	0	17.0287	19	364227	2	639.362	1277.72	4.47247	23.9907	4330	4330	MS2	8/90	8	90	Tania04.raw
			High	LALDIEIATYR	Unambiguous	3	3	P04264;P08729;P05787		CID	1	0	1	1		3.33838e+07	131	105	31	28	71.31	4.84441e-07	28	0	5.61167	38	159920	2	639.362	1277.72	4.47247	23.6601	4189	4189	MS2	8/90	8	90	Tania03.raw
			High	LALDIEIATYR	Unambiguous	3	3	P04264;P08729;P05787		CID	1	0	1	1		3.33838e+07	131	105	31	28	58	1.03811e-05	28	0	0	9	697198	2	639.362	1277.72	4.568	23.7881	4227	4227	MS2	7/90	7	90	Tania03.raw
			High	LALDIEIATYR	Unambiguous	3	3	P04264;P08729;P05787		CID	1	0	1	1		30491341	129	105	31	28	62.19	3.89547e-06	28	0	3.24136	15	443862	2	639.362	1277.72	5.14123	23.6927	4233	4233	MS2	7/90	7	90	Tania04.raw
			High	LALDIEIATYR	Unambiguous	3	3	P04264;P08729;P05787		CID	1	0	1	1		30491341	129	105	31	28	41.09	0.000501834	22	0	55.4643	55	136442	2	639.362	1277.72	5.23677	24.1746	4391	4391	MS2	8/90	8	90	Tania04.raw
			High	LALDIEIATYR	Unambiguous	3	3	P04264;P08729;P05787		CID	1	0	1	1		1.4044e+07	135	107	31	28	61.7	4.56356e-06	24	0	30.0508	43	168756	2	639.362	1277.72	5.42784	24.0265	4185	4185	MS2	7/90	7	90	Tania02.raw
			High	LALDIEIATYR	Unambiguous	3	3	P04264;P08729;P05787		CID	1	0	1	1		1.4044e+07	135	107	31	28	57.98	1.07474e-05	28	0	2.06749	22	307112	2	639.362	1277.72	5.52338	23.7244	4098	4098	MS2	7/90	7	90	Tania02.raw
			High	LALDIEIATYR	Unambiguous	3	3	P04264;P08729;P05787		CID	1	0	1	1		1.4044e+07	135	107	31	28	57.88	1.09977e-05	28	0	3.33016	16	424290	2	639.362	1277.72	5.61892	23.8759	4141	4141	MS2	7/90	7	90	Tania02.raw
			High	LALDIEIATYR	Unambiguous	3	3	P04264;P08729;P05787		CID	1	0	1	1		30491341	135	107	31	28	58.08	1.05028e-05	28	0	18.1989	44	145258	2	639.362	1277.72	5.71445	23.5636	4193	4193	MS2	7/90	7	90	Tania04.raw
			High	LALDIEIATYR	Unambiguous	3	3	P04264;P08729;P05787		CID	1	0	1	1		4.87706e+06	135	107	31	28	65.92	1.72705e-06	28	0	18.6517	49	138073	2	639.362	1277.72	5.71445	23.9123	4273	4273	MS2	7/90	7	90	Tania05.raw
			High	LALDIEIATYR	Unambiguous	3	3	P04264;P08729;P05787		CID	1	0	1	1		4.87706e+06	141	114	31	28	57.71	1.19451e-05	28	0	8.24134	51	141234	2	639.362	1277.72	5.90553	23.7737	4228	4228	MS2	7/90	7	90	Tania05.raw
			High	LEAELGNMQGLVEDFK	Unambiguous	1	1	P05787		CID	1	0	1	1		2.62855e+06	118		30	27	91.35	4.32366e-09	25	0	6.36689	76	69758.9	2	896.946	1792.89	3.76057	25.356	4773	4773	MS2	10/162	10	162	Tania04.raw
			High	LEAELGNMQGLVEDFK	Unambiguous	1	1	P05787		CID	1	0	1	1		2.31784e+06	120		31	28	62.84	3.11998e-06	23	0	0	100	27230.5	2	896.947	1792.89	4.84994	25.495	4758	4758	MS2	13/162	13	162	Tania05.raw
			High	LEAELGNMQGLVEDFK	Unambiguous	1	1	P05787		CID	1	0	1	1		2.31784e+06	120		31	28	84.78	1.99596e-08	25	0	0	100	55729.3	2	896.947	1792.89	4.91803	25.3303	4714	4714	MS2	12/162	12	162	Tania05.raw
	High			LEGLTDEINFLR	Unambiguous	1	1	P05787		CID	1	0	1	1		7.92993e+06	129		35	29	63.98	2.57964e-06	28	0	12.543	32	210351	2	710.379	1419.75	1.69075	24.8356	4742	4742	MS2	10/104	10	104	Tania09.raw
			High	LEGLTDEINFLR	Unambiguous	1	1	P05787		CID	1	0	1	1		1.7848e+07	159	161	32	29	77.91	1.28637e-07	28	0	21.8466	23	276888	2	710.381	1419.76	5.04396	24.7562	4582	4582	MS2	8/104	8	104	Tania04.raw
			High	LEGLTDEINFLR	Unambiguous	1	1	P05787		CID	1	0	1	1		1.7848e+07	165	169	32	29	58.75	1.10016e-05	25	0	15.0535	24	271397	2	710.381	1419.76	5.30189	25.0034	4664	4664	MS2	9/104	9	104	Tania04.raw
			High	LLEGEESR	Unambiguous	3	3	P08729;P05787;P08670		CID	1	0	1	1			165	147	32	29	34.29	0.00307223	26	0	45.8058	41	132872	2	466.74	932.473	4.41776	16.4374	1847	1847	MS2	7/64	7	64	Tania04.raw
			High	LSELEAALQR	Unambiguous	1	1	P05787		CID	1	0	1	1		10497673	129	120	31	28	62.73	3.44001e-06	28	0	53.4148	23	296919	2	565.316	1129.63	3.81948	20.1913	3060	3060	MS2	8/80	8	80	Tania04.raw
			High	LSELEAALQR	Unambiguous	1	1	P05787		CID	1	0	1	1		10497673	224	200	33	30	73.29	5.25071e-07	30	0	31.8334	30	224462	2	565.317	1129.63	4.79204	20.0658	3018	3018	MS2	7/80	7	80	Tania04.raw
			High	LSELEAALQR	Unambiguous	1	1	P05787		CID	1	0	1	1		1.1782e+07	229	205	33	30	50.14	0.000110868	30	0	25.5257	18	349505	2	565.317	1129.63	5.44041	20.1546	3032	3032	MS2	8/80	8	80	Tania05.raw
			High	LSELEAALQR	Unambiguous	1	1	P05787		CID	1	0	1	1		1.1782e+07	229	205	33	30	49.24	0.000136397	30	0	50.5587	25	196973	2	565.318	1129.63	5.76459	20.031	2991	2991	MS2	8/80	8	80	Tania05.raw
		High		NKYEDEINKR	Unambiguous	2	2	P04264;P05787		CID	1	0	1	1		3.83077e+06	151		33	27	38.72	0.00101379	21	2	12.8327	83	88929.4	2	654.835	1308.66	5.72299	16.2746	1738	1738	MS2	7/94	7	94	Tania11.raw
			High	NKYEDEINKR	Unambiguous	2	2	P04264;P05787		CID	1	0	1	1		1349911	126		31	28	31.21	0.00476805	21	2	26.0799	100	32504.2	2	654.832	1308.66	2.17841	16.1762	1775	1775	MS2	7/94	7	94	Tania04.raw
			High	NKYEDEINKR	Unambiguous	2	2	P04264;P05787		CID	1	0	1	1		4.17435e+06	151	134	32	29	37.92	0.00121884	22	2	8.60669	74	95237.6	2	654.835	1308.66	5.81627	16.0429	1746	1746	MS2	7/94	7	94	Tania02.raw
			High	QLYEEEIR	Unambiguous	1	1	P05787		CID	1	0	1	1		3.38437e+06	101	98	30	27	31.95	0.00322323	25	0	11.4412	65	105741	2	540.274	1079.54	3.72175	17.7712	2246	2246	MS2	5/74	5	74	Tania05.raw
			High	YEELQSLAGK	Unambiguous	1	1	P05787		CID	0.1719	0	1	1		7.90836e+06	140	148	31	28	63.81	2.91137e-06	28	0	0	41	170952	2	569.295	1137.58	2.88812	18.4783	2491	2491	MS2	15/90	15	90	Tania04.raw
			High	YEELQSLAGK	Unambiguous	1	1	P05787		CID	0.2281	0	1	1		8.84655e+06	140	148	31	28	57	1.39668e-05	28	0	0	48	136979	2	569.295	1137.58	2.88812	18.4743	2474	2474	MS2	8/90	8	90	Tania05.raw
			High	YEELQSLAGK	Unambiguous	1	1	P05787		CID	0.2063	0	1	1		7.90836e+06	116	120	30	27	63.24	2.7506e-06	27	0	3.47868	24	268508	2	569.295	1137.58	3.74658	18.5963	2531	2531	MS2	8/90	8	90	Tania04.raw
			High	YEELQSLAGK	Selected	1	1	P05787		CID	0.0577	0	1	1		8.84655e+06	116	120	30	27	52.3	3.41529e-05	27	0	11.2107	27	248621	2	569.295	1137.58	3.74658	18.5954	2515	2515	MS2	8/90	8	90	Tania05.raw
			High	YEELQSLAGK	Unambiguous	1	1	P05787		CID	0.2203	0	1	1		8.84655e+06	160	167	32	29	58.86	1.04014e-05	29	0	4.6644	37	180771	2	569.295	1137.58	3.85388	18.7229	2558	2558	MS2	8/90	8	90	Tania05.raw
			High	YEELQSLAGK	Selected	1	1	P05787		CID	0	0	1	1		7.90836e+06	160	167	32	29	55.2	2.41596e-05	29	0	6.65322	44	147844	2	569.295	1137.58	3.96119	18.7299	2576	2576	MS2	8/90	8	90	Tania04.raw
P17987	T-complex protein 1 subunit alpha OS=Homo sapiens GN=TCP1 PE=1 SV=1 - [TCPA_HUMAN]	556	60.3056	143.363	5.22	2	4	226.208	5.22	2	5	208.597	7.37	3	6
	A2	B2	C2	Sequence	PSM Ambiguity	# Proteins	# Protein Groups	Protein Group Accessions	Modifications	Activation Type	ΔScore	ΔCn	Rank	Search Engine Rank	QuanResultID	Precursor Area	Peptides Matched	Decoy Peptides Matched	Identity High	Identity Middle	IonScore	Exp Value	Homology Threshold	# Missed Cleavages	Isolation Interference [%]	Ion Inject Time [ms]	Intensity	Charge	m/z [Da]	MH+ [Da]	ΔM [ppm]	RT [min]	First Scan	Last Scan	MS Order	Ions Matched	Matched Ions	Total Ions	Spectrum File
			High	AFHNEAQVNPER	Unambiguous	1	1	P17987		CID	1	0	1	1		308602	86	98	29	26	30.02	0.00428024	21	0	35.6372	100	12654.6	2	706.343	1411.68	4.89414	16.274	1802	1802	MS2	14/116	14	116	Tania02.raw
	High			EVGDGTTSVVIIAAELLK	Unambiguous	1	1	P17987		CID	1	0	1	1		2.03025e+06	88		33	27	88.48	6.24385e-09	26	0	0	100	25153.8	2	908.013	1815.02	3.88024	29.6855	5609	5609	MS2	11/164	11	164	Tania06.raw
		High		EVGDGTTSVVIIAAELLK	Unambiguous	1	1	P17987		CID	1	0	1	1		2.70587e+06	82		30	25	93.58	1.79798e-09	24	0	0	100	26950.3	2	908.014	1815.02	4.82181	29.4892	5774	5774	MS2	14/164	14	164	Tania10.raw
		High		EVGDGTTSVVIIAAELLK	Unambiguous	1	1	P17987		CID	1	0	1	1		794368	81	71	30	25	39.6	0.000444074	21	0	10.8207	100	15064.5	3	605.679	1815.02	5.58784	29.6761	5808	5808	MS2	13/164	13	164	Tania10.raw
		High		EVGDGTTSVVIIAAELLK	Unambiguous	1	1	P17987		CID	1	0	1	1		2.70587e+06	81		30	25	82.66	2.1951e-08	24	0	8.53702	100	32507.5	2	908.014	1815.02	5.76339	29.7684	5826	5826	MS2	14/164	14	164	Tania10.raw
			High	EVGDGTTSVVIIAAELLK	Unambiguous	1	1	P17987		CID	1	0	1	1		397633	89	76	29	26	81.75	2.97413e-08	25	0	0	100	9912.52	2	908.012	1815.02	3.3422	29.5357	5445	5445	MS2	13/164	13	164	Tania02.raw
			High	EVGDGTTSVVIIAAELLK	Unambiguous	1	1	P17987		CID	1	0	1	1		397633	88		29	26	58.69	5.94912e-06	23	0	0	100	10732.8	2	908.012	1815.02	3.54396	29.7442	5482	5482	MS2	13/164	13	164	Tania02.raw
	High			mEGPLSVFGDR	Unambiguous	1	1	P17987	N-Term(Acetyl); M1(Oxidation)	CID	1	0	1	1		2.77163e+06	61		32	26	49.28	3.59998e-05	24	0	0	100	63665.8	2	633.298	1265.59	4.27254	25.5939	4664	4664	MS2	12/96	12	96	Tania06.raw
	High			mEGPLSVFGDR	Unambiguous	1	1	P17987	N-Term(Acetyl); M1(Oxidation)	CID	1	0	1	1		2.77163e+06	61		32	26	45.75	8.11521e-05	23	0	14.1705	100	52360.9	2	633.298	1265.59	4.5619	25.4323	4620	4620	MS2	14/96	14	96	Tania06.raw
	High			mEGPLSVFGDR	Unambiguous	1	1	P17987	N-Term(Acetyl); M1(Oxidation)	CID	1	0	1	1		2.77163e+06	66		32	26	32.57	0.00182606	23	0	0	100	37125.9	2	633.299	1265.59	5.42997	25.8044	4723	4723	MS2	14/96	14	96	Tania06.raw
		High		mEGPLSVFGDR	Unambiguous	1	1	P17987	N-Term(Acetyl)	CID	1	0	1	1		405410	83		30	25	46.81	8.65064e-05	21	0	0	100	21617.1	2	625.301	1249.6	5.43536	28.0823	5480	5480	MS2	8/96	8	96	Tania10.raw
		High		mEGPLSVFGDR	Unambiguous	1	1	P17987	N-Term(Acetyl); M1(Oxidation)	CID	1	0	1	1		2.94588e+06	66		29	24	53.95	1.32897e-05	22	0	0	85	73320.6	2	633.299	1265.59	5.23707	25.5779	4806	4806	MS2	15/96	15	96	Tania10.raw
			High	mEGPLSVFGDR	Unambiguous	1	1	P17987	N-Term(Acetyl); M1(Oxidation)	CID	1	0	1	1		2.99325e+06	63		28	25	54.6	1.09222e-05	23	0	6.60836	100	53235.5	2	633.298	1265.59	3.69382	25.7563	4646	4646	MS2	10/96	10	96	Tania02.raw
			High	mEGPLSVFGDR	Unambiguous	1	1	P17987	N-Term(Acetyl); M1(Oxidation)	CID	1	0	1	1		2.99325e+06	61		28	25	52.96	1.54277e-05	25	0	0	100	53110	2	633.298	1265.59	4.46544	25.5662	4598	4598	MS2	7/96	7	96	Tania02.raw
			High	mEGPLSVFGDR	Unambiguous	1	1	P17987	N-Term(Acetyl); M1(Oxidation)	CID	1	0	1	1		2.99325e+06	66		28	25	47.35	6.07455e-05	22	0	0	100	47345.4	2	633.298	1265.59	5.04416	25.4445	4567	4567	MS2	8/96	8	96	Tania02.raw
P10809	60 kDa heat shock protein, mitochondrial OS=Homo sapiens GN=HSPD1 PE=1 SV=2 - [CH60_HUMAN]	573	61.0164	63.0832	5.58	2	2	994.65	38.22	15	30	134.7	13.61	5	6
	A2	B2	C2	Sequence	PSM Ambiguity	# Proteins	# Protein Groups	Protein Group Accessions	Modifications	Activation Type	ΔScore	ΔCn	Rank	Search Engine Rank	QuanResultID	Precursor Area	Peptides Matched	Decoy Peptides Matched	Identity High	Identity Middle	IonScore	Exp Value	Homology Threshold	# Missed Cleavages	Isolation Interference [%]	Ion Inject Time [ms]	Intensity	Charge	m/z [Da]	MH+ [Da]	ΔM [ppm]	RT [min]	First Scan	Last Scan	MS Order	Ions Matched	Matched Ions	Total Ions	Spectrum File
		High		AAVEEGIVLGGGcALLR	Unambiguous	1	1	P10809	C13(Carbamidomethyl)	CID	1	0	1	1		1.41726e+07	121	127	32	27	85.87	1.56587e-08	24	0	38.3681	29	235051	2	842.961	1684.91	5.23037	23.4877	4133	4133	MS2	24/130	24	130	Tania10.raw
			High	AAVEEGIVLGGGcALLR	Unambiguous	1	1	P10809	C13(Carbamidomethyl)	CID	1	0	1	1		1.88367e+06	130	136	31	28	51.44	4.66566e-05	23	0	53.4056	100	42920.2	2	842.961	1684.92	5.88241	23.4367	4017	4017	MS2	12/130	12	130	Tania02.raw
		High		ALmLQGVDLLADAVAVTmGPK	Unambiguous	1	1	P10809	M3(Oxidation); M18(Oxidation)	CID	1	0	1	1		9.83857e+06	122		32	27	95.52	1.71131e-09	25	0	0	78	42753	3	715.718	2145.14	4.81759	28.1428	5494	5494	MS2	13/210	13	210	Tania10.raw
		High		ALmLQGVDLLADAVAVTmGPK	Unambiguous	1	1	P10809	M3(Oxidation); M18(Oxidation)	CID	1	0	1	1		1.03167e+06	114		31	26	39.29	0.000671235	21	0	19.9487	100	21107.3	2	1073.07	2145.14	5.19374	28.2903	5529	5529	MS2	26/210	26	210	Tania10.raw
		High		ALmLQGVDLLADAVAVTmGPK	Unambiguous	1	1	P10809	M3(Oxidation); M18(Oxidation)	CID	1	0	1	1		9.83857e+06	114		31	26	76.93	1.15578e-07	23	0	0	34	95358.9	3	715.719	2145.14	5.32973	28.2646	5523	5523	MS2	12/210	12	210	Tania10.raw
		High		ALMLQGVDLLADAVAVTmGPK	Unambiguous	1	1	P10809	M18(Oxidation)	CID	1	0	1	1		3.49829e+06	90		30	25	84.44	1.61887e-08	25	0	6.51797	81	58229.3	3	710.387	2129.15	5.41814	29.5552	5786	5786	MS2	20/210	20	210	Tania10.raw
		High		cIPALDSLTPANEDQK	Unambiguous	1	1	P10809	C1(Carbamidomethyl)	CID	1	0	1	1		1.06718e+07	119		32	26	61.47	4.24148e-06	26	0	0	32	232262	2	886.434	1771.86	4.0081	21.3948	3435	3435	MS2	12/144	12	144	Tania10.raw
	High			GVmLAVDAVIAELK	Unambiguous	1	1	P10809	M3(Oxidation)	CID	1	0	1	1		1.15233e+06	66	86	32	26	50.01	3.29241e-05	26	0	35.5614	100	26894.2	2	722.911	1444.82	4.86898	26.8038	4991	4991	MS2	9/114	9	114	Tania06.raw
		High		GVmLAVDAVIAELK	Unambiguous	1	1	P10809	M3(Oxidation)	CID	1	0	1	1		4.50796e+06	68	88	29	24	84.21	1.28967e-08	24	0	10.7937	64	94400.8	2	722.912	1444.82	5.54488	26.8474	5169	5169	MS2	10/114	10	114	Tania10.raw
		High		GVmLAVDAVIAELK	Unambiguous	1	1	P10809	M3(Oxidation)	CID	1	0	1	1		4.50796e+06	68	88	29	24	66.09	8.36525e-07	24	0	16.4686	100	36077.7	2	722.912	1444.82	5.79835	27.0109	5212	5212	MS2	9/114	9	114	Tania10.raw
		High		GVMLAVDAVIAELK	Unambiguous	1	1	P10809		CID	1	0	1	1		1.44467e+06	72	68	29	24	107.42	6.52082e-11	24	0	14.9133	100	40286.2	2	714.914	1428.82	5.55088	28.7146	5621	5621	MS2	11/114	11	114	Tania10.raw
		High		GVmLAVDAVIAELKK	Unambiguous	1	1	P10809	M3(Oxidation)	CID	1	0	1	1		7.54441e+06	39	31	27	22	32.15	0.0011886	21	1	11.3616	26	127162	3	524.975	1572.91	5.24043	24.7675	4551	4551	MS2	13/124	13	124	Tania10.raw
		High		IGIEIIK	Unambiguous	1	1	P10809		CID	0.3143	0	1	1		2.11206e+07	12	17	22	16	34.92	0.000193264	16	0	2.41312	11	522795	2	393.262	785.517	4.82871	20.5264	3143	3143	MS2	5/48	5	48	Tania10.raw
		High		IGIEIIK	Unambiguous	1	1	P10809		CID	1	0	1	1		2.11206e+07	12	17	22	16	30.79	0.000500209	16	0	4.61809	7	823553	2	393.262	785.517	5.21722	20.3927	3099	3099	MS2	9/48	9	48	Tania10.raw
		High		IGIEIIK	Unambiguous	1	1	P10809		CID	1	0	1	1		2.11206e+07	12	17	22	16	35.53	0.000167939	16	0	11.0539	18	332056	2	393.262	785.517	5.29492	20.2712	3058	3058	MS2	5/48	5	48	Tania10.raw
		High		IGIEIIK	Unambiguous	1	1	P10809		CID	1	0	1	1		2.11206e+07	12	17	22	16	41.63	4.12241e-05	16	0	21.3279	36	179994	2	393.262	785.518	5.52802	20.6657	3189	3189	MS2	9/48	9	48	Tania10.raw
		High		IQEIIEQLDVTTSEYEK	Unambiguous	1	1	P10809		CID	1	0	1	1		1.26138e+07	106	116	31	26	32.65	0.00287923	21	0	40.2291	29	159829	3	680.016	2038.03	5.06512	23.7901	4232	4232	MS2	18/184	18	184	Tania10.raw
	High			ISSIQSIVPALEIANAHR	Unambiguous	1	1	P10809		CID	1	0	1	1			52	48	31	25	37.91	0.000420701	23	0	13.1719	41	114068	3	640.366	1919.08	5.78094	23.5267	4040	4040	MS2	8/182	8	182	Tania06.raw
		High		ISSIQSIVPALEIANAHR	Unambiguous	1	1	P10809		CID	1	0	1	1		6.60675e+07	54	48	28	23	57.44	4.86815e-06	22	0	2.66437	20	237386	3	640.365	1919.08	4.25434	23.3471	4086	4086	MS2	16/182	16	182	Tania10.raw
		High		ISSIQSIVPALEIANAHR	Unambiguous	1	1	P10809		CID	1	0	1	1		6.60675e+07	50	44	28	23	56.88	5.12791e-06	22	0	0.701153	6	686822	3	640.365	1919.08	5.4947	23.4755	4128	4128	MS2	21/182	21	182	Tania10.raw
		High		ISSIQSIVPALEIANAHR	Unambiguous	1	1	P10809		CID	1	0	1	1		6.60675e+07	51	46	28	23	62.43	1.45727e-06	22	0	3.37238	5	932475	3	640.365	1919.08	5.68553	23.6122	4173	4173	MS2	20/182	20	182	Tania10.raw
			High	ISSIQSIVPALEIANAHR	Unambiguous	1	1	P10809		CID	1	0	1	1			51	44	27	24	41.55	0.00017846	22	0	2.78885	51	68996.9	3	640.365	1919.08	5.01764	23.4674	4026	4026	MS2	14/182	14	182	Tania02.raw
		High		KPLVIIAEDVDGEALSTLVLNR	Unambiguous	1	1	P10809		CID	1	0	1	1		8.46789e+06	24		25	20	26.12	0.00293212	20	0	19.2671	67	48986.7	3	789.118	2365.34	2.3499	26.4073	5053	5053	MS2	17/228	17	228	Tania10.raw
		High		KPLVIIAEDVDGEALSTLVLNR	Unambiguous	1	1	P10809		CID	1	0	1	1		8.46789e+06	27		25	20	36.71	0.000287961	20	0	23.6585	42	65013.4	3	789.12	2365.34	4.67225	26.2485	5006	5006	MS2	20/228	20	228	Tania10.raw
		High		KPLVIIAEDVDGEALSTLVLNR	Unambiguous	1	1	P10809		CID	1	0	1	1		8.46789e+06	28		25	20	27.21	0.00266151	20	0	16.7786	38	86074.4	3	789.12	2365.35	5.29154	26.1092	4965	4965	MS2	18/228	18	228	Tania10.raw
		High		LVQDVANNTNEEAGDGTTTATVLAR	Unambiguous	1	1	P10809		CID	1	0	1	1		3.06625e+07	114		31	26	54.88	1.853e-05	22	0	19.3686	36	64765.5	3	854.093	2560.26	5.90399	19.2678	2720	2720	MS2	29/270	29	270	Tania10.raw
			High	LVQDVANNTNEEAGDGTTTATVLAR	Unambiguous	1	1	P10809		CID	1	0	1	1		5.45716e+06	123		31	28	54.46	2.20229e-05	23	0	10.3117	55	36993	3	854.092	2560.26	4.83122	19.3828	2747	2747	MS2	24/270	24	270	Tania02.raw
		High		NAGVEGSLIVEK	Unambiguous	1	1	P10809		CID	1	0	1	1		2.57239e+07	214	195	34	29	59.08	1.32246e-05	29	0	7.29586	26	251966	2	608.335	1215.66	3.41022	18.4761	2452	2452	MS2	9/122	9	122	Tania10.raw
		High		NAGVEGSLIVEK	Unambiguous	1	1	P10809		CID	1	0	1	1		2.57239e+07	198	185	34	29	54.25	3.72079e-05	26	0	1.09572	9	747118	2	608.335	1215.66	4.31395	18.6008	2494	2494	MS2	8/122	8	122	Tania10.raw
		High		NAGVEGSLIVEK	Unambiguous	1	1	P10809		CID	1	0	1	1		2.57239e+07	198	185	34	29	55.16	3.01742e-05	28	0	6.65685	13	516439	2	608.336	1215.66	5.4185	18.7302	2539	2539	MS2	8/122	8	122	Tania10.raw
		High		QSKPVTTPEEIAQVATISANGDK	Unambiguous	1	1	P10809		CID	1	0	1	1		5.58279e+06	141	109	32	27	57.67	1.20556e-05	22	0	15.6597	25	106881	3	795.419	2384.24	5.64512	20.7078	3204	3204	MS2	14/260	14	260	Tania10.raw
		High		VGEVIVTK	Unambiguous	1	1	P10809		CID	1	0	1	1		1.01609e+07	108	103	31	26	47.93	8.69749e-05	26	0	25.8032	15	402642	2	422.763	844.519	5.8674	16.9488	1942	1942	MS2	5/64	5	64	Tania10.raw
		High		VGLQVVAVK	Unambiguous	1	1	P10809		CID	1	0	1	1		2.16295e+07	22	24	24	19	45.14	3.36816e-05	19	0	55.3801	12	419164	2	456.8	912.593	5.64411	18.9884	2626	2626	MS2	8/76	8	76	Tania10.raw
		High		VGLQVVAVK	Unambiguous	1	1	P10809		CID	1	0	1	1		2.16295e+07	22	24	24	19	54.04	4.33903e-06	19	0	28.2783	8	704707	2	456.8	912.593	5.84475	19.1204	2669	2669	MS2	8/76	8	76	Tania10.raw
			High	VGLQVVAVK	Unambiguous	1	1	P10809		CID	1	0	1	1		3.3115e+06	22	24	23	20	24.09	0.00428936	20	0	56.272	100	41059.8	2	456.8	912.593	5.64411	19.2769	2714	2714	MS2	12/76	12	76	Tania02.raw
			High	VGLQVVAVK	Unambiguous	1	1	P10809		CID	1	0	1	1		3.3115e+06	22	24	23	20	45.95	2.79507e-05	20	0	55.239	43	126270	2	456.8	912.593	5.71099	19.1189	2666	2666	MS2	8/76	8	76	Tania02.raw
		High		VTDALNATR	Unambiguous	1	1	P10809		CID	1	0	1	1		1.04268e+07	251	257	35	30	49.99	0.000125789	30	0	4.06128	30	220638	2	480.762	960.516	5.63518	16.7463	1876	1876	MS2	7/82	7	82	Tania10.raw
			High	VTDALNATR	Unambiguous	1	1	P10809		CID	1	0	1	1		1.35074e+06	204	207	33	30	34.06	0.00400498	30	0	20.8456	100	57867.8	2	480.761	960.515	4.74557	16.5924	1882	1882	MS2	7/82	7	82	Tania02.raw
P38646	Stress-70 protein, mitochondrial OS=Homo sapiens GN=HSPA9 PE=1 SV=2 - [GRP75_HUMAN]	679	73.6348		0			609.047	9.43	5	16	1935.87	23.42	11	51
	A2	B2	C2	Sequence	PSM Ambiguity	# Proteins	# Protein Groups	Protein Group Accessions	Modifications	Activation Type	ΔScore	ΔCn	Rank	Search Engine Rank	QuanResultID	Precursor Area	Peptides Matched	Decoy Peptides Matched	Identity High	Identity Middle	IonScore	Exp Value	Homology Threshold	# Missed Cleavages	Isolation Interference [%]	Ion Inject Time [ms]	Intensity	Charge	m/z [Da]	MH+ [Da]	ΔM [ppm]	RT [min]	First Scan	Last Scan	MS Order	Ions Matched	Matched Ions	Total Ions	Spectrum File
		High		AQFEGIVTDLIR	Unambiguous	1	1	P38646		CID	1	0	1	1		1.26317e+07	145	141	32	27	61.79	4.80107e-06	22	0	34.7585	30	201964	2	681.377	1361.75	2.91845	24.8959	4593	4593	MS2	9/118	9	118	Tania10.raw
		High		AQFEGIVTDLIR	Unambiguous	1	1	P38646		CID	1	0	1	1		9.47652e+06	120		32	26	66.76	1.26518e-06	23	0	39.9946	35	170435	2	681.378	1361.75	4.53201	24.9275	4577	4577	MS2	9/118	9	118	Tania11.raw
		High		AQFEGIVTDLIR	Unambiguous	1	1	P38646		CID	1	0	1	1		9.47652e+06	142	134	32	27	67.23	1.34356e-06	24	0	31.2556	36	176981	2	681.378	1361.75	4.80093	25.07	4621	4621	MS2	9/118	9	118	Tania11.raw
		High		AQFEGIVTDLIR	Unambiguous	1	1	P38646		CID	1	0	1	1		1.26317e+07	142		32	27	69.99	7.11637e-07	24	0	32.5942	25	258517	2	681.378	1361.75	4.89058	25.035	4638	4638	MS2	9/118	9	118	Tania10.raw
			High	AQFEGIVTDLIR	Unambiguous	1	1	P38646		CID	1	0	1	1		1.53505e+07	142	135	31	28	66.88	1.45633e-06	24	0	33.0517	19	335210	2	681.377	1361.75	3.4563	24.9548	4601	4601	MS2	9/118	9	118	Tania03.raw
			High	AQFEGIVTDLIR	Unambiguous	1	1	P38646		CID	1	0	1	1		1.53505e+07	123	124	31	28	48.07	9.59125e-05	23	0	31.3552	29	237648	2	681.378	1361.75	4.0838	25.1013	4646	4646	MS2	9/118	9	118	Tania03.raw
			High	AQFEGIVTDLIR	Unambiguous	1	1	P38646		CID	1	0	1	1		2.39065e+07	120		31	28	52.99	3.01406e-05	23	0	35.071	29	205511	2	681.378	1361.75	4.26308	25.141	4708	4708	MS2	8/118	8	118	Tania04.raw
			High	AQFEGIVTDLIR	Unambiguous	1	1	P38646		CID	1	0	1	1		6.76343e+06	120		31	28	67	1.19716e-06	25	0	29.728	44	164613	2	681.378	1361.75	4.44237	24.9019	4427	4427	MS2	9/118	9	118	Tania02.raw
			High	AQFEGIVTDLIR	Unambiguous	1	1	P38646		CID	1	0	1	1		6.76343e+06	120	121	31	28	58.28	8.91561e-06	23	0	15.2144	58	128877	2	681.378	1361.75	4.53201	25.0675	4470	4470	MS2	10/118	10	118	Tania02.raw
			High	AQFEGIVTDLIR	Unambiguous	1	1	P38646		CID	1	0	1	1		6.76343e+06	120		31	28	37.04	0.00118618	22	0	43.5812	100	24334.9	2	681.378	1361.75	4.62165	25.288	4528	4528	MS2	9/118	9	118	Tania02.raw
			High	AQFEGIVTDLIR	Unambiguous	1	1	P38646		CID	1	0	1	1		2.39065e+07	142		31	28	52.53	3.96514e-05	23	0	32.2053	14	461055	2	681.378	1361.75	4.89058	24.9988	4662	4662	MS2	9/118	9	118	Tania04.raw
		High		DAGQISGLNVLR	Unambiguous	1	1	P38646		CID	1	0	1	1		6.40186e+06	155	132	33	28	42.7	0.0004162	28	0	12.9385	29	226140	2	621.846	1242.68	3.79883	21.6002	3491	3491	MS2	8/114	8	114	Tania11.raw
		High		DAGQISGLNVLR	Unambiguous	1	1	P38646		CID	1	0	1	1		6.64866e+06	147	126	32	27	55.05	2.29767e-05	27	0	17.8983	44	160710	2	621.846	1242.69	4.38822	21.6275	3511	3511	MS2	16/114	16	114	Tania10.raw
			High	DAGQISGLNVLR	Unambiguous	1	1	P38646		CID	1	0	1	1		1.02786e+07	132	94	31	28	53.1	3.23254e-05	28	0	6.904	25	255896	2	621.845	1242.68	2.22714	21.6691	3528	3528	MS2	9/114	9	114	Tania03.raw
			High	DAGQISGLNVLR	Unambiguous	1	1	P38646		CID	1	0	1	1		8.35086e+06	132	94	31	28	54.5	2.34177e-05	28	0	0	32	226096	2	621.845	1242.68	2.4236	21.6337	3453	3453	MS2	9/114	9	114	Tania02.raw
			High	DAGQISGLNVLR	Unambiguous	1	1	P38646		CID	1	0	1	1		1.02786e+07	132	94	31	28	59.53	7.35434e-06	28	0	0	34	184737	2	621.845	1242.68	2.52183	21.5436	3487	3487	MS2	9/114	9	114	Tania03.raw
			High	DAGQISGLNVLR	Unambiguous	1	1	P38646		CID	1	0	1	1		1.15527e+07	132	94	31	28	61.23	4.97215e-06	28	0	0	21	351877	2	621.845	1242.68	2.81652	21.523	3506	3506	MS2	9/114	9	114	Tania04.raw
			High	DAGQISGLNVLR	Unambiguous	1	1	P38646		CID	1	0	1	1		1.15527e+07	132	94	31	28	61.14	5.07626e-06	28	0	9.55549	32	204472	2	621.845	1242.68	2.81652	21.6704	3554	3554	MS2	10/114	10	114	Tania04.raw
			High	DAGQISGLNVLR	Unambiguous	1	1	P38646		CID	1	0	1	1		8.35086e+06	146	124	31	28	49.78	7.67932e-05	28	0	0	29	203348	2	621.846	1242.69	3.99529	21.4664	3403	3403	MS2	9/114	9	114	Tania02.raw
			High	DAGQISGLNVLR	Unambiguous	1	1	P38646		CID	1	0	1	1		8.35086e+06	147	126	31	28	48.6	0.000101458	28	0	0	100	55101.8	2	621.847	1242.69	4.87937	21.7698	3496	3496	MS2	8/114	8	114	Tania02.raw
		High		EQQIVIQSSGGLSK	Unambiguous	1	1	P38646		CID	1	0	1	1		2.16536e+06	135	124	32	27	80.89	5.49925e-08	24	0	0	90	84209	2	737.402	1473.8	3.64967	18.24	2367	2367	MS2	11/152	11	152	Tania11.raw
			High	EQQIVIQSSGGLSK	Unambiguous	1	1	P38646		CID	1	0	1	1		3.30694e+06	140	128	31	28	75	2.21359e-07	24	0	0	68	64137	2	737.399	1473.79	0.502245	18.0925	2363	2363	MS2	10/152	10	152	Tania04.raw
			High	EQQIVIQSSGGLSK	Unambiguous	1	1	P38646		CID	1	0	1	1		4.10129e+06	140	128	31	28	78.7	9.44274e-08	27	0	0	45	112265	2	737.4	1473.79	0.999209	18.2199	2392	2392	MS2	12/152	12	152	Tania03.raw
			High	EQQIVIQSSGGLSK	Unambiguous	1	1	P38646		CID	1	0	1	1		3.30694e+06	137	128	31	28	60.86	5.61941e-06	27	0	0	49	97600.8	2	737.4	1473.79	1.74465	18.2503	2415	2415	MS2	14/152	14	152	Tania04.raw
			High	EQQIVIQSSGGLSK	Unambiguous	1	1	P38646		CID	1	0	1	1		2.8622e+06	137	128	31	28	84.2	2.6043e-08	25	0	0	89	72148.3	2	737.4	1473.79	1.91031	18.0924	2341	2341	MS2	12/152	12	152	Tania02.raw
			High	EQQIVIQSSGGLSK	Unambiguous	1	1	P38646		CID	1	0	1	1		4.10129e+06	135	124	31	28	83.03	3.35973e-08	25	0	14.4878	60	105586	2	737.402	1473.8	4.06381	18.0834	2351	2351	MS2	12/152	12	152	Tania03.raw
		High		LLGQFTLIGIPPAPR	Unambiguous	1	1	P38646		CID	1	0	1	1		6.13691e+06	15		23	17	43.87	3.07653e-05	17	0	0	60	84330.8	2	796.983	1592.96	3.80444	26.2871	5017	5017	MS2	14/134	14	134	Tania10.raw
		High		LLGQFTLIGIPPAPR	Unambiguous	1	1	P38646		CID	1	0	1	1		4.55962e+06	15		23	17	59.33	8.75107e-07	17	0	9.652	82	54965.7	2	796.983	1592.96	4.03434	26.1745	4940	4940	MS2	7/134	7	134	Tania11.raw
		High		LLGQFTLIGIPPAPR	Unambiguous	1	1	P38646		CID	1	0	1	1		6.13691e+06	15		23	17	53.21	3.58147e-06	17	0	10.7343	90	74875.1	2	796.983	1592.96	4.03434	25.9651	4923	4923	MS2	8/134	8	134	Tania10.raw
		High		LLGQFTLIGIPPAPR	Unambiguous	1	1	P38646		CID	1	0	1	1		4.55962e+06	14		22	17	75.59	1.9324e-08	17	0	22.097	89	49668.6	2	796.984	1592.96	4.80065	26.0412	4903	4903	MS2	11/134	11	134	Tania11.raw
		High		LLGQFTLIGIPPAPR	Unambiguous	1	1	P38646		CID	1	0	1	1		6.13691e+06	14		22	17	62.93	3.56532e-07	17	0	0	75	66582.5	2	796.984	1592.96	5.49032	26.1178	4968	4968	MS2	11/134	11	134	Tania10.raw
			High	LLGQFTLIGIPPAPR	Unambiguous	1	1	P38646		CID	1	0	1	1		1.7655e+06	12		21	18	58.28	8.91561e-07	18	0	0	100	22284.8	2	796.981	1592.95	0.969093	26.1656	4942	4942	MS2	11/134	11	134	Tania05.raw
			High	LLGQFTLIGIPPAPR	Unambiguous	1	1	P38646		CID	1	0	1	1		7.2377e+06	16		22	19	56.85	1.6523e-06	19	0	0	63	61645.8	2	796.981	1592.95	1.04572	26.3496	5008	5008	MS2	12/134	12	134	Tania03.raw
			High	LLGQFTLIGIPPAPR	Unambiguous	1	1	P38646		CID	1	0	1	1		9.36378e+06	16		22	19	59.44	9.10102e-07	19	0	0	59	87880.8	2	796.981	1592.95	1.12236	26.3202	5060	5060	MS2	11/134	11	134	Tania04.raw
			High	LLGQFTLIGIPPAPR	Unambiguous	1	1	P38646		CID	1	0	1	1		2.8911e+06	16		22	19	48.95	1.0188e-05	19	0	0	100	22324.1	2	796.981	1592.96	2.04193	26.324	4791	4791	MS2	9/134	9	134	Tania02.raw
			High	LLGQFTLIGIPPAPR	Unambiguous	1	1	P38646		CID	1	0	1	1		9.36378e+06	15		22	18	69.78	7.88971e-08	18	0	12.5472	36	140684	2	796.983	1592.96	3.49792	26.0385	4977	4977	MS2	20/134	20	134	Tania04.raw
			High	LLGQFTLIGIPPAPR	Unambiguous	1	1	P38646		CID	1	0	1	1		9.36378e+06	15		22	18	62.02	4.71044e-07	18	0	0	47	141900	2	796.983	1592.96	3.57455	26.1718	5018	5018	MS2	9/134	9	134	Tania04.raw
			High	LLGQFTLIGIPPAPR	Unambiguous	1	1	P38646		CID	1	0	1	1		1.03939e+06	15		22	18	46.92	1.52427e-05	18	0	0	100	40668.4	2	796.983	1592.96	3.57455	26.3138	4982	4982	MS2	10/134	10	134	Tania05.raw
			High	LLGQFTLIGIPPAPR	Unambiguous	1	1	P38646		CID	1	0	1	1		7.2377e+06	15		22	18	76.06	1.85807e-08	18	0	0	65	116099	2	796.983	1592.96	3.57455	26.2049	4970	4970	MS2	12/134	12	134	Tania03.raw
			High	LLGQFTLIGIPPAPR	Unambiguous	1	1	P38646		CID	1	0	1	1		2.8911e+06	15		22	18	57.29	1.39978e-06	18	0	11.2205	100	56107.9	2	796.983	1592.96	3.65118	26.064	4726	4726	MS2	10/134	10	134	Tania02.raw
			High	LLGQFTLIGIPPAPR	Unambiguous	1	1	P38646		CID	1	0	1	1		7.2377e+06	15		22	18	61.99	4.74309e-07	18	0	0	80	86178.8	2	796.983	1592.96	3.65118	25.9197	4886	4886	MS2	11/134	11	134	Tania03.raw
			High	LLGQFTLIGIPPAPR	Unambiguous	1	1	P38646		CID	1	0	1	1		7.2377e+06	15		22	18	60.21	7.14597e-07	18	0	7.9536	47	103394	2	796.983	1592.96	4.03434	26.0758	4932	4932	MS2	11/134	11	134	Tania03.raw
			High	LLGQFTLIGIPPAPR	Unambiguous	1	1	P38646		CID	1	0	1	1		2.8911e+06	14		21	18	43.01	3.50024e-05	18	0	0	100	51998.2	2	796.984	1592.96	5.03054	26.1793	4755	4755	MS2	9/134	9	134	Tania02.raw
			High	LLGQFTLIGIPPAPR	Unambiguous	1	1	P38646		CID	1	0	1	1		2.8911e+06	14		21	18	60.78	5.84922e-07	18	0	0	100	33624.9	2	796.984	1592.96	5.33706	25.9089	4685	4685	MS2	9/134	9	134	Tania02.raw
			High	LLGQFTLIGIPPAPR	Unambiguous	1	1	P38646		CID	1	0	1	1		9.36378e+06	14		21	18	50.93	5.65065e-06	18	0	0	83	49032	2	796.984	1592.96	5.49032	25.9094	4937	4937	MS2	9/134	9	134	Tania04.raw
			High	NAVITVPAYFNDSQR	Unambiguous	1	1	P38646		CID	1	0	1	1		6.56103e+06	127		31	28	35.95	0.00161352	23	0	5.03246	51	94502.1	2	847.933	1694.86	5.72395	22.1559	3620	3620	MS2	11/156	11	156	Tania02.raw
			High	QAVTNPNNTFYATK	Unambiguous	1	1	P38646		CID	1	0	1	1		1.93301e+06	110		30	27	40.84	0.000453276	22	0	0	100	56036.6	2	784.891	1568.77	2.5168	17.7769	2254	2254	MS2	9/148	9	148	Tania03.raw
			High	QAVTNPNNTFYATK	Unambiguous	1	1	P38646		CID	1	0	1	1		2.76873e+06	131		31	28	54.08	2.56001e-05	23	0	0	67	95530.7	2	784.891	1568.78	3.37273	17.6707	2227	2227	MS2	10/148	10	148	Tania04.raw
			High	SDIGEVILVGGMTR	Unambiguous	1	1	P38646		CID	1	0	1	1		2.89859e+06	161	160	32	29	79.63	8.76589e-08	29	0	0	80	96411	2	723.888	1446.77	4.77565	23.5946	4168	4168	MS2	11/128	11	128	Tania03.raw
			High	SDIGEVILVGGMTR	Unambiguous	1	1	P38646		CID	1	0	1	1		4.04588e+06	163		32	29	77.82	1.34635e-07	27	0	30.5694	65	106990	2	723.889	1446.77	5.45064	23.6269	4213	4213	MS2	10/128	10	128	Tania04.raw
			High	SDIGEVILVGGMTR	Unambiguous	1	1	P38646		CID	1	0	1	1		2.14729e+06	163	161	32	29	69.3	9.57542e-07	29	0	9.6352	100	53587.7	2	723.889	1446.77	5.87251	23.5866	4059	4059	MS2	10/128	10	128	Tania02.raw
			High	SQVFSTAADGQTQVEIK	Unambiguous	1	1	P38646		CID	1	0	1	1		3.31682e+06	151		32	29	79.01	9.48303e-08	29	0	4.71027	72	68796.1	2	904.96	1808.91	5.57459	19.3858	2748	2748	MS2	11/186	11	186	Tania02.raw
			High	SQVFSTAADGQTQVEIK	Unambiguous	1	1	P38646		CID	1	0	1	1		4.49683e+06	151		32	29	104.38	2.75389e-10	29	0	20.1374	79	91536.7	2	904.96	1808.91	5.57459	19.3221	2753	2753	MS2	11/186	11	186	Tania03.raw
			High	SQVFSTAADGQTQVEIK	Unambiguous	1	1	P38646		CID	1	0	1	1		6.64614e+06	151		32	29	81.36	5.5201e-08	29	0	8.30429	43	112734	2	904.96	1808.91	5.70956	19.2972	2763	2763	MS2	13/186	13	186	Tania04.raw
			High	STNGDTFLGGEDFDQALLR	Unambiguous	1	1	P38646		CID	1	0	1	1		1.09617e+06	80		29	26	73.48	1.79498e-07	24	0	10.9289	100	29575.1	2	1028.49	2055.97	5.0216	24.9514	4440	4440	MS2	13/202	13	202	Tania02.raw
			High	VINEPTAAALAYGLDK	Unambiguous	1	1	P38646		CID	1	0	1	1		8.47821e+06	120	121	31	28	75.89	1.54579e-07	24	0	0	33	147816	2	823.448	1645.89	5.36733	22.5524	3827	3827	MS2	9/168	9	168	Tania03.raw
		High		VQQTVQDLFGR	Unambiguous	1	1	P38646		CID	1	0	1	1		1.13674e+07	160		33	28	55.74	2.13349e-05	22	0	21.9203	27	261524	2	645.847	1290.69	4.80023	20.8173	3230	3230	MS2	12/104	12	104	Tania11.raw
		High		VQQTVQDLFGR	Unambiguous	1	1	P38646		CID	1	0	1	1		7.90976e+06	160		33	28	51.63	5.49655e-05	27	0	17.6535	38	173031	2	645.847	1290.69	4.80023	20.7425	3266	3266	MS2	8/104	8	104	Tania12.raw
		High		VQQTVQDLFGR	Unambiguous	1	1	P38646		CID	1	0	1	1		1.28221e+07	169	171	33	28	65.11	2.60529e-06	28	0	22.9624	26	251869	2	645.847	1290.69	5.3677	20.7653	3221	3221	MS2	7/104	7	104	Tania10.raw
		High		VQQTVQDLFGR	Unambiguous	1	1	P38646		CID	1	0	1	1		1.13674e+07	169	171	33	28	38.69	0.0011425	23	0	17.3598	33	125377	2	645.847	1290.69	5.3677	20.6846	3186	3186	MS2	7/104	7	104	Tania11.raw
			High	VQQTVQDLFGR	Unambiguous	1	1	P38646		CID	1	0	1	1		1.74839e+07	161		32	29	60.82	6.66493e-06	29	0	44.0254	38	162763	2	645.846	1290.68	3.47615	20.6117	3200	3200	MS2	7/104	7	104	Tania04.raw
			High	VQQTVQDLFGR	Unambiguous	1	1	P38646		CID	1	0	1	1		1.26106e+07	153	149	32	29	64.31	2.83571e-06	28	0	31.2101	24	282648	2	645.846	1290.69	4.13819	20.8593	3256	3256	MS2	8/104	8	104	Tania03.raw
			High	VQQTVQDLFGR	Unambiguous	1	1	P38646		CID	1	0	1	1		1.26106e+07	153		32	29	70.07	7.52768e-07	29	0	24.5481	30	210607	2	645.846	1290.69	4.32735	20.7263	3213	3213	MS2	8/104	8	104	Tania03.raw
			High	VQQTVQDLFGR	Unambiguous	1	1	P38646		CID	1	0	1	1		1.74839e+07	153	149	32	29	52.61	4.19432e-05	29	0	21.741	14	447473	2	645.847	1290.69	4.42192	20.781	3255	3255	MS2	7/104	7	104	Tania04.raw
			High	VQQTVQDLFGR	Unambiguous	1	1	P38646		CID	1	0	1	1		1.00727e+07	153	149	32	29	59.88	7.86432e-06	23	0	18.961	32	218991	2	645.847	1290.69	4.61108	20.6679	3148	3148	MS2	9/104	9	104	Tania02.raw
			High	VQQTVQDLFGR	Unambiguous	1	1	P38646		CID	1	0	1	1		1.00727e+07	156	153	32	29	53.46	3.51637e-05	23	0	21.9649	29	221678	2	645.847	1290.69	5.17854	20.8278	3195	3195	MS2	6/104	6	104	Tania02.raw
			High	VQQTVQDLFGR	Unambiguous	1	1	P38646		CID	1	0	1	1		7.09996e+06	169	171	32	29	45.79	0.00022277	22	0	25.8193	31	191203	2	645.847	1290.69	5.27312	20.8307	3254	3254	MS2	9/104	9	104	Tania05.raw
P08729	Keratin, type II cytoskeletal 7 OS=Homo sapiens GN=KRT7 PE=1 SV=5 - [K2C7_HUMAN]	469	51.3543		0				0			593.217	9.38	4	17
	A2	B2	C2	Sequence	PSM Ambiguity	# Proteins	# Protein Groups	Protein Group Accessions	Modifications	Activation Type	ΔScore	ΔCn	Rank	Search Engine Rank	QuanResultID	Precursor Area	Peptides Matched	Decoy Peptides Matched	Identity High	Identity Middle	IonScore	Exp Value	Homology Threshold	# Missed Cleavages	Isolation Interference [%]	Ion Inject Time [ms]	Intensity	Charge	m/z [Da]	MH+ [Da]	ΔM [ppm]	RT [min]	First Scan	Last Scan	MS Order	Ions Matched	Matched Ions	Total Ions	Spectrum File
	High			LALDIEIATYR	Unambiguous	3	3	P04264;P08729;P05787		CID	1	0	1	1		2.02826e+07	129	105	35	29	54.01	2.56189e-05	29	0	0	17	386425	2	639.362	1277.72	5.23677	23.7616	4194	4194	MS2	7/90	7	90	Tania07.raw
	High			LALDIEIATYR	Unambiguous	3	3	P04264;P08729;P05787		CID	1	0	1	1		2.02826e+07	135	107	35	29	61.69	4.57408e-06	29	0	26.8485	17	346014	2	639.362	1277.72	5.42784	23.9006	4239	4239	MS2	7/90	7	90	Tania07.raw
	High			LALDIEIATYR	Unambiguous	3	3	P04264;P08729;P05787		CID	1	0	1	1		2.02826e+07	135	107	35	29	66.87	1.38773e-06	29	0	7.0785	39	181606	2	639.362	1277.72	5.52338	23.6293	4151	4151	MS2	7/90	7	90	Tania07.raw
			High	LALDIEIATYR	Unambiguous	3	3	P04264;P08729;P05787		CID	1	0	1	1		3.33838e+07	131	105	31	28	61.82	4.30766e-06	28	0	12.1395	23	300126	2	639.361	1277.72	3.99478	24.0612	4314	4314	MS2	7/90	7	90	Tania03.raw
			High	LALDIEIATYR	Unambiguous	3	3	P04264;P08729;P05787		CID	1	0	1	1		3.33838e+07	131	105	31	28	66.96	1.31899e-06	28	0	1.17022	10	634704	2	639.361	1277.72	4.18585	23.9264	4271	4271	MS2	7/90	7	90	Tania03.raw
			High	LALDIEIATYR	Unambiguous	3	3	P04264;P08729;P05787		CID	1	0	1	1		30491341	131	105	31	28	59.26	7.76679e-06	28	0	0	11	648635	2	639.361	1277.72	4.37693	23.8307	4278	4278	MS2	16/90	16	90	Tania04.raw
			High	LALDIEIATYR	Unambiguous	3	3	P04264;P08729;P05787		CID	1	0	1	1		30491341	131	105	31	28	57.49	1.16746e-05	28	0	17.0287	19	364227	2	639.362	1277.72	4.47247	23.9907	4330	4330	MS2	8/90	8	90	Tania04.raw
			High	LALDIEIATYR	Unambiguous	3	3	P04264;P08729;P05787		CID	1	0	1	1		3.33838e+07	131	105	31	28	71.31	4.84441e-07	28	0	5.61167	38	159920	2	639.362	1277.72	4.47247	23.6601	4189	4189	MS2	8/90	8	90	Tania03.raw
			High	LALDIEIATYR	Unambiguous	3	3	P04264;P08729;P05787		CID	1	0	1	1		3.33838e+07	131	105	31	28	58	1.03811e-05	28	0	0	9	697198	2	639.362	1277.72	4.568	23.7881	4227	4227	MS2	7/90	7	90	Tania03.raw
			High	LALDIEIATYR	Unambiguous	3	3	P04264;P08729;P05787		CID	1	0	1	1		30491341	129	105	31	28	62.19	3.89547e-06	28	0	3.24136	15	443862	2	639.362	1277.72	5.14123	23.6927	4233	4233	MS2	7/90	7	90	Tania04.raw
			High	LALDIEIATYR	Unambiguous	3	3	P04264;P08729;P05787		CID	1	0	1	1		30491341	129	105	31	28	41.09	0.000501834	22	0	55.4643	55	136442	2	639.362	1277.72	5.23677	24.1746	4391	4391	MS2	8/90	8	90	Tania04.raw
			High	LALDIEIATYR	Unambiguous	3	3	P04264;P08729;P05787		CID	1	0	1	1		1.4044e+07	135	107	31	28	61.7	4.56356e-06	24	0	30.0508	43	168756	2	639.362	1277.72	5.42784	24.0265	4185	4185	MS2	7/90	7	90	Tania02.raw
			High	LALDIEIATYR	Unambiguous	3	3	P04264;P08729;P05787		CID	1	0	1	1		1.4044e+07	135	107	31	28	57.98	1.07474e-05	28	0	2.06749	22	307112	2	639.362	1277.72	5.52338	23.7244	4098	4098	MS2	7/90	7	90	Tania02.raw
			High	LALDIEIATYR	Unambiguous	3	3	P04264;P08729;P05787		CID	1	0	1	1		1.4044e+07	135	107	31	28	57.88	1.09977e-05	28	0	3.33016	16	424290	2	639.362	1277.72	5.61892	23.8759	4141	4141	MS2	7/90	7	90	Tania02.raw
			High	LALDIEIATYR	Unambiguous	3	3	P04264;P08729;P05787		CID	1	0	1	1		30491341	135	107	31	28	58.08	1.05028e-05	28	0	18.1989	44	145258	2	639.362	1277.72	5.71445	23.5636	4193	4193	MS2	7/90	7	90	Tania04.raw
			High	LALDIEIATYR	Unambiguous	3	3	P04264;P08729;P05787		CID	1	0	1	1		4.87706e+06	135	107	31	28	65.92	1.72705e-06	28	0	18.6517	49	138073	2	639.362	1277.72	5.71445	23.9123	4273	4273	MS2	7/90	7	90	Tania05.raw
			High	LALDIEIATYR	Unambiguous	3	3	P04264;P08729;P05787		CID	1	0	1	1		4.87706e+06	141	114	31	28	57.71	1.19451e-05	28	0	8.24134	51	141234	2	639.362	1277.72	5.90553	23.7737	4228	4228	MS2	7/90	7	90	Tania05.raw
			High	LLEGEESR	Unambiguous	3	3	P08729;P05787;P08670		CID	1	0	1	1			165	147	32	29	34.29	0.00307223	26	0	45.8058	41	132872	2	466.74	932.473	4.41776	16.4374	1847	1847	MS2	7/64	7	64	Tania04.raw
			High	LPDIFEAQIAGLR	Unambiguous	1	1	P08729		CID	1	0	1	1		2.57779e+06	113		30	27	53.69	2.41573e-05	23	0	43.9978	100	50644.7	2	721.907	1442.81	4.87056	25.5902	4783	4783	MS2	9/112	9	112	Tania05.raw
			High	SLDLDGIIAEVK	Unambiguous	1	1	P08729		CID	1	0	1	1		2.04356e+06	132	152	31	28	106.12	1.61266e-10	28	0	16.9566	100	59772.7	2	636.859	1272.71	5.37599	25.3269	4713	4713	MS2	10/106	10	106	Tania05.raw
P08670	Vimentin OS=Homo sapiens GN=VIM PE=1 SV=4 - [VIME_HUMAN]	466	53.6191		0							1828.35	39.27	16	60
	A2	B2	C2	Sequence	PSM Ambiguity	# Proteins	# Protein Groups	Protein Group Accessions	Modifications	Activation Type	ΔScore	ΔCn	Rank	Search Engine Rank	QuanResultID	Precursor Area	Peptides Matched	Decoy Peptides Matched	Identity High	Identity Middle	IonScore	Exp Value	Homology Threshold	# Missed Cleavages	Isolation Interference [%]	Ion Inject Time [ms]	Intensity	Charge	m/z [Da]	MH+ [Da]	ΔM [ppm]	RT [min]	First Scan	Last Scan	MS Order	Ions Matched	Matched Ions	Total Ions	Spectrum File
			High	DGQVINETSQHHDDLE	Unambiguous	1	1	P08670		CID	1	0	1	1		1.80232e+06	44		26	23	48.65	3.00208e-05	23	0	0	100	40925.2	2	918.908	1836.81	4.55553	16.7321	1931	1931	MS2	7/164	7	164	Tania04.raw
			High	DGQVINETSQHHDDLE	Unambiguous	1	1	P08670		CID	1	0	1	1		2.26798e+06	43		26	23	55.69	5.80014e-06	23	0	0	100	58661.8	2	918.908	1836.81	5.2201	16.8569	1951	1951	MS2	7/164	7	164	Tania05.raw
			High	DNLAEDImR	Unambiguous	1	1	P08670	M8(Oxidation)	CID	1	0	1	1		7.47831e+06	68	60	28	25	35.07	0.00105798	22	0	23.4776	30	245659	2	546.755	1092.5	2.68597	18.4673	2471	2471	MS2	8/88	8	88	Tania05.raw
			High	EEAENTLQSFR	Unambiguous	1	1	P08670		CID	1	0	1	1		2.12418e+07	92		29	26	44.29	0.0001713	25	0	0	96	62823.4	2	662.313	1323.62	0.560911	18.3731	2440	2440	MS2	7/108	7	108	Tania05.raw
			High	EEAENTLQSFR	Unambiguous	1	1	P08670		CID	1	0	1	1		2.12418e+07	88	85	29	26	46.45	9.96443e-05	26	0	0	20	372248	2	662.314	1323.62	2.58985	18.4936	2479	2479	MS2	7/108	7	108	Tania05.raw
			High	EEAENTLQSFR	Unambiguous	1	1	P08670		CID	1	0	1	1		1.68636e+07	88	85	29	26	53.13	2.14019e-05	23	0	0	35	178711	2	662.314	1323.62	2.68207	18.4759	2490	2490	MS2	8/108	8	108	Tania04.raw
			High	EEAENTLQSFR	Unambiguous	1	1	P08670		CID	1	0	1	1		2.12418e+07	95	90	30	26	48.35	6.94534e-05	26	0	28.1916	22	326267	2	662.315	1323.62	3.14319	18.7559	2569	2569	MS2	8/108	8	108	Tania05.raw
			High	EEAENTLQSFR	Unambiguous	1	1	P08670		CID	1	0	1	1		1.68636e+07	95		30	26	50.55	4.18498e-05	23	0	1.78378	14	484842	2	662.315	1323.62	3.41987	18.5881	2527	2527	MS2	7/108	7	108	Tania04.raw
			High	EEAENTLQSFR	Unambiguous	1	1	P08670		CID	1	0	1	1		2.12418e+07	89	82	29	26	53.34	2.06234e-05	24	0	5.37341	13	528069	2	662.315	1323.62	3.60431	18.62	2522	2522	MS2	7/108	7	108	Tania05.raw
			High	EEAENTLQSFR	Unambiguous	1	1	P08670		CID	1	0	1	1		1.68636e+07	89	82	29	26	46	0.000111779	22	0	24.8248	62	114856	2	662.315	1323.62	3.60431	18.8649	2621	2621	MS2	7/108	7	108	Tania04.raw
			High	EEAENTLQSFR	Unambiguous	1	1	P08670		CID	1	0	1	1		1.68636e+07	89	82	29	26	50.38	4.07718e-05	26	0	13.0464	20	376533	2	662.315	1323.62	3.78876	18.7189	2571	2571	MS2	7/108	7	108	Tania04.raw
			High	FADLSEAANR	Unambiguous	1	1	P08670		CID	1	0	1	1		1.44551e+07	134	147	31	28	64.97	2.13341e-06	28	0	0	16	427928	2	547.268	1093.53	1.96176	17.8615	2275	2275	MS2	9/80	9	80	Tania05.raw
			High	FADLSEAANR	Unambiguous	1	1	P08670		CID	1	0	1	1		1.24247e+07	128	144	31	28	50.38	5.86381e-05	28	0	5.77089	18	288637	2	547.269	1093.53	2.96643	17.7164	2242	2242	MS2	8/80	8	80	Tania04.raw
			High	FADLSEAANR	Unambiguous	1	1	P08670		CID	1	0	1	1		1.24247e+07	128	144	31	28	58.76	8.51491e-06	28	0	13.0055	18	284914	2	547.269	1093.53	2.96643	17.8488	2285	2285	MS2	9/80	9	80	Tania04.raw
			High	FADLSEAANR	Unambiguous	1	1	P08670		CID	1	0	1	1		1.44551e+07	120	139	31	28	66.32	1.40007e-06	28	0	3.19678	16	422942	2	547.269	1093.53	3.30131	17.7335	2232	2232	MS2	9/80	9	80	Tania05.raw
			High	FADLSEAANR	Unambiguous	1	1	P08670		CID	1	0	1	1		1.44551e+07	141		31	28	53.03	3.50905e-05	28	0	9.35203	53	121491	2	547.27	1093.53	4.4176	17.6094	2192	2192	MS2	9/80	9	80	Tania05.raw
			High	FADLSEAANR	Unambiguous	1	1	P08670		CID	1	0	1	1		1.24247e+07	141	150	31	28	58.98	8.91639e-06	28	0	0	57	107956	2	547.27	1093.53	4.97575	17.5871	2200	2200	MS2	9/80	9	80	Tania04.raw
			High	ILLAELEQLK	Unambiguous	1	1	P08670		CID	1	0	1	1		3.90188e+07	42	37	26	23	56.23	5.00287e-06	23	0	0	28	234663	2	585.363	1169.72	3.94473	24.2699	4422	4422	MS2	16/80	16	80	Tania04.raw
			High	ILLAELEQLK	Unambiguous	1	1	P08670		CID	1	0	1	1		3.90188e+07	42	37	26	23	48.6	2.89881e-05	23	0	5.6562	10	654864	2	585.363	1169.72	4.04909	23.8491	4283	4283	MS2	16/80	16	80	Tania04.raw
			High	ILLAELEQLK	Unambiguous	1	1	P08670		CID	1	0	1	1		3.90188e+07	42	37	26	23	49.99	2.10484e-05	23	0	42.0085	67	96417.6	2	585.363	1169.72	4.04909	23.7303	4246	4246	MS2	6/80	6	80	Tania04.raw
			High	ILLAELEQLK	Unambiguous	1	1	P08670		CID	1	0	1	1		3.90188e+07	42	37	26	23	58.2	3.17848e-06	23	0	6.30997	6	1.08901e+06	2	585.363	1169.72	4.36217	23.9842	4327	4327	MS2	16/80	16	80	Tania04.raw
			High	ILLAELEQLK	Unambiguous	1	1	P08670		CID	1	0	1	1		4.52456e+07	42	39	26	23	48.93	2.6867e-05	23	0	7.35307	35	183702	2	585.363	1169.72	4.67524	24.311	4402	4402	MS2	8/80	8	80	Tania05.raw
			High	ILLAELEQLK	Unambiguous	1	1	P08670		CID	1	0	1	1		3.90188e+07	44	43	26	23	52.19	1.32869e-05	23	0	5.55229	11	572280	2	585.364	1169.72	4.88396	24.1241	4373	4373	MS2	16/80	16	80	Tania04.raw
			High	ILLAELEQLK	Unambiguous	1	1	P08670		CID	1	0	1	1		4.52456e+07	44	43	26	23	56.76	4.63898e-06	23	0	3.20914	6	999788	2	585.364	1169.72	4.98832	24.0276	4309	4309	MS2	16/80	16	80	Tania05.raw
			High	ILLAELEQLK	Unambiguous	1	1	P08670		CID	1	0	1	1		4.52456e+07	44	43	26	23	56.72	4.68191e-06	23	0	3.4184	7	934074	2	585.364	1169.72	5.09267	23.8938	4265	4265	MS2	16/80	16	80	Tania05.raw
			High	ILLAELEQLK	Unambiguous	1	1	P08670		CID	1	0	1	1		4.52456e+07	44	43	26	23	55.52	6.17195e-06	23	0	4.70219	13	530578	2	585.364	1169.72	5.19703	24.1656	4354	4354	MS2	15/80	15	80	Tania05.raw
			High	ILLAELEQLK	Unambiguous	1	1	P08670		CID	1	0	1	1		4.52456e+07	44	43	26	23	56.53	4.89128e-06	23	0	18.1355	32	195370	2	585.364	1169.72	5.19703	23.7689	4226	4226	MS2	16/80	16	80	Tania05.raw
			High	ISLPLPNFSSLNLR	Unambiguous	1	1	P08670		CID	1	0	1	1		1.26007e+07	56	79	27	24	66.56	6.18241e-07	24	0	40.6994	80	102604	2	785.954	1570.9	3.01015	26.706	5165	5165	MS2	10/134	10	134	Tania04.raw
			High	ISLPLPNFSSLNLR	Unambiguous	1	1	P08670		CID	1	0	1	1		1.26007e+07	56	79	27	24	87.42	5.07175e-09	24	0	6.30826	31	261531	2	785.954	1570.9	3.16556	26.9627	5231	5231	MS2	11/134	11	134	Tania04.raw
			High	ISLPLPNFSSLNLR	Unambiguous	1	1	P08670		CID	1	0	1	1		1.26007e+07	42	61	26	23	73.08	1.03328e-07	23	0	6.3684	21	253113	2	785.954	1570.9	3.47639	26.8244	5195	5195	MS2	11/134	11	134	Tania04.raw
			High	ISLPLPNFSSLNLR	Unambiguous	1	1	P08670		CID	1	0	1	1		4.74135e+06	40		26	23	68.43	2.87098e-07	23	0	9.51122	100	32668.3	2	785.955	1570.9	4.33117	26.6999	5080	5080	MS2	12/134	12	134	Tania05.raw
			High	ISLPLPNFSSLNLR	Unambiguous	1	1	P08670		CID	1	0	1	1		4.74135e+06	40	56	26	23	57.86	3.27363e-06	23	0	0	67	113085	2	785.955	1570.9	4.7197	26.8386	5114	5114	MS2	9/134	9	134	Tania05.raw
			High	ISLPLPNFSSLNLR	Unambiguous	1	1	P08670		CID	1	0	1	1		4.74135e+06	40	56	26	23	89.58	2.20308e-09	23	0	9.74905	84	90107.4	2	785.955	1570.9	4.7197	26.984	5150	5150	MS2	11/134	11	134	Tania05.raw
			High	ISLPLPNFSSLNLR	Unambiguous	1	1	P08670		CID	1	0	1	1		1.26007e+07	39		26	23	79.19	2.34982e-08	23	0	14.2339	82	54928.6	2	785.956	1570.9	5.57447	27.1385	5276	5276	MS2	12/134	12	134	Tania04.raw
			High	ISLPLPNFSSLNLR	Unambiguous	1	1	P08670		CID	1	0	1	1		4.74135e+06	42	57	26	23	66.19	5.04916e-07	23	0	0	100	40893.8	2	785.956	1570.9	5.80759	27.1299	5187	5187	MS2	11/134	11	134	Tania05.raw
			High	LGDLYEEEmR	Unambiguous	1	1	P08670	M9(Oxidation)	CID	1	0	1	1		2.59977e+06	39		26	23	33.83	0.000807299	22	0	59.2937	77	71034.4	2	635.785	1270.56	0.194527	18.189	2383	2383	MS2	8/82	8	82	Tania05.raw
			High	LGDLYEEEmR	Unambiguous	1	1	P08670	M9(Oxidation)	CID	1	0	1	1		2.59977e+06	36		25	22	28.03	0.00283317	21	0	30.777	52	128113	2	635.786	1270.56	1.73174	18.0524	2341	2341	MS2	6/82	6	82	Tania05.raw
			High	LGDLYEEEMR	Unambiguous	1	1	P08670		CID	1	0	1	1		4.82836e+06	56		27	24	30.32	0.00260111	24	0	5.89275	60	118111	2	627.79	1254.57	4.60896	19.6952	2895	2895	MS2	7/82	7	82	Tania04.raw
			High	LGDLYEEEMR	Unambiguous	1	1	P08670		CID	1	0	1	1		4.78523e+06	59	71	27	24	38.58	0.000409093	22	0	7.29737	64	111494	2	627.79	1254.57	4.99816	19.6351	2860	2860	MS2	8/82	8	82	Tania05.raw
			High	LLEGEESR	Unambiguous	3	3	P08729;P05787;P08670		CID	1	0	1	1			165	147	32	29	34.29	0.00307223	26	0	45.8058	41	132872	2	466.74	932.473	4.41776	16.4374	1847	1847	MS2	7/64	7	64	Tania04.raw
			High	LLQDSVDFSLADAINTEFK	Unambiguous	1	1	P08670		CID	1	0	1	1		2.74367e+06	120		31	28	98.36	8.75289e-10	26	0	0	100	30477.8	2	1063.54	2126.07	2.03962	27.5948	5392	5392	MS2	13/202	13	202	Tania04.raw
			High	LQEEmLQR	Unambiguous	1	1	P08670	M5(Oxidation)	CID	1	0	1	1		4.53478e+06	208	197	33	30	40.47	0.000933326	30	0	38.8405	35	176764	2	531.769	1062.53	5.46897	16.5684	1863	1863	MS2	6/70	6	70	Tania05.raw
			High	NLQEAEEWYK	Unambiguous	1	1	P08670		CID	1	0	1	1		1.27763e+07	85		29	26	35.86	0.00110253	22	0	44.7828	23	289140	2	655.309	1309.61	3.11669	19.8913	2958	2958	MS2	8/96	8	96	Tania04.raw
			High	QDVDNASLAR	Unambiguous	1	1	P08670		CID	1	0	1	1		7.20322e+06	143	126	31	28	60.26	6.73451e-06	28	0	28.1669	32	212030	2	544.773	1088.54	5.71678	16.5237	1849	1849	MS2	7/100	7	100	Tania05.raw
			High	QDVDNASLAR	Unambiguous	1	1	P08670		CID	1	0	1	1		7.20322e+06	143	126	31	28	65.64	1.95122e-06	26	0	14.637	49	128694	2	544.773	1088.54	5.71678	16.38	1807	1807	MS2	9/100	9	100	Tania05.raw
			High	QVQSLTcEVDALK	Unambiguous	1	1	P08670	C7(Carbamidomethyl)	CID	1	0	1	1		8.42098e+06	162	148	32	29	58.44	1.16007e-05	27	0	22.8363	32	231770	2	745.882	1490.76	3.77704	20.573	3187	3187	MS2	10/132	10	132	Tania04.raw
			High	QVQSLTcEVDALK	Unambiguous	1	1	P08670	C7(Carbamidomethyl)	CID	1	0	1	1		1.07381e+07	162		32	29	53.64	3.50336e-05	23	0	16.2712	30	211829	2	745.883	1490.76	4.0227	20.6171	3183	3183	MS2	10/132	10	132	Tania05.raw
			High	QVQSLTcEVDALK	Unambiguous	1	1	P08670	C7(Carbamidomethyl)	CID	1	0	1	1		1.07381e+07	165		32	29	47.03	0.000163476	22	0	24.6804	42	147790	2	745.883	1490.76	4.10458	20.4867	3143	3143	MS2	10/132	10	132	Tania05.raw
			High	QVQSLTcEVDALK	Unambiguous	1	1	P08670	C7(Carbamidomethyl)	CID	1	0	1	1		1.07381e+07	179		32	29	45.33	0.000262315	22	0	42.4081	63	112994	2	745.883	1490.76	5.16908	20.7642	3232	3232	MS2	10/132	10	132	Tania05.raw
			High	SLYASSPGGVYATR	Unambiguous	1	1	P08670		CID	1	0	1	1		1.11715e+07	114	93	30	27	46.8	0.00011909	27	0	22.3245	24	302500	2	714.862	1428.72	2.83934	18.5574	2501	2501	MS2	10/128	10	128	Tania05.raw
			High	SLYASSPGGVYATR	Unambiguous	1	1	P08670		CID	1	0	1	1		9.39655e+06	114		30	27	41.21	0.000431395	27	0	36.8021	27	160012	2	714.862	1428.72	3.09566	18.4712	2488	2488	MS2	10/128	10	128	Tania04.raw
			High	SLYASSPGGVYATR	Unambiguous	1	1	P08670		CID	1	0	1	1		9.39655e+06	114	107	30	27	39.36	0.000660503	22	0	40.9116	35	187618	2	714.863	1428.72	4.20638	18.6009	2533	2533	MS2	16/128	16	128	Tania04.raw
			High	VELQELNDR	Unambiguous	1	1	P08670		CID	1	0	1	1		1.26894e+07	117	108	30	27	42.3	0.000344474	25	0	39.3018	40	148840	2	558.288	1115.57	-0.584685	18.2779	2424	2424	MS2	8/86	8	86	Tania04.raw
			High	VELQELNDR	Unambiguous	1	1	P08670		CID	1	0	1	1		1.56381e+07	117	108	30	27	44.04	0.000230758	27	0	33.1933	35	182680	2	558.288	1115.57	-0.146987	17.9301	2301	2301	MS2	8/86	8	86	Tania05.raw
			High	VELQELNDR	Unambiguous	1	1	P08670		CID	1	0	1	1		1.26894e+07	96	93	30	27	42.27	0.000284604	22	0	29.6892	22	272025	2	558.289	1115.57	0.509558	18.0876	2361	2361	MS2	8/86	8	86	Tania04.raw
			High	VELQELNDR	Unambiguous	1	1	P08670		CID	1	0	1	1		1.56381e+07	100	96	30	27	53	2.50594e-05	24	0	30.8692	15	460199	2	558.289	1115.57	1.71322	18.0479	2339	2339	MS2	8/86	8	86	Tania05.raw
			High	VELQELNDR	Unambiguous	1	1	P08670		CID	1	0	1	1		1.26894e+07	101	98	30	27	40.29	0.00047238	22	0	14.6921	21	340903	2	558.289	1115.57	2.26034	17.933	2311	2311	MS2	13/86	13	86	Tania04.raw
			High	VESLQEEIAFLK	Unambiguous	1	1	P08670		CID	1	0	1	1		1.77007e+07	108	133	30	27	88.44	7.73381e-09	27	0	7.2945	16	392641	2	703.386	1405.77	5.80412	24.1414	4347	4347	MS2	10/112	10	112	Tania05.raw
			High	VESLQEEIAFLK	Unambiguous	1	1	P08670		CID	1	0	1	1		1.77007e+07	108	133	30	27	85.12	1.66109e-08	27	0	28.8023	60	103820	2	703.386	1405.77	5.80412	24.0149	4307	4307	MS2	10/112	10	112	Tania05.raw
			High	VESLQEEIAFLK	Unambiguous	1	1	P08670		CID	1	0	1	1		1.77007e+07	108	133	30	27	82.68	2.91336e-08	27	0	14.0522	20	334330	2	703.386	1405.77	5.89095	24.2763	4391	4391	MS2	10/112	10	112	Tania05.raw
Q15233	Non-POU domain-containing octamer-binding protein OS=Homo sapiens GN=NONO PE=1 SV=4 - [NONO_HUMAN]	471	54.1973		0			257.379	15.29	5	11	574.626	21.87	8	28
	A2	B2	C2	Sequence	PSM Ambiguity	# Proteins	# Protein Groups	Protein Group Accessions	Modifications	Activation Type	ΔScore	ΔCn	Rank	Search Engine Rank	QuanResultID	Precursor Area	Peptides Matched	Decoy Peptides Matched	Identity High	Identity Middle	IonScore	Exp Value	Homology Threshold	# Missed Cleavages	Isolation Interference [%]	Ion Inject Time [ms]	Intensity	Charge	m/z [Da]	MH+ [Da]	ΔM [ppm]	RT [min]	First Scan	Last Scan	MS Order	Ions Matched	Matched Ions	Total Ions	Spectrum File
			High	AAPGAEFAPNKR	Unambiguous	1	1	Q15233		CID	1	0	1	1		3.56387e+06	141	133	31	28	42.98	0.000354968	24	1	0	100	51166.4	2	614.829	1228.65	5.35437	16.7208	1929	1929	MS2	7/92	7	92	Tania03.raw
			High	AGEVFIHK	Unambiguous	1	1	Q15233		CID	1	0	1	1		6.85859e+06	126	128	31	28	44.05	0.000247937	28	0	13.897	100	41306.9	2	450.752	900.498	4.20311	16.9887	2007	2007	MS2	6/56	6	56	Tania03.raw
			High	AGEVFIHK	Unambiguous	1	1	Q15233		CID	1	0	1	1		6.85859e+06	126	128	31	28	45.11	0.000194241	28	0	11.0134	44	133992	2	450.753	900.498	4.8809	16.8443	1964	1964	MS2	6/56	6	56	Tania03.raw
			High	AGEVFIHK	Unambiguous	1	1	Q15233		CID	1	0	1	1		6.85859e+06	132	136	31	28	45.18	0.000200237	28	0	4.2882	26	237356	2	450.753	900.499	5.69425	16.7128	1926	1926	MS2	6/56	6	56	Tania03.raw
			High	AGEVFIHK	Unambiguous	1	1	Q15233		CID	1	0	1	1		1.40712e+06	132	136	31	28	43.81	0.000274501	28	0	0	100	63960.7	2	450.753	900.499	5.82981	16.7679	1941	1941	MS2	6/56	6	56	Tania04.raw
			High	EKLEmEMEAAR	Unambiguous	1	1	Q15233	M5(Oxidation)	CID	1	0	1	1		1.31517e+06	73	63	28	25	34.09	0.00142329	22	1	32.1718	100	41467.7	2	676.815	1352.62	3.53558	16.9129	1984	1984	MS2	7/112	7	112	Tania03.raw
			High	EKLEmEMEAAR	Unambiguous	1	1	Q15233	M5(Oxidation)	CID	1	0	1	1		1.31517e+06	80	78	29	26	29.53	0.00445718	21	1	44.6397	100	39341.1	2	676.817	1352.63	5.52101	16.7579	1940	1940	MS2	6/112	6	112	Tania03.raw
			High	EKLEMEmEAAR	Unambiguous	1	1	Q15233	M7(Oxidation)	CID	1	0	1	1		1.31517e+06	71		28	25	28.36	0.00517879	21	1	21.3562	100	30684.8	2	676.816	1352.62	4.16731	16.5857	1894	1894	MS2	8/112	8	112	Tania03.raw
		High		FAcHSASLTVR	Unambiguous	1	1	Q15233	C3(Carbamidomethyl)	CID	1	0	1	1		2.5626e+06	128	128	32	27	43.52	0.000284564	27	0	9.97731	57	92302.7	3	416.879	1248.62	5.47944	16.8589	1914	1914	MS2	11/88	11	88	Tania11.raw
			High	FAcHSASLTVR	Unambiguous	1	1	Q15233	C3(Carbamidomethyl)	CID	1	0	1	1			133	137	31	28	35.86	0.00172513	27	0	40.7907	100	15287.3	3	416.878	1248.62	4.30628	17.0657	2031	2031	MS2	7/88	7	88	Tania03.raw
			High	FAcHSASLTVR	Unambiguous	1	1	Q15233	C3(Carbamidomethyl)	CID	1	0	1	1		2.19798e+06	133		31	28	31.31	0.00491838	23	0	0	100	56846	2	624.814	1248.62	4.39037	16.9094	1983	1983	MS2	8/88	8	88	Tania03.raw
			High	FAcHSASLTVR	Unambiguous	1	1	Q15233	C3(Carbamidomethyl)	CID	1	0	1	1		2.19798e+06	128		31	28	42.34	0.000373405	23	0	50.213	100	54072.2	2	624.815	1248.62	5.27024	16.7173	1928	1928	MS2	9/88	9	88	Tania03.raw
		High		FAQPGSFEYEYAMR	Unambiguous	1	1	Q15233		CID	1	0	1	1		1.04005e+07	40	43	27	22	41.44	0.000143559	21	0	8.03099	31	130691	2	848.38	1695.75	2.95654	21.7024	3524	3524	MS2	7/134	7	134	Tania11.raw
		High		FAQPGSFEYEYAMR	Unambiguous	1	1	Q15233		CID	1	0	1	1		1.04005e+07	37	46	26	21	56.39	4.24787e-06	21	0	14.0942	28	154796	2	848.381	1695.75	4.10831	21.8308	3565	3565	MS2	11/134	11	134	Tania11.raw
			High	FAQPGSFEYEYAMR	Unambiguous	1	1	Q15233		CID	1	0	1	1		1.16264e+07	34	39	25	22	53.65	7.33582e-06	22	0	0	30	233109	2	848.379	1695.75	2.38066	21.7684	3561	3561	MS2	10/134	10	134	Tania03.raw
			High	FAQPGSFEYEYAMR	Unambiguous	1	1	Q15233		CID	1	0	1	1		1.16264e+07	37	42	25	22	41.68	0.000125653	22	0	10.9218	35	201228	2	848.38	1695.75	3.24449	21.9013	3606	3606	MS2	18/134	18	134	Tania03.raw
			High	FGQAATmEGIGAIGGTPPAFNR	Unambiguous	1	1	Q15233	M7(Oxidation)	CID	1	0	1	1		18574820	118	143	30	27	54.29	2.19711e-05	24	0	2.53059	15	305251	3	727.028	2179.07	4.26598	21.8989	3605	3605	MS2	10/226	10	226	Tania03.raw
		High		FGQAATMEGIGAIGGTPPAFNR	Unambiguous	1	1	Q15233		CID	1	0	1	1		9.77748e+06	117		31	26	56.26	1.38406e-05	22	0	8.72197	33	94269.7	3	721.697	2163.08	4.51443	23.4557	4107	4107	MS2	12/226	12	226	Tania11.raw
		High		FGQAATMEGIGAIGGTPPAFNR	Unambiguous	1	1	Q15233		CID	1	0	1	1		9.77748e+06	117		31	26	75.91	1.50022e-07	23	0	4.9445	28	114068	3	721.697	2163.08	5.10698	23.2902	4054	4054	MS2	13/226	13	226	Tania11.raw
			High	FGQAATMEGIGAIGGTPPAFNR	Unambiguous	1	1	Q15233		CID	1	0	1	1		1.18007e+07	117	128	30	27	56.07	1.44596e-05	23	0	11.8747	25	184060	3	721.697	2163.08	5.02233	23.2807	4068	4068	MS2	11/226	11	226	Tania03.raw
			High	FGQAATMEGIGAIGGTPPAFNR	Unambiguous	1	1	Q15233		CID	1	0	1	1		1.18007e+07	114		30	27	40.16	0.000549383	22	0	0	30	105878	3	721.697	2163.08	5.36093	23.4101	4109	4109	MS2	11/226	11	226	Tania03.raw
			High	LFVGNLPPDITEEEmR	Unambiguous	1	1	Q15233	M15(Oxidation)	CID	1	0	1	1		1.24584e+07	125		31	28	48.66	8.50903e-05	28	0	0	35	159926	2	938.465	1875.92	3.65619	22.7146	3882	3882	MS2	9/152	9	152	Tania03.raw
			High	LFVGNLPPDITEEEmR	Unambiguous	1	1	Q15233	M15(Oxidation)	CID	1	0	1	1		1.24584e+07	130	112	31	28	47.3	0.000121036	27	0	7.51859	47	147606	2	938.466	1875.92	4.63226	22.8398	3923	3923	MS2	8/152	8	152	Tania03.raw
		High		LFVGNLPPDITEEEMR	Unambiguous	1	1	Q15233		CID	1	0	1	1		1.32545e+07	126	114	32	27	41.36	0.000460618	21	0	16.5374	36	146185	2	930.466	1859.92	1.8725	23.8643	4237	4237	MS2	11/152	11	152	Tania11.raw
		High		LFVGNLPPDITEEEMR	Unambiguous	1	1	Q15233		CID	1	0	1	1		1.32545e+07	116	108	31	26	31.79	0.00384086	23	0	12.2505	64	82121.6	2	930.469	1859.93	5.21971	24.1187	4318	4318	MS2	12/152	12	152	Tania11.raw
			High	LFVGNLPPDITEEEMR	Unambiguous	1	1	Q15233		CID	1	0	1	1		1.74531e+07	113		30	27	64.15	2.17294e-06	27	0	0	50	141526	2	930.467	1859.93	3.44766	24.0028	4297	4297	MS2	11/152	11	152	Tania03.raw
			High	LFVGNLPPDITEEEMR	Unambiguous	1	1	Q15233		CID	1	0	1	1		1.74531e+07	111	101	30	27	57.49	9.8922e-06	26	0	0	30	244374	2	930.468	1859.93	3.77582	23.7146	4205	4205	MS2	11/152	11	152	Tania03.raw
			High	LFVGNLPPDITEEEMR	Unambiguous	1	1	Q15233		CID	1	0	1	1		1.74531e+07	117		30	27	49.46	6.62454e-05	23	0	0	25	207679	2	930.469	1859.93	4.82592	23.8598	4251	4251	MS2	8/152	8	152	Tania03.raw
			High	LFVGNLPPDITEEEMR	Unambiguous	1	1	Q15233		CID	1	0	1	1		1.74531e+07	117		30	27	39.98	0.0005877	22	0	0	46	118869	2	930.469	1859.93	4.82592	23.5861	4165	4165	MS2	19/152	19	152	Tania03.raw
		High		VELDNmPLR	Unambiguous	1	1	Q15233	M6(Oxidation)	CID	1	0	1	1		9.10781e+06	144	112	32	27	33.02	0.00359197	27	0	0	38	155968	2	551.783	1102.56	2.89097	18.111	2323	2323	MS2	5/76	5	76	Tania11.raw
		High		VELDNmPLR	Unambiguous	1	1	Q15233	M6(Oxidation)	CID	1	0	1	1		9.10781e+06	133	105	32	27	40.13	0.000645389	27	0	7.90391	26	250222	2	551.783	1102.56	3.00169	17.8927	2250	2250	MS2	7/76	7	76	Tania11.raw
		High		VELDNmPLR	Unambiguous	1	1	Q15233	M6(Oxidation)	CID	1	0	1	1		9.10781e+06	160	136	33	28	36.05	0.00198651	28	0	0	58	106760	2	551.785	1102.56	5.10527	17.7126	2192	2192	MS2	6/76	6	76	Tania11.raw
			High	VELDNmPLR	Unambiguous	1	1	Q15233	M6(Oxidation)	CID	1	0	1	1		9.74074e+06	153	118	32	29	47.19	0.000146104	29	0	0	21	300391	2	551.782	1102.56	1.11953	17.8654	2282	2282	MS2	7/76	7	76	Tania03.raw
			High	VELDNmPLR	Unambiguous	1	1	Q15233	M6(Oxidation)	CID	1	0	1	1		9.74074e+06	154	118	32	29	40.06	0.000759435	29	0	0	42	131093	2	551.783	1102.56	1.89454	18.0419	2339	2339	MS2	7/76	7	76	Tania03.raw
			High	VELDNmPLR	Unambiguous	1	1	Q15233	M6(Oxidation)	CID	1	0	1	1		9.74074e+06	133	105	31	28	36.23	0.00158424	28	0	0	36	180832	2	551.783	1102.56	3.1124	17.7451	2244	2244	MS2	6/76	6	76	Tania03.raw
		High		VELDNMPLR	Unambiguous	1	1	Q15233		CID	1	0	1	1		1.0204e+07	152	252	33	28	48.43	0.000109097	28	0	29.975	41	157422	2	543.787	1086.57	4.65731	19.842	2903	2903	MS2	6/76	6	76	Tania11.raw
			High	VELDNMPLR	Unambiguous	1	1	Q15233		CID	1	0	1	1		9.65597e+06	131	236	31	28	53.27	3.0849e-05	28	0	0	26	225296	2	543.786	1086.57	3.8709	19.8904	2937	2937	MS2	6/76	6	76	Tania03.raw
			High	VELDNMPLR	Unambiguous	1	1	Q15233		CID	1	0	1	1		9.65597e+06	131	234	31	28	57.12	1.27128e-05	28	0	6.99944	22	280921	2	543.787	1086.57	4.20793	20.0222	2981	2981	MS2	6/76	6	76	Tania03.raw
			High	VELDNMPLR	Unambiguous	1	1	Q15233		CID	1	0	1	1		9.65597e+06	131	234	31	28	56.97	1.31596e-05	28	0	8.51275	66	97162.6	2	543.787	1086.57	4.20793	19.7737	2899	2899	MS2	6/76	6	76	Tania03.raw
P28799	Granulins OS=Homo sapiens GN=GRN PE=1 SV=2 - [GRN_HUMAN]	593	63.4998		0			105.945	6.24	3	7	144.613	6.24	3	9
	A2	B2	C2	Sequence	PSM Ambiguity	# Proteins	# Protein Groups	Protein Group Accessions	Modifications	Activation Type	ΔScore	ΔCn	Rank	Search Engine Rank	QuanResultID	Precursor Area	Peptides Matched	Decoy Peptides Matched	Identity High	Identity Middle	IonScore	Exp Value	Homology Threshold	# Missed Cleavages	Isolation Interference [%]	Ion Inject Time [ms]	Intensity	Charge	m/z [Da]	MH+ [Da]	ΔM [ppm]	RT [min]	First Scan	Last Scan	MS Order	Ions Matched	Matched Ions	Total Ions	Spectrum File
		High		APAHLSLPDPQALK	Unambiguous	1	1	P28799		CID	1	0	1	1		5.77656e+06	100	111	31	26	33.67	0.00214768	26	0	0	36	118386	3	486.611	1457.82	5.23313	19.9691	2946	2946	MS2	7/116	7	116	Tania11.raw
		High		APAHLSLPDPQALK	Unambiguous	1	1	P28799		CID	1	0	1	1		7.45715e+06	100	111	31	26	33.18	0.0024042	26	0	3.03048	29	133088	3	486.611	1457.82	5.60994	19.9513	2950	2950	MS2	7/116	7	116	Tania10.raw
		High		APAHLSLPDPQALK	Unambiguous	1	1	P28799		CID	1	0	1	1		7.45715e+06	100	111	31	26	34.88	0.00162544	23	0	3.51569	28	131081	3	486.611	1457.82	5.60994	19.7875	2895	2895	MS2	10/116	10	116	Tania10.raw
			High	APAHLSLPDPQALK	Unambiguous	1	1	P28799		CID	1	0	1	1		5.20939e+06	97	109	30	27	31.32	0.00357884	27	0	0	34	117182	3	486.611	1457.82	4.22832	19.9173	2913	2913	MS2	13/116	13	116	Tania02.raw
			High	APAHLSLPDPQALK	Unambiguous	1	1	P28799		CID	1	0	1	1		5.58039e+06	97	109	30	27	36.64	0.00105134	23	0	0	40	121545	3	486.611	1457.82	4.29112	19.8384	2921	2921	MS2	7/116	7	116	Tania03.raw
			High	APAHLSLPDPQALK	Unambiguous	1	1	P28799		CID	1	0	1	1		5.20939e+06	101	111	30	27	33.8	0.00210519	27	0	3.976	46	74962.5	3	486.611	1457.82	4.54232	19.7713	2869	2869	MS2	14/116	14	116	Tania02.raw
			High	APAHLSLPDPQALK	Unambiguous	1	1	P28799		CID	1	0	1	1		6.65848e+06	101	111	30	27	31.15	0.00387518	27	0	0	30	140418	3	486.611	1457.82	4.60512	19.8331	2940	2940	MS2	15/116	15	116	Tania04.raw
		High		EVVSAQPATFLAR	Unambiguous	1	1	P28799		CID	1	0	1	1		3.84638e+06	147	145	32	27	39.36	0.000851701	21	0	41.2833	56	131339	2	694.883	1388.76	3.45124	20.7238	3199	3199	MS2	10/126	10	126	Tania11.raw
		High		EVVSAQPATFLAR	Unambiguous	1	1	P28799		CID	1	0	1	1		6.69623e+06	136	132	32	27	37.7	0.00115481	22	0	45.4411	49	150137	2	694.883	1388.76	4.41812	20.637	3180	3180	MS2	9/126	9	126	Tania10.raw
			High	EVVSAQPATFLAR	Unambiguous	1	1	P28799		CID	1	0	1	1		5.53443e+06	136	132	31	28	51.9	4.39045e-05	26	0	20.1466	56	110677	2	694.883	1388.76	4.15443	20.6426	3141	3141	MS2	10/126	10	126	Tania02.raw
			High	EVVSAQPATFLAR	Unambiguous	1	1	P28799		CID	1	0	1	1		5.53443e+06	166	160	32	29	46.89	0.000169855	27	0	34.2898	86	81979.8	2	694.884	1388.76	5.12131	20.7898	3184	3184	MS2	15/126	15	126	Tania02.raw
		High		GSEIVAGLEK	Unambiguous	1	1	P28799		CID	1	0	1	1		2572933	166	165	33	28	42.47	0.000469979	28	0	0	68	82601.1	2	501.777	1002.55	0.0171145	18.2435	2368	2368	MS2	10/86	10	86	Tania11.raw
		High		GSEIVAGLEK	Unambiguous	1	1	P28799		CID	1	0	1	1		4.44051e+06	159	158	33	28	34.33	0.00293337	27	0	0	58	108677	2	501.778	1002.55	2.20879	18.0899	2322	2322	MS2	9/86	9	86	Tania10.raw
			High	GSEIVAGLEK	Unambiguous	1	1	P28799		CID	1	0	1	1		2.37662e+06	159	158	32	29	42.6	0.000436885	29	0	0	86	83948.3	2	501.778	1002.55	1.78263	18.3111	2412	2412	MS2	10/86	10	86	Tania02.raw
			High	GSEIVAGLEK	Unambiguous	1	1	P28799		CID	1	0	1	1		2.04069e+06	171	170	32	29	47.53	0.000150996	29	0	50.9778	56	84128.7	2	501.778	1002.55	2.75671	18.1996	2387	2387	MS2	8/86	8	86	Tania03.raw
			High	GSEIVAGLEK	Unambiguous	1	1	P28799		CID	1	0	1	1			165	164	32	29	39.82	0.000859912	27	0	18.7944	80	81256	2	501.779	1002.55	3.24375	18.3202	2438	2438	MS2	10/86	10	86	Tania04.raw
O00330	Pyruvate dehydrogenase protein X component, mitochondrial OS=Homo sapiens GN=PDHX PE=1 SV=3 - [ODPX_HUMAN]	501	54.0888					2272.68	29.94	13	74
	A2	B2	C2	Sequence	PSM Ambiguity	# Proteins	# Protein Groups	Protein Group Accessions	Modifications	Activation Type	ΔScore	ΔCn	Rank	Search Engine Rank	QuanResultID	Precursor Area	Peptides Matched	Decoy Peptides Matched	Identity High	Identity Middle	IonScore	Exp Value	Homology Threshold	# Missed Cleavages	Isolation Interference [%]	Ion Inject Time [ms]	Intensity	Charge	m/z [Da]	MH+ [Da]	ΔM [ppm]	RT [min]	First Scan	Last Scan	MS Order	Ions Matched	Matched Ions	Total Ions	Spectrum File
		High		AAAVTLK	Unambiguous	1	1	O00330		CID	1	0	1	1		3.36941e+07	189	168	34	28	42.79	0.000497086	28	0	2.20785	9	681303	2	337.217	673.428	4.74666	16.5818	1872	1872	MS2	4/48	4	48	Tania13.raw
		High		ANLENPIR	Unambiguous	1	1	O00330		CID	1	0	1	1		71054614	92	97	30	25	40.46	0.000413769	25	0	3.0093	3	2.25766e+06	2	463.758	926.509	3.58801	17.4077	2173	2173	MS2	7/68	7	68	Tania13.raw
		High		ANLENPIR	Unambiguous	1	1	O00330		CID	1	0	1	1		71054614	92	97	30	25	47.73	7.75814e-05	25	0	0	17	346652	2	463.758	926.509	3.71977	17.2615	2120	2120	MS2	11/68	11	68	Tania13.raw
		High		ANLENPIR	Unambiguous	1	1	O00330		CID	1	0	1	1		1.36119e+07	92	97	30	25	42.82	0.000240302	24	0	0	13	471690	2	463.759	926.51	5.43255	17.4297	2121	2121	MS2	6/68	6	68	Tania12.raw
		High		ANLENPIR	Unambiguous	1	1	O00330		CID	1	0	1	1		2.58675e+06	92	97	30	25	33.82	0.00190879	22	0	13.3686	77	83930.1	2	463.759	926.511	5.69605	17.299	2057	2057	MS2	5/68	5	68	Tania10.raw
		High		ANLENPIR	Unambiguous	1	1	O00330		CID	1	0	1	1		1.36119e+07	92	97	30	25	38.22	0.000693039	24	0	0	27	236183	2	463.759	926.511	5.76193	17.2976	2074	2074	MS2	7/68	7	68	Tania12.raw
		High		GIQEIADSVK	Unambiguous	1	1	O00330		CID	1	0	1	1		3.39017e+07	184	147	33	28	50.64	7.9394e-05	22	0	0	56	101226	2	530.289	1059.57	3.14979	18.8854	2625	2625	MS2	8/94	8	94	Tania12.raw
		High		GIQEIADSVK	Unambiguous	1	1	O00330		CID	1	0	1	1		1.77024e+08	143	134	32	27	55.73	1.9112e-05	23	0	0	5	1.26295e+06	2	530.29	1059.57	3.49541	18.9134	2731	2731	MS2	8/94	8	94	Tania13.raw
		High		GIQEIADSVK	Unambiguous	1	1	O00330		CID	1	0	1	1		1.77024e+08	138	129	32	27	39.12	0.000844985	24	0	0	5	1.42145e+06	2	530.29	1059.57	3.72583	19.3613	2893	2893	MS2	8/94	8	94	Tania13.raw
		High		GIQEIADSVK	Unambiguous	1	1	O00330		CID	1	0	1	1		1.77024e+08	138	129	32	27	55.45	1.9672e-05	23	0	0.723645	1	4.54444e+06	2	530.29	1059.57	3.84103	19.0552	2781	2781	MS2	8/94	8	94	Tania13.raw
		High		GIQEIADSVK	Unambiguous	1	1	O00330		CID	1	0	1	1		1.77024e+08	138	129	32	27	57.02	1.37041e-05	27	0	0.741649	2	4.04506e+06	2	530.29	1059.57	3.95624	19.2049	2835	2835	MS2	8/94	8	94	Tania13.raw
		High		GIQEIADSVK	Unambiguous	1	1	O00330		CID	1	0	1	1		3.39017e+07	247	245	35	30	49.26	0.000146442	30	0	1.55055	10	654440	2	530.29	1059.57	4.87789	19.002	2664	2664	MS2	8/94	8	94	Tania12.raw
		High		GIQEIADSVK	Unambiguous	1	1	O00330		CID	1	0	1	1		4641457	249	245	35	30	42.17	0.000755387	30	0	37.0953	30	172461	2	530.291	1059.57	5.33872	19.0229	2638	2638	MS2	8/94	8	94	Tania10.raw
		High		GIQEIADSVK	Unambiguous	1	1	O00330		CID	1	0	1	1		3.39017e+07	249	246	35	30	45.73	0.000332789	30	0	0	13	526247	2	530.291	1059.57	5.68434	19.2716	2755	2755	MS2	8/94	8	94	Tania12.raw
		High		GIQEIADSVK	Unambiguous	1	1	O00330		CID	1	0	1	1		1.354e+07	249	246	35	30	51.99	7.87353e-05	30	0	4.49879	27	223953	2	530.291	1059.57	5.68434	18.9896	2622	2622	MS2	8/94	8	94	Tania11.raw
		High		GIQEIADSVK	Unambiguous	1	1	O00330		CID	1	0	1	1		1.354e+07	251	250	35	30	54.46	4.49411e-05	30	0	2.82243	19	328138	2	530.291	1059.57	5.79955	19.1233	2664	2664	MS2	8/94	8	94	Tania11.raw
		High		GIQEIADSVK	Unambiguous	1	1	O00330		CID	1	0	1	1		3.39017e+07	241	243	35	30	53.45	5.44486e-05	29	0	1.73764	7	901459	2	530.291	1059.57	5.91475	19.139	2709	2709	MS2	8/94	8	94	Tania12.raw
		High		GLLTPIIK	Unambiguous	1	1	O00330		CID	1	0	1	1		1.95653e+07	5	5	18	13	20.2	0.00238748	13	0	11.306	10	501230	2	427.791	854.574	3.45186	21.6564	3581	3581	MS2	5/56	5	56	Tania12.raw
		High		GLLTPIIK	Unambiguous	1	1	O00330		CID	1	0	1	1		1.39842e+08	5	5	18	13	30.67	0.000214259	13	0	0	2	2.5853e+06	2	427.791	854.575	4.16608	21.766	3761	3761	MS2	10/56	10	56	Tania13.raw
		High		GLLTPIIK	Unambiguous	1	1	O00330		CID	1	0	1	1		1.39842e+08	5	5	18	13	25.45	0.000712755	13	0	0	5	1.26166e+06	2	427.791	854.575	4.16608	21.4627	3653	3653	MS2	5/56	5	56	Tania13.raw
		High		GLLTPIIK	Unambiguous	1	1	O00330		CID	1	0	1	1		1.95653e+07	5	5	18	13	21.13	0.00192726	13	0	9.48105	21	307270	2	427.791	854.575	4.16608	21.5336	3539	3539	MS2	6/56	6	56	Tania12.raw
		High		GLLTPIIK	Unambiguous	1	1	O00330		CID	1	0	1	1		1.39842e+08	5	5	18	13	30.45	0.000225393	13	0	0.866808	1	4431717	2	427.791	854.575	4.2375	21.6121	3706	3706	MS2	5/56	5	56	Tania13.raw
		High		GLLTPIIK	Unambiguous	1	1	O00330		CID	1	0	1	1		1.95653e+07	5	5	18	13	22.62	0.00136754	13	0	8.89706	13	530171	2	427.791	854.575	4.59461	21.7905	3628	3628	MS2	6/56	6	56	Tania12.raw
		High		HSLDASQGTATGPR	Unambiguous	1	1	O00330		CID	1	0	1	1		2.80034e+07	105	100	31	26	78.31	7.74746e-08	23	0	12.0105	10	699986	2	699.345	1397.68	4.25387	16.2248	1739	1739	MS2	11/136	11	136	Tania13.raw
		High		HSLDASQGTATGPR	Unambiguous	1	1	O00330		CID	1	0	1	1		1.77601e+07	116		31	26	39.03	0.00072515	26	0	11.3142	16	275400	3	466.566	1397.68	4.54993	16.0998	1694	1694	MS2	13/136	13	136	Tania13.raw
		High		HSLDASQGTATGPR	Unambiguous	1	1	O00330		CID	1	0	1	1		3.09929e+06	116		31	26	60.45	5.22911e-06	22	0	35.7551	100	3633.79	2	699.345	1397.68	4.60322	15.8693	1626	1626	MS2	9/136	9	136	Tania11.raw
		High		HSLDASQGTATGPR	Unambiguous	1	1	O00330		CID	1	0	1	1		2.80034e+07	123		32	27	57.31	1.14255e-05	22	0	17.6947	20	347457	2	699.345	1397.68	4.86523	16.3751	1795	1795	MS2	11/136	11	136	Tania13.raw
		High		HSLDASQGTATGPR	Unambiguous	1	1	O00330		CID	1	0	1	1		2.80034e+07	122		32	27	77.2	1.16233e-07	23	0	13.9413	25	294239	2	699.346	1397.68	5.0399	16.0651	1682	1682	MS2	11/136	11	136	Tania13.raw
		High		HVEIPK	Unambiguous	1	1	O00330		CID	1	0	1	1		3.74504e+07	89	86	30	25	31.86	0.00289975	25	0	7.28933	4	1.5697e+06	2	361.715	722.423	5.0996	16.4492	1821	1821	MS2	8/40	8	40	Tania13.raw
		High		ILmPSLSPTmEEGNIVK	Unambiguous	1	1	O00330	M3(Oxidation); M10(Oxidation)	CID	1	0	1	1		1.27333e+07	139	134	32	27	34.58	0.00242094	23	0	20.9479	28	173331	2	945.986	1890.97	5.43659	20.8977	3320	3320	MS2	11/148	11	148	Tania12.raw
		High		ILmPSLSPTMEEGNIVK	Unambiguous	1	1	O00330	M3(Oxidation)	CID	1	0	1	1		2.32798e+07	132	140	32	27	34.73	0.00222098	24	0	23.2514	11	477445	2	937.986	1874.96	1.85946	21.9863	3841	3841	MS2	20/148	20	148	Tania13.raw
		High		ILMPSLSPTmEEGNIVK	Unambiguous	1	1	O00330	M10(Oxidation)	CID	1	0	1	1		5.32037e+07	133	144	32	27	39.03	0.000831422	21	0	0	8	576621	2	937.987	1874.97	2.96625	22.5373	4037	4037	MS2	19/148	19	148	Tania13.raw
		High		ILMPSLSPTmEEGNIVK	Unambiguous	1	1	O00330	M10(Oxidation)	CID	1	0	1	1		5.32037e+07	130	139	32	27	43.16	0.000313988	21	0	14.3493	6	861971	2	937.988	1874.97	4.07303	22.6841	4089	4089	MS2	16/148	16	148	Tania13.raw
		High		ILMPSLSPTMEEGNIVK	Unambiguous	1	1	O00330		CID	1	0	1	1		1.63502e+07	150	115	33	27	37.85	0.00123044	26	0	63.4564	15	272771	3	620.329	1858.97	4.05775	23.7489	4467	4467	MS2	10/148	10	148	Tania13.raw
		High		LGSLIGLIVEEGEDWK	Unambiguous	1	1	O00330		CID	1	0	1	1		1.08764e+06	129		32	27	72.76	3.41633e-07	23	0	0	100	12699.4	2	879.473	1757.94	4.28427	29.062	5588	5588	MS2	12/142	12	142	Tania11.raw
		High		LGSLIGLIVEEGEDWK	Unambiguous	1	1	O00330		CID	1	0	1	1		2.28974e+07	126		32	27	51.59	4.36858e-05	27	0	8.67455	25	149391	3	586.651	1757.94	4.45022	28.9815	6244	6244	MS2	11/142	11	142	Tania13.raw
		High		LGSLIGLIVEEGEDWK	Unambiguous	1	1	O00330		CID	1	0	1	1		7.55865e+06	127		32	27	80.97	5.07895e-08	24	0	0	56	136414	2	879.474	1757.94	4.70091	29.1053	5865	5865	MS2	10/142	10	142	Tania12.raw
		High		LGSLIGLIVEEGEDWK	Unambiguous	1	1	O00330		CID	1	0	1	1		2.28974e+07	127	128	32	27	54.89	2.05956e-05	24	0	4.24361	10	351458	3	586.652	1757.94	4.7627	29.115	6281	6281	MS2	10/142	10	142	Tania13.raw
		High		LGSLIGLIVEEGEDWK	Unambiguous	1	1	O00330		CID	1	0	1	1		2.28974e+07	127		32	27	49.23	7.58182e-05	22	0	1.82761	16	232534	3	586.652	1757.94	4.7627	29.2708	6326	6326	MS2	11/142	11	142	Tania13.raw
		High		LGSLIGLIVEEGEDWK	Unambiguous	1	1	O00330		CID	1	0	1	1		5.35286e+07	127		32	27	94.18	2.42535e-09	24	0	1.20606	9	753512	2	879.474	1757.94	4.90923	29.0389	6259	6259	MS2	10/142	10	142	Tania13.raw
		High		LGSLIGLIVEEGEDWK	Unambiguous	1	1	O00330		CID	1	0	1	1		344272	128		32	27	76.11	1.5674e-07	23	0	0	100	13628.4	2	879.474	1757.94	4.97866	29.095	5702	5702	MS2	10/142	10	142	Tania10.raw
		High		LGSLIGLIVEEGEDWK	Unambiguous	1	1	O00330		CID	1	0	1	1		5.35286e+07	128		32	27	99.74	6.79485e-10	26	0	0	8	846174	2	879.474	1757.94	5.11754	29.1903	6303	6303	MS2	10/142	10	142	Tania13.raw
		High		LGSLIGLIVEEGEDWK	Unambiguous	1	1	O00330		CID	1	0	1	1		5.35286e+07	128		32	27	89.24	7.62395e-09	25	0	21.6337	46	151389	2	879.474	1757.94	5.11754	28.9059	6221	6221	MS2	13/142	13	142	Tania13.raw
		High		LGSLIGLIVEEGEDWK	Unambiguous	1	1	O00330		CID	1	0	1	1		7.55865e+06	132		32	27	99.44	7.50834e-10	27	0	0	53	130301	2	879.474	1757.94	5.18698	29.2532	5898	5898	MS2	10/142	10	142	Tania12.raw
		High		LGSLIGLIVEEGEDWK	Unambiguous	1	1	O00330		CID	1	0	1	1		7.55865e+06	127		32	27	91.31	4.69649e-09	24	0	0	100	41357.7	2	879.475	1757.94	5.53418	28.9781	5836	5836	MS2	22/142	22	142	Tania12.raw
		High		LGSLIGLIVEEGEDWK	Unambiguous	1	1	O00330		CID	1	0	1	1		5.35286e+07	127		32	27	82.74	3.37889e-08	24	0	1.57501	18	394729	2	879.475	1757.94	5.60362	29.3467	6347	6347	MS2	21/142	21	142	Tania13.raw
		High		LGSLIGLIVEEGEDWK	Unambiguous	1	1	O00330		CID	1	0	1	1		5.35286e+07	127	129	32	27	80.34	5.87183e-08	27	0	0	65	77686.2	2	879.475	1757.94	5.74249	29.5555	6408	6408	MS2	9/142	9	142	Tania13.raw
		High		QLITVTmSSDSR	Unambiguous	1	1	O00330	M7(Oxidation)	CID	1	0	1	1		1.84789e+07	109		31	26	65.51	1.53249e-06	23	0	0	13	500701	2	677.34	1353.67	4.22205	17.7726	2310	2310	MS2	10/124	10	124	Tania13.raw
		High		QLITVTmSSDSR	Unambiguous	1	1	O00330	M7(Oxidation)	CID	1	0	1	1		4.69485e+06	101		31	26	54.58	1.7591e-05	22	0	0	44	160799	2	677.341	1353.67	4.85329	17.752	2234	2234	MS2	10/124	10	124	Tania12.raw
		High		QLITVTMSSDSR	Unambiguous	1	1	O00330		CID	1	0	1	1		5.34864e+07	107		31	26	66.99	1.06993e-06	26	0	13.8264	7	911020	2	669.343	1337.68	4.3039	19.6356	2993	2993	MS2	10/124	10	124	Tania13.raw
		High		QLITVTMSSDSR	Unambiguous	1	1	O00330		CID	1	0	1	1		5.34864e+07	105		31	26	68.68	7.11474e-07	26	0	28.3786	11	577132	2	669.343	1337.68	4.57767	19.3431	2888	2888	MS2	8/124	8	124	Tania13.raw
		High		QLITVTMSSDSR	Unambiguous	1	1	O00330		CID	1	0	1	1		5.34864e+07	105		31	26	64.76	1.75452e-06	23	0	17.9817	5	1.38069e+06	2	669.343	1337.68	4.66892	19.4906	2941	2941	MS2	8/124	8	124	Tania13.raw
		High		QmPDVNVSWDGEGPK	Unambiguous	1	1	O00330	M2(Oxidation)	CID	1	0	1	1		3.6321e+07	44		27	22	72.41	1.26306e-07	22	0	3.65697	11	620747	2	837.878	1674.75	3.24366	19.5185	2951	2951	MS2	9/156	9	156	Tania13.raw
		High		QmPDVNVSWDGEGPK	Unambiguous	1	1	O00330	M2(Oxidation)	CID	1	0	1	1		3.6321e+07	43	33	27	22	62.1	1.32568e-06	22	0	0	15	281736	2	837.879	1674.75	4.62854	19.3711	2898	2898	MS2	11/156	11	156	Tania13.raw
		High		QmPDVNVSWDGEGPK	Unambiguous	1	1	O00330	M2(Oxidation)	CID	1	0	1	1		3.6321e+07	50	47	28	23	45.8	6.57567e-05	23	0	0	16	478601	2	837.88	1674.75	5.28453	19.7034	3019	3019	MS2	9/156	9	156	Tania13.raw
		High		QMPDVNVSWDGEGPK	Unambiguous	1	1	O00330		CID	1	0	1	1		8.91803e+07	64	53	29	24	84.17	1.22504e-08	24	0	8.32155	10	755748	2	829.881	1658.76	4.62487	21.0047	3489	3489	MS2	12/156	12	156	Tania13.raw
		High		QMPDVNVSWDGEGPK	Unambiguous	1	1	O00330		CID	1	0	1	1		8.91803e+07	76	67	30	25	79.44	4.32298e-08	24	0	2.83459	4	1.63264e+06	2	829.882	1658.76	5.36078	21.1554	3543	3543	MS2	9/156	9	156	Tania13.raw
		High		STVPHAYATADcDLGAVLK	Unambiguous	1	1	O00330	C12(Carbamidomethyl)	CID	1	0	1	1		2.55519e+07	121		32	27	41.61	0.000417595	21	0	13.3697	16	219611	2	994.991	1988.98	0.353999	20.7374	3394	3394	MS2	15/168	15	168	Tania13.raw
		High		VSVNDFIIK	Unambiguous	1	1	O00330		CID	1	0	1	1		315120205	73	87	29	24	48.38	5.30021e-05	24	0	0	1	7969660	2	517.8	1034.59	3.59869	22.2175	3921	3921	MS2	8/80	8	80	Tania13.raw
		High		VSVNDFIIK	Unambiguous	1	1	O00330		CID	1	0	1	1		315120205	73		29	24	53.5	1.6304e-05	24	0	1.86263	2	3.0415e+06	2	517.8	1034.59	3.71668	22.3711	3976	3976	MS2	7/80	7	80	Tania13.raw
		High		VSVNDFIIK	Unambiguous	1	1	O00330		CID	1	0	1	1		315120205	73		29	24	38.37	0.000531243	24	0	6.5983	6	954192	2	517.8	1034.59	3.83467	21.9281	3820	3820	MS2	6/80	6	80	Tania13.raw
		High		VSVNDFIIK	Unambiguous	1	1	O00330		CID	1	0	1	1		315120205	73		29	24	44.33	0.000134677	24	0	0	1	6.16158e+06	2	517.8	1034.59	3.95265	22.0633	3866	3866	MS2	6/80	6	80	Tania13.raw
		High		VSVNDFIIK	Unambiguous	1	1	O00330		CID	1	0	1	1		5.25317e+07	73	87	29	24	42.14	0.000222994	24	0	0	4	1.38298e+06	2	517.8	1034.59	3.95265	22.1567	3755	3755	MS2	6/80	6	80	Tania12.raw
		High		VSVNDFIIK	Unambiguous	1	1	O00330		CID	1	0	1	1		5.25317e+07	73		29	24	37.4	0.000664191	24	0	0	10	567847	2	517.8	1034.59	3.95265	22.036	3713	3713	MS2	6/80	6	80	Tania12.raw
		High		VSVNDFIIK	Unambiguous	1	1	O00330		CID	1	0	1	1		2.09203e+07	73	87	29	24	47.25	6.87532e-05	24	0	7.30092	11	583096	2	517.8	1034.59	4.66058	22.2271	3699	3699	MS2	8/80	8	80	Tania11.raw
		High		VSVNDFIIK	Unambiguous	1	1	O00330		CID	1	0	1	1		5.25317e+07	85		30	25	37.59	0.000740268	25	0	1.18661	5	1.17601e+06	2	517.8	1034.59	4.77857	22.2856	3801	3801	MS2	6/80	6	80	Tania12.raw
		High		VSVNDFIIK	Unambiguous	1	1	O00330		CID	1	0	1	1		2.09203e+07	125	146	32	27	32.99	0.00313964	27	0	6.55432	21	281202	2	517.8	1034.59	5.25052	22.1015	3657	3657	MS2	8/80	8	80	Tania11.raw
		High		VVDDELATR	Unambiguous	1	1	O00330		CID	1	0	1	1		9.60589e+07	139	127	32	27	66.15	1.68649e-06	25	0	7.43315	2	3.11601e+06	2	509.266	1017.52	3.17371	16.8958	1986	1986	MS2	8/74	8	74	Tania13.raw
		High		VVDDELATR	Unambiguous	1	1	O00330		CID	1	0	1	1		9.60589e+07	134	120	32	27	69.6	7.3464e-07	25	0	0	11	567893	2	509.266	1017.52	3.41364	16.7544	1936	1936	MS2	8/74	8	74	Tania13.raw
		High		VVDDELATR	Unambiguous	1	1	O00330		CID	1	0	1	1		3.349e+06	118	109	32	26	48	9.35087e-05	23	0	11.3556	55	109985	2	509.267	1017.53	4.61332	16.8869	1923	1923	MS2	6/74	6	74	Tania10.raw
		High		VVDDELATR	Unambiguous	1	1	O00330		CID	1	0	1	1		1.71198e+07	118	109	32	26	60.63	5.10331e-06	24	0	9.58594	12	537945	2	509.267	1017.53	4.85325	16.8824	1934	1934	MS2	8/74	8	74	Tania12.raw
		High		VVDDELATR	Unambiguous	1	1	O00330		CID	1	0	1	1		1.71198e+07	156	147	33	28	66.34	1.81173e-06	25	0	0	37	186131	2	509.267	1017.53	4.97322	16.7628	1893	1893	MS2	7/74	7	74	Tania12.raw
		High		VVDDELATR	Unambiguous	1	1	O00330		CID	1	0	1	1		3.349e+06	201	181	34	29	65.52	2.81946e-06	24	0	0	85	70910.8	2	509.267	1017.53	5.27314	16.759	1881	1881	MS2	7/74	7	74	Tania10.raw
		High		VVDDELATR	Unambiguous	1	1	O00330		CID	1	0	1	1		6.05475e+06	201	181	34	29	47.82	0.000166022	25	0	13.2201	30	242858	2	509.267	1017.53	5.33312	16.9432	1941	1941	MS2	6/74	6	74	Tania11.raw
P26599	Polypyrimidine tract-binding protein 1 OS=Homo sapiens GN=PTBP1 PE=1 SV=1 - [PTBP1_HUMAN]	531	57.1856						0			128.537	7.91	2	4
	A2	B2	C2	Sequence	PSM Ambiguity	# Proteins	# Protein Groups	Protein Group Accessions	Modifications	Activation Type	ΔScore	ΔCn	Rank	Search Engine Rank	QuanResultID	Precursor Area	Peptides Matched	Decoy Peptides Matched	Identity High	Identity Middle	IonScore	Exp Value	Homology Threshold	# Missed Cleavages	Isolation Interference [%]	Ion Inject Time [ms]	Intensity	Charge	m/z [Da]	MH+ [Da]	ΔM [ppm]	RT [min]	First Scan	Last Scan	MS Order	Ions Matched	Matched Ions	Total Ions	Spectrum File
			High	IAIPGLAGAGNSVLLVSNLNPER	Unambiguous	1	1	P26599		CID	1	0	1	1		4.70982e+06	30	31	25	21	29.36	0.00173817	21	0	15.136	46	63821.1	3	759.1	2275.29	3.7689	26.7312	5107	5107	MS2	18/220	18	220	Tania03.raw
			High	IAIPGLAGAGNSVLLVSNLNPER	Unambiguous	1	1	P26599		CID	1	0	1	1		3.0499e+06	30		25	21	52.29	8.85302e-06	21	0	8.03363	61	54576.1	3	759.1	2275.29	4.17127	26.8058	5191	5191	MS2	23/220	23	220	Tania04.raw
			High	IAIPGLAGAGNSVLLVSNLNPER	Unambiguous	1	1	P26599		CID	1	0	1	1		4.70982e+06	30		25	21	31.47	0.00106928	21	0	0	88	38505.3	3	759.101	2275.29	4.57365	26.924	5153	5153	MS2	20/220	20	220	Tania03.raw
			High	LPIDVTEGEVISLGLPFGK	Unambiguous	1	1	P26599		CID	1	0	1	1		981511	87		29	26	84.54	1.52929e-08	26	0	0	100	20353.8	2	992.556	1984.1	2.04845	28.2196	5462	5462	MS2	14/160	14	160	Tania03.raw
P11177	Pyruvate dehydrogenase E1 component subunit beta, mitochondrial OS=Homo sapiens GN=PDHB PE=1 SV=3 - [ODPB_HUMAN]	359	39.208					195.435	10.58	3	9
	A2	B2	C2	Sequence	PSM Ambiguity	# Proteins	# Protein Groups	Protein Group Accessions	Modifications	Activation Type	ΔScore	ΔCn	Rank	Search Engine Rank	QuanResultID	Precursor Area	Peptides Matched	Decoy Peptides Matched	Identity High	Identity Middle	IonScore	Exp Value	Homology Threshold	# Missed Cleavages	Isolation Interference [%]	Ion Inject Time [ms]	Intensity	Charge	m/z [Da]	MH+ [Da]	ΔM [ppm]	RT [min]	First Scan	Last Scan	MS Order	Ions Matched	Matched Ions	Total Ions	Spectrum File
		High		ILEDNSIPQVK	Unambiguous	1	1	P11177		CID	1	0	1	1		7.85261e+06	95	105	31	25	41.69	0.00032188	25	0	24.9263	69	100336	2	628.352	1255.7	5.40833	19.1738	2682	2682	MS2	7/98	7	98	Tania11.raw
		High		ILEDNSIPQVK	Unambiguous	1	1	P11177		CID	1	0	1	1		9.33023e+06	95	105	31	25	50.55	4.18498e-05	25	0	0	26	240359	2	628.352	1255.7	5.69997	18.9946	2629	2629	MS2	16/98	16	98	Tania10.raw
		High		ILEDNSIPQVK	Unambiguous	1	1	P11177		CID	1	0	1	1		7.85261e+06	95	105	31	25	55.01	1.49863e-05	25	0	15.6866	32	139655	2	628.352	1255.7	5.69997	19.0259	2634	2634	MS2	9/98	9	98	Tania11.raw
		High		ILEDNSIPQVK	Unambiguous	1	1	P11177		CID	1	0	1	1		9.33023e+06	95	105	31	25	44.45	0.000170488	25	0	9.1771	40	153781	2	628.352	1255.7	5.69997	18.8662	2587	2587	MS2	7/98	7	98	Tania10.raw
		High		ILEDNSIPQVK	Unambiguous	1	1	P11177		CID	1	0	1	1		7.85261e+06	95	105	31	25	35.12	0.00146115	25	0	4.38115	39	159119	2	628.352	1255.7	5.89439	18.8986	2592	2592	MS2	5/98	5	98	Tania11.raw
		High		IMEGPAFNFLDAPAVR	Unambiguous	1	1	P11177		CID	1	0	1	1		3.08436e+06	132		32	27	72.75	3.50384e-07	23	0	8.61261	96	72745.2	2	874.451	1747.89	5.86832	25.5981	4775	4775	MS2	9/152	9	152	Tania11.raw
		High		VVSPWNSEDAK	Unambiguous	1	1	P11177		CID	1	0	1	1		4.06503e+06	111	100	31	26	39.07	0.000687532	26	0	12.3127	42	136526	2	616.304	1231.6	4.24832	18.1144	2330	2330	MS2	6/102	6	102	Tania10.raw
		High		VVSPWNSEDAK	Unambiguous	1	1	P11177		CID	1	0	1	1			111		31	26	32.51	0.00311382	26	0	0	74	80485.5	2	616.304	1231.6	4.34744	17.9764	2283	2283	MS2	6/102	6	102	Tania10.raw
		High		VVSPWNSEDAK	Unambiguous	1	1	P11177		CID	1	0	1	1		3.4831e+06	111	100	31	26	31.42	0.00400215	26	0	0	54	121103	2	616.304	1231.6	4.44655	18.1396	2332	2332	MS2	7/102	7	102	Tania11.raw
P08559	Pyruvate dehydrogenase E1 component subunit alpha, somatic form, mitochondrial OS=Homo sapiens GN=PDHA1 PE=1 SV=3 - [ODPA_HUMAN]	390	43.2676					530.197	7.44	3	18
	A2	B2	C2	Sequence	PSM Ambiguity	# Proteins	# Protein Groups	Protein Group Accessions	Modifications	Activation Type	ΔScore	ΔCn	Rank	Search Engine Rank	QuanResultID	Precursor Area	Peptides Matched	Decoy Peptides Matched	Identity High	Identity Middle	IonScore	Exp Value	Homology Threshold	# Missed Cleavages	Isolation Interference [%]	Ion Inject Time [ms]	Intensity	Charge	m/z [Da]	MH+ [Da]	ΔM [ppm]	RT [min]	First Scan	Last Scan	MS Order	Ions Matched	Matched Ions	Total Ions	Spectrum File
		High		EILAELTGR	Unambiguous	1	1	P08559		CID	1	0	1	1		1.93435e+07	158		33	28	47.52	0.000139839	28	0	0	11	501639	2	501.287	1001.57	3.92846	21.0707	3513	3513	MS2	7/76	7	76	Tania13.raw
		High		EILAELTGR	Unambiguous	1	1	P08559		CID	1	0	1	1		1.66903e+07	158		33	28	67.39	1.44088e-06	28	0	2.92959	18	394370	2	501.287	1001.57	5.02537	20.9905	3352	3352	MS2	8/76	8	76	Tania12.raw
		High		EILAELTGR	Unambiguous	1	1	P08559		CID	1	0	1	1		1.42624e+07	282	255	35	30	37.35	0.00259549	30	0	6.7469	27	256774	2	501.288	1001.57	5.14725	20.9736	3282	3282	MS2	5/76	5	76	Tania11.raw
		High		EILAELTGR	Unambiguous	1	1	P08559		CID	1	0	1	1		12532235	287	264	35	30	48.86	0.000186574	30	0	0	16	418892	2	501.288	1001.57	5.20819	21.1302	3345	3345	MS2	6/76	6	76	Tania10.raw
		High		EILAELTGR	Unambiguous	1	1	P08559		CID	1	0	1	1		1.66903e+07	287		35	30	46.28	0.00033795	30	0	0	15	415679	2	501.288	1001.57	5.45195	21.1384	3402	3402	MS2	8/76	8	76	Tania12.raw
		High		EILAELTGR	Unambiguous	1	1	P08559		CID	1	0	1	1		1.42624e+07	287		35	30	48.26	0.000214216	30	0	0	24	257289	2	501.288	1001.57	5.75664	21.2799	3387	3387	MS2	6/76	6	76	Tania11.raw
		High		EILAELTGR	Unambiguous	1	1	P08559		CID	1	0	1	1		1.42624e+07	287		35	30	65.84	3.73983e-06	30	0	0	16	427111	2	501.288	1001.57	5.81758	21.1073	3328	3328	MS2	7/76	7	76	Tania11.raw
		High		EILAELTGR	Unambiguous	1	1	P08559		CID	1	0	1	1		12532235	287		35	30	48.97	0.000181908	30	0	0	16	378558	2	501.288	1001.57	5.87852	20.9986	3300	3300	MS2	6/76	6	76	Tania10.raw
		High		GANQWIK	Unambiguous	1	1	P08559		CID	1	0	1	1		2.48257e+06	152	121	33	28	41.63	0.000522172	28	0	0	51	119717	2	408.724	816.441	5.48866	17.5815	2148	2148	MS2	5/58	5	58	Tania11.raw
		High		GANQWIK	Unambiguous	1	1	P08559		CID	1	0	1	1		2.64346e+06	152	121	33	28	38.24	0.00113976	28	0	0	59	110621	2	408.724	816.441	5.9372	17.5279	2132	2132	MS2	5/58	5	58	Tania10.raw
		High		LEEGPPVTTVLTR	Unambiguous	1	1	P08559		CID	1	0	1	1		2.76036e+07	91		30	25	48.83	5.95678e-05	23	0	22.2943	12	622665	2	706.396	1411.79	4.34529	20.562	3155	3155	MS2	6/116	6	116	Tania10.raw
		High		LEEGPPVTTVLTR	Unambiguous	1	1	P08559		CID	1	0	1	1		2.8925e+07	91		30	25	85.49	1.28532e-08	25	0	23.3738	12	573200	2	706.396	1411.79	4.43176	20.6036	3216	3216	MS2	10/116	10	116	Tania12.raw
		High		LEEGPPVTTVLTR	Unambiguous	1	1	P08559		CID	1	0	1	1		3.06098e+07	106		31	26	65.71	1.42323e-06	24	0	18.9682	11	590702	2	706.397	1411.79	4.86408	20.6734	3181	3181	MS2	9/116	9	116	Tania11.raw
		High		LEEGPPVTTVLTR	Unambiguous	1	1	P08559		CID	1	0	1	1		3.06098e+07	106		31	26	68.09	8.22765e-07	23	0	28.9457	14	500927	2	706.397	1411.79	4.86408	20.5397	3138	3138	MS2	9/116	9	116	Tania11.raw
		High		LEEGPPVTTVLTR	Unambiguous	1	1	P08559		CID	1	0	1	1		2.76036e+07	107	107	31	26	60.37	4.91308e-06	22	0	26.5416	12	573704	2	706.397	1411.79	5.2964	20.6992	3200	3200	MS2	15/116	15	116	Tania10.raw
		High		LEEGPPVTTVLTR	Unambiguous	1	1	P08559		CID	1	0	1	1		3.06098e+07	107		31	26	65.15	1.63438e-06	23	0	25.9588	21	324868	2	706.397	1411.79	5.38287	20.8453	3239	3239	MS2	9/116	9	116	Tania11.raw
		High		LEEGPPVTTVLTR	Unambiguous	1	1	P08559		CID	1	0	1	1		2.8925e+07	107	107	31	26	49.16	6.49163e-05	22	0	33.2944	15	474988	2	706.397	1411.79	5.64226	20.7332	3262	3262	MS2	8/116	8	116	Tania12.raw
		High		LEEGPPVTTVLTR	Unambiguous	1	1	P08559		CID	1	0	1	1		2.8925e+07	110		31	26	52.27	3.26109e-05	22	0	45.1721	18	362203	2	706.397	1411.79	5.72873	20.4851	3176	3176	MS2	7/116	7	116	Tania12.raw
P10515	Dihydrolipoyllysine-residue acetyltransferase component of pyruvate dehydrogenase complex, mitochondrial OS=Homo sapiens GN=DLAT PE=1 SV=3 - [ODP2_HUMAN]	647	68.9531					5224.66	34.16	15	178
	A2	B2	C2	Sequence	PSM Ambiguity	# Proteins	# Protein Groups	Protein Group Accessions	Modifications	Activation Type	ΔScore	ΔCn	Rank	Search Engine Rank	QuanResultID	Precursor Area	Peptides Matched	Decoy Peptides Matched	Identity High	Identity Middle	IonScore	Exp Value	Homology Threshold	# Missed Cleavages	Isolation Interference [%]	Ion Inject Time [ms]	Intensity	Charge	m/z [Da]	MH+ [Da]	ΔM [ppm]	RT [min]	First Scan	Last Scan	MS Order	Ions Matched	Matched Ions	Total Ions	Spectrum File
		High		ASALAcLK	Unambiguous	1	1	P10515	C6(Carbamidomethyl)	CID	1	0	1	1		1.32794e+07	136	131	32	27	33.46	0.00306555	27	0	14.6324	12	512653	2	417.233	833.459	4.77005	17.6308	2257	2257	MS2	5/56	5	56	Tania13.raw
		High		DIDSFVPSK	Unambiguous	1	1	P10515		CID	1	0	1	1		5.89327e+07	85	76	30	25	49.53	4.73575e-05	24	0	0	6	1.01177e+06	2	504.258	1007.51	4.04978	20.0562	3146	3146	MS2	12/78	12	78	Tania13.raw
		High		DIDSFVPSK	Unambiguous	1	1	P10515		CID	1	0	1	1		5.89327e+07	85	76	30	25	46.88	8.71744e-05	25	0	9.73976	3	2.02369e+06	2	504.258	1007.51	4.23152	19.9046	3090	3090	MS2	6/78	6	78	Tania13.raw
		High		DIDSFVPSK	Unambiguous	1	1	P10515		CID	1	0	1	1		1.52017e+08	85		30	25	32.54	0.00236804	21	0	26.2193	44	129934	2	504.258	1007.51	4.35268	20.5018	3136	3136	MS2	6/78	6	78	Tania10.raw
		High		DIDSFVPSK	Unambiguous	1	1	P10515		CID	1	0	1	1		1.52017e+08	85	76	30	25	43.28	0.000199705	25	0	2.67402	6	1.02038e+06	2	504.258	1007.51	4.8979	20.1991	3033	3033	MS2	7/78	7	78	Tania10.raw
		High		DIDSFVPSK	Unambiguous	1	1	P10515		CID	1	0	1	1		5.89327e+07	85	76	30	25	47.47	7.61007e-05	24	0	30.031	11	584605	2	504.258	1007.51	4.8979	19.7626	3040	3040	MS2	6/78	6	78	Tania13.raw
		High		DIDSFVPSK	Unambiguous	1	1	P10515		CID	1	0	1	1		1.65769e+08	85	76	30	25	44.66	0.000145341	22	0	2.70173	4	1.60609e+06	2	504.258	1007.51	4.95848	20.1643	3063	3063	MS2	6/78	6	78	Tania12.raw
		High		DIDSFVPSK	Unambiguous	1	1	P10515		CID	1	0	1	1		1.65769e+08	156	136	33	28	34.13	0.00301366	28	0	10.3941	12	566502	2	504.258	1007.51	5.14022	20.2963	3110	3110	MS2	7/78	7	78	Tania12.raw
		High		DIDSFVPSK	Unambiguous	1	1	P10515		CID	1	0	1	1		1.52017e+08	156	136	33	28	40.25	0.000736367	26	0	0	2	2.59602e+06	2	504.258	1007.51	5.2008	20.0659	2987	2987	MS2	7/78	7	78	Tania10.raw
		High		DIDSFVPSK	Unambiguous	1	1	P10515		CID	1	0	1	1		1.65769e+08	156	136	33	28	46.96	0.00015707	27	0	5.12326	1	4460034	2	504.259	1007.51	5.26138	19.8968	2972	2972	MS2	6/78	6	78	Tania12.raw
		High		DIDSFVPSK	Unambiguous	1	1	P10515		CID	1	0	1	1		1.65769e+08	156	136	33	28	42.06	0.000485394	26	0	16.5903	3	1.79781e+06	2	504.259	1007.51	5.32196	19.7744	2929	2929	MS2	6/78	6	78	Tania12.raw
		High		DIDSFVPSK	Unambiguous	1	1	P10515		CID	1	0	1	1		5.73121e+07	156	136	33	28	44.61	0.000269833	28	0	5.05646	4	1.42043e+06	2	504.259	1007.51	5.38254	20.0511	2972	2972	MS2	7/78	7	78	Tania11.raw
		High		DIDSFVPSK	Unambiguous	1	1	P10515		CID	1	0	1	1		1.65769e+08	156	136	33	28	46.67	0.000167917	26	0	3.33063	2	3.62176e+06	2	504.259	1007.51	5.44312	20.0249	3016	3016	MS2	6/78	6	78	Tania12.raw
		High		DIDSFVPSK	Unambiguous	1	1	P10515		CID	1	0	1	1		5.73121e+07	156	136	33	28	42.09	0.000482053	28	0	30.6367	10	657990	2	504.259	1007.51	5.44312	19.7916	2884	2884	MS2	6/78	6	78	Tania11.raw
		High		DIDSFVPSK	Unambiguous	1	1	P10515		CID	1	0	1	1		5.73121e+07	156	136	33	28	36.21	0.00186679	26	0	4.9182	14	408444	2	504.259	1007.51	5.5037	20.1903	3020	3020	MS2	7/78	7	78	Tania11.raw
		High		DIDSFVPSK	Unambiguous	1	1	P10515		CID	1	0	1	1		5.73121e+07	156	136	33	28	49.64	8.47412e-05	28	0	7.86192	4	1.6116e+06	2	504.259	1007.51	5.62486	19.9194	2928	2928	MS2	12/78	12	78	Tania11.raw
		High		DIDSFVPSK	Unambiguous	1	1	P10515		CID	1	0	1	1		1.52017e+08	158	138	33	28	41	0.000627519	23	0	1.75942	1	4.56849e+06	2	504.259	1007.51	5.8066	19.9372	2944	2944	MS2	7/78	7	78	Tania10.raw
		High		DIDSFVPSK	Unambiguous	1	1	P10515		CID	1	0	1	1		1.52017e+08	158	138	33	28	47.38	0.00014442	28	0	4.67154	2	2.69678e+06	2	504.259	1007.51	5.8066	19.8068	2900	2900	MS2	7/78	7	78	Tania10.raw
		High		DVPIGAIIcITVGKPEDIEAFK	Unambiguous	1	1	P10515	C9(Carbamidomethyl)	CID	1	0	1	1		1.74744e+07	105	100	31	26	50.06	5.17797e-05	22	0	2.62984	18	145550	3	795.766	2385.28	3.52589	27.1192	5374	5374	MS2	9/220	9	220	Tania12.raw
		High		DVPIGAIIcITVGKPEDIEAFK	Unambiguous	1	1	P10515	C9(Carbamidomethyl)	CID	1	0	1	1		2.80698e+07	104	97	31	26	52.63	2.83794e-05	23	0	2.83651	20	167078	3	795.767	2385.29	5.2147	27.1848	5256	5256	MS2	12/220	12	220	Tania10.raw
		High		DVPIGAIIcITVGKPEDIEAFK	Unambiguous	1	1	P10515	C9(Carbamidomethyl)	CID	1	0	1	1		2.80698e+07	104	97	31	26	33.44	0.00235507	25	0	2.7343	50	62570.3	3	795.767	2385.29	5.2147	26.7481	5143	5143	MS2	10/220	10	220	Tania10.raw
		High		DVPIGAIIcITVGKPEDIEAFK	Unambiguous	1	1	P10515	C9(Carbamidomethyl)	CID	1	0	1	1		2.80698e+07	105	98	31	26	46.26	0.000124211	26	0	0.624293	12	305068	3	795.767	2385.29	5.67529	27.0351	5217	5217	MS2	10/220	10	220	Tania10.raw
		High		DVPLGTPLcIIVEK	Unambiguous	1	1	P10515	C9(Carbamidomethyl)	CID	1	0	1	1		2.52953e+08	81	67	30	25	51.42	2.92049e-05	24	0	8.52212	4	1.73046e+06	2	777.438	1553.87	4.75353	25.8148	4875	4875	MS2	13/128	13	128	Tania10.raw
		High		DVPLGTPLcIIVEK	Unambiguous	1	1	P10515	C9(Carbamidomethyl)	CID	1	0	1	1		9.05444e+07	81	67	30	25	56.05	1.00567e-05	25	0	6.68933	4	1.61341e+06	2	777.438	1553.87	4.91065	25.5502	4760	4760	MS2	18/128	18	128	Tania11.raw
		High		DVPLGTPLcIIVEK	Unambiguous	1	1	P10515	C9(Carbamidomethyl)	CID	1	0	1	1		9.05444e+07	81	67	30	25	48.88	5.24149e-05	25	0	4.60159	4	1.58949e+06	2	777.438	1553.87	4.91065	25.6961	4800	4800	MS2	8/128	8	128	Tania11.raw
		High		DVPLGTPLcIIVEK	Unambiguous	1	1	P10515	C9(Carbamidomethyl)	CID	1	0	1	1		102740894	81	66	30	25	56.51	9.04597e-06	24	0	7.49155	4	1.93161e+06	2	777.438	1553.87	5.14632	25.5225	4897	4897	MS2	9/128	9	128	Tania12.raw
		High		DVPLGTPLcIIVEK	Unambiguous	1	1	P10515	C9(Carbamidomethyl)	CID	1	0	1	1		2.52953e+08	81	66	30	25	61.92	2.60289e-06	25	0	4.25624	2	4.15135e+06	2	777.438	1553.87	5.22488	25.6715	4831	4831	MS2	10/128	10	128	Tania10.raw
		High		DVPLGTPLcIIVEK	Unambiguous	1	1	P10515	C9(Carbamidomethyl)	CID	1	0	1	1		102740894	81	66	30	25	62.38	2.34129e-06	25	0	4.41947	4	1.76449e+06	2	777.438	1553.87	5.22488	25.6618	4941	4941	MS2	9/128	9	128	Tania12.raw
		High		DVPLGTPLcIIVEK	Unambiguous	1	1	P10515	C9(Carbamidomethyl)	CID	1	0	1	1		9.05444e+07	84	75	30	25	49.32	4.9119e-05	25	0	41.5868	11	443435	2	777.438	1553.87	5.46056	25.3974	4717	4717	MS2	8/128	8	128	Tania11.raw
		High		DVPLGTPLcIIVEK	Unambiguous	1	1	P10515	C9(Carbamidomethyl)	CID	1	0	1	1		1.22784e+08	84	75	30	25	51.92	2.69929e-05	25	0	11.1353	3	2.04557e+06	2	777.438	1553.87	5.53912	25.5071	5087	5087	MS2	9/128	9	128	Tania13.raw
		High		DVPLGTPLcIIVEK	Unambiguous	1	1	P10515	C9(Carbamidomethyl)	CID	1	0	1	1		1.22784e+08	84	75	30	25	37.92	0.000678031	25	0	36.7287	7	839644	2	777.438	1553.87	5.53912	25.3906	5047	5047	MS2	6/128	6	128	Tania13.raw
		High		DVPLGTPLcIIVEK	Unambiguous	1	1	P10515	C9(Carbamidomethyl)	CID	1	0	1	1		2.52953e+08	84	75	30	25	59.98	4.21939e-06	25	0	6.27491	2	4.31232e+06	2	777.438	1553.87	5.69623	25.5242	4787	4787	MS2	18/128	18	128	Tania10.raw
		High		DVPLGTPLcIIVEK	Unambiguous	1	1	P10515	C9(Carbamidomethyl)	CID	1	0	1	1		2.52953e+08	84		30	25	44.98	0.000133429	25	0	24.0134	6	1.09308e+06	2	777.439	1553.87	5.77479	25.381	4745	4745	MS2	15/128	15	128	Tania10.raw
		High		GFDVASMMSVTLScDHR	Unambiguous	1	1	P10515	C14(Carbamidomethyl)	CID	1	0	1	1		9.37828e+06	30		26	20	39.69	0.000161098	20	0	20.9118	22	152812	3	638.286	1912.84	4.75527	24.2227	4465	4465	MS2	9/152	9	152	Tania12.raw
		High		GVETIANDVVSLATK	Unambiguous	1	1	P10515		CID	1	0	1	1		6.6815e+07	143	128	32	27	47.53	0.000126272	27	0	10.4435	15	348032	3	506.281	1516.83	3.85611	24.7919	4659	4659	MS2	9/150	9	150	Tania12.raw
		High		GVETIANDVVSLATK	Unambiguous	1	1	P10515		CID	1	0	1	1		2.78691e+07	154	141	33	28	34.97	0.00245183	21	0	3.63665	39	127198	3	506.281	1516.83	4.09754	24.8341	4548	4548	MS2	11/150	11	150	Tania11.raw
		High		GVETIANDVVSLATK	Unambiguous	1	1	P10515		CID	1	0	1	1		6.6815e+07	153	140	33	28	45.07	0.000238046	22	0	0	4	1312656	3	506.281	1516.83	4.1579	24.919	4701	4701	MS2	11/150	11	150	Tania12.raw
		High		GVETIANDVVSLATK	Unambiguous	1	1	P10515		CID	1	0	1	1		6.6815e+07	150	137	33	27	41.4	0.000543327	21	0	0	7	531710	3	506.281	1516.83	4.21826	25.1891	4791	4791	MS2	14/150	14	150	Tania12.raw
		High		GVETIANDVVSLATK	Unambiguous	1	1	P10515		CID	1	0	1	1		7.39207e+07	150	137	33	27	57.81	1.24183e-05	22	0	0.550704	3	1.51566e+06	3	506.281	1516.83	4.27861	25.0235	4633	4633	MS2	21/150	21	150	Tania10.raw
		High		GVETIANDVVSLATK	Unambiguous	1	1	P10515		CID	1	0	1	1		7.39207e+07	148	135	33	27	60.37	6.79566e-06	23	0	1.33041	5	851451	3	506.281	1516.83	4.45969	24.8867	4589	4589	MS2	18/150	18	150	Tania10.raw
		High		GVETIANDVVSLATK	Unambiguous	1	1	P10515		CID	1	0	1	1		6.6815e+07	148	135	33	27	52.24	4.41806e-05	23	0	1.34481	3	1.41102e+06	3	506.281	1516.83	4.45969	25.046	4743	4743	MS2	11/150	11	150	Tania12.raw
		High		GVETIANDVVSLATK	Unambiguous	1	1	P10515		CID	1	0	1	1		7.39207e+07	148	135	33	27	34.65	0.00253648	21	0	4.25233	29	181014	3	506.281	1516.83	4.45969	24.765	4550	4550	MS2	12/150	12	150	Tania10.raw
		High		GVETIANDVVSLATK	Unambiguous	1	1	P10515		CID	1	0	1	1		2.78691e+07	148	135	33	27	51.45	5.29946e-05	22	0	0	9	494974	3	506.281	1516.83	4.64076	24.9591	4586	4586	MS2	8/150	8	150	Tania11.raw
		High		GVETIANDVVSLATK	Unambiguous	1	1	P10515		CID	1	0	1	1		7.39207e+07	148	135	33	27	59.41	8.4768e-06	23	0	1.29252	5	1.00692e+06	3	506.281	1516.83	4.70112	25.1631	4678	4678	MS2	10/150	10	150	Tania10.raw
		High		GVETIANDVVSLATK	Unambiguous	1	1	P10515		CID	1	0	1	1		2.96476e+08	150	139	33	27	87.89	1.21916e-08	27	0	14.6717	1	6.1148e+06	2	758.918	1516.83	4.93129	24.9807	4721	4721	MS2	21/150	21	150	Tania12.raw
		High		GVETIANDVVSLATK	Unambiguous	1	1	P10515		CID	1	0	1	1		2.78691e+07	150	139	33	27	60.87	6.13849e-06	27	0	0	8	602283	3	506.281	1516.83	5.00291	25.099	4629	4629	MS2	10/150	10	150	Tania11.raw
		High		GVETIANDVVSLATK	Unambiguous	1	1	P10515		CID	1	0	1	1		2.89685e+08	150	139	33	27	94.34	2.76097e-09	24	0	9.24903	2	4514702	2	758.918	1516.83	5.01177	24.9219	4600	4600	MS2	21/150	21	150	Tania10.raw
		High		GVETIANDVVSLATK	Unambiguous	1	1	P10515		CID	1	0	1	1		2.96476e+08	150	139	33	27	89.59	8.24254e-09	26	0	11.7986	2	4599452	2	758.918	1516.83	5.01177	25.112	4765	4765	MS2	11/150	11	150	Tania12.raw
		High		GVETIANDVVSLATK	Unambiguous	1	1	P10515		CID	1	0	1	1		2.96476e+08	149	138	33	27	63.98	2.97959e-06	27	0	32.2576	11	668127	2	758.918	1516.83	5.17272	25.3872	4855	4855	MS2	22/150	22	150	Tania12.raw
		High		GVETIANDVVSLATK	Unambiguous	1	1	P10515		CID	1	0	1	1		2.96476e+08	149	138	33	27	84.97	2.37223e-08	27	0	21.2425	4	1.7049e+06	2	758.919	1516.83	5.2532	25.2501	4811	4811	MS2	11/150	11	150	Tania12.raw
		High		GVETIANDVVSLATK	Unambiguous	1	1	P10515		CID	1	0	1	1		2.96476e+08	149	138	33	27	87.37	1.36507e-08	27	0	42.9715	2	2.83626e+06	2	758.919	1516.83	5.33368	24.8516	4678	4678	MS2	12/150	12	150	Tania12.raw
		High		GVETIANDVVSLATK	Unambiguous	1	1	P10515		CID	1	0	1	1		1.14067e+08	149	138	33	27	64.14	2.87181e-06	25	0	41.9059	6	1.11629e+06	2	758.919	1516.83	5.33368	24.8828	4562	4562	MS2	12/150	12	150	Tania11.raw
		High		GVETIANDVVSLATK	Unambiguous	1	1	P10515		CID	1	0	1	1		1.14067e+08	149	138	33	27	91.05	5.85001e-09	27	0	14.8271	3	2.32867e+06	2	758.919	1516.83	5.41416	25.0254	4606	4606	MS2	12/150	12	150	Tania11.raw
		High		GVETIANDVVSLATK	Unambiguous	1	1	P10515		CID	1	0	1	1		2.89685e+08	149	138	33	27	101.56	5.20183e-10	27	0	7.0144	2	2.83061e+06	2	758.919	1516.83	5.41416	25.1944	4688	4688	MS2	12/150	12	150	Tania10.raw
		High		GVETIANDVVSLATK	Unambiguous	1	1	P10515		CID	1	0	1	1		1.14067e+08	149	138	33	27	86.75	1.57455e-08	27	0	16.5792	5	1.56991e+06	2	758.919	1516.83	5.49463	25.1727	4651	4651	MS2	10/150	10	150	Tania11.raw
		High		GVETIANDVVSLATK	Unambiguous	1	1	P10515		CID	1	0	1	1		2.89685e+08	149	138	33	27	95.41	2.14366e-09	24	0	4.22282	1	5419612	2	758.919	1516.83	5.57511	25.0577	4644	4644	MS2	12/150	12	150	Tania10.raw
		High		GVETIANDVVSLATK	Unambiguous	1	1	P10515		CID	1	0	1	1		2.89685e+08	149	138	33	27	62.15	4.54105e-06	25	0	45.2098	7	1.0338e+06	2	758.919	1516.83	5.57511	24.7874	4556	4556	MS2	12/150	12	150	Tania10.raw
		High		GVETIANDVVSLATK	Unambiguous	1	1	P10515		CID	1	0	1	1		2.96476e+08	149	138	33	27	68.18	1.13281e-06	25	0	52.8067	33	210553	2	758.919	1516.83	5.65559	25.5315	4901	4901	MS2	12/150	12	150	Tania12.raw
		High		GVETIANDVVSLATK	Unambiguous	1	1	P10515		CID	1	0	1	1		1.14067e+08	149	138	33	27	75.6	2.0519e-07	26	0	32.2593	14	487582	2	758.919	1516.83	5.89702	25.3288	4698	4698	MS2	12/150	12	150	Tania11.raw
		High		ILVAEGTR	Unambiguous	1	1	P10515		CID	1	0	1	1		6.39176e+07	230	221	34	29	38.31	0.00169706	29	0	27.889	5	1124793	2	429.758	858.508	4.75144	16.815	1909	1909	MS2	5/60	5	60	Tania12.raw
		High		ILVAEGTR	Unambiguous	1	1	P10515		CID	1	0	1	1		6.39176e+07	230	221	34	29	54.11	4.46373e-05	29	0	13.3693	3	2.19426e+06	2	429.758	858.509	4.89363	16.9434	1953	1953	MS2	5/60	5	60	Tania12.raw
		High		ILVAEGTR	Unambiguous	1	1	P10515		CID	1	0	1	1		6.84633e+07	230	221	34	29	54.03	4.54672e-05	29	0	6.45849	3	2.09946e+06	2	429.758	858.509	4.96472	16.9431	1939	1939	MS2	5/60	5	60	Tania10.raw
		High		ILVAEGTR	Unambiguous	1	1	P10515		CID	1	0	1	1		6.39176e+07	230	221	34	29	36.37	0.00265276	29	0	14.1536	5	1.34993e+06	2	429.758	858.509	5.03581	17.0701	1996	1996	MS2	4/60	4	60	Tania12.raw
		High		ILVAEGTR	Unambiguous	1	1	P10515		CID	1	0	1	1		6.84633e+07	230	221	34	29	36.42	0.00262239	29	0	6.66021	3	2.03306e+06	2	429.758	858.509	5.178	16.8116	1895	1895	MS2	4/60	4	60	Tania10.raw
		High		ILVAEGTR	Unambiguous	1	1	P10515		CID	1	0	1	1		6.84633e+07	230	221	34	29	36.27	0.00271455	29	0	10.8279	7	856636	2	429.758	858.509	5.60457	17.0781	1983	1983	MS2	7/60	7	60	Tania10.raw
		High		ISVNDFIIK	Unambiguous	1	1	P10515		CID	1	0	1	1		1.45116e+08	29	31	25	20	41.12	0.000112039	20	0	4.30698	4	1.80406e+06	2	524.807	1048.61	3.64316	23.4007	4343	4343	MS2	5/80	5	80	Tania13.raw
		High		ISVNDFIIK	Unambiguous	1	1	P10515		CID	1	0	1	1		1.45116e+08	29	31	25	20	35.19	0.000438902	20	0	1.23917	2	2.64426e+06	2	524.807	1048.61	3.75957	23.0874	4232	4232	MS2	6/80	6	80	Tania13.raw
		High		ISVNDFIIK	Unambiguous	1	1	P10515		CID	1	0	1	1		3.28561e+08	29	31	25	20	42.32	8.499e-05	20	0	0.410718	1	9049655	2	524.808	1048.61	3.99239	23.2042	4117	4117	MS2	6/80	6	80	Tania12.raw
		High		ISVNDFIIK	Unambiguous	1	1	P10515		CID	1	0	1	1		1.45116e+08	29	31	25	20	35.07	0.000451199	20	0	1.84265	1	4237683	2	524.808	1048.61	4.1088	23.2343	4283	4283	MS2	6/80	6	80	Tania13.raw
		High		ISVNDFIIK	Unambiguous	1	1	P10515		CID	1	0	1	1		3.28561e+08	29	31	25	20	29.98	0.00145669	20	0	0	13	502505	2	524.808	1048.61	4.1088	22.9492	4031	4031	MS2	6/80	6	80	Tania12.raw
		High		ISVNDFIIK	Unambiguous	1	1	P10515		CID	1	0	1	1		2.78727e+08	29	31	25	20	35.5	0.000408666	20	0	1.45886	1	7.2111e+06	2	524.808	1048.61	4.22522	23.2094	4039	4039	MS2	6/80	6	80	Tania10.raw
		High		ISVNDFIIK	Unambiguous	1	1	P10515		CID	1	0	1	1		3.28561e+08	29	31	25	20	39.9	0.000148377	20	0	0.320946	1	6.21093e+06	2	524.808	1048.61	4.34163	23.3317	4160	4160	MS2	6/80	6	80	Tania12.raw
		High		ISVNDFIIK	Unambiguous	1	1	P10515		CID	1	0	1	1		3.28561e+08	29	31	25	20	37.93	0.000233544	20	0	0	3	2.21555e+06	2	524.808	1048.61	4.34163	23.4621	4204	4204	MS2	6/80	6	80	Tania12.raw
		High		ISVNDFIIK	Unambiguous	1	1	P10515		CID	1	0	1	1		1.45116e+08	29	31	25	20	27.5	0.00257851	20	0	18.1897	14	452473	2	524.808	1048.61	4.34163	22.9656	4189	4189	MS2	5/80	5	80	Tania13.raw
		High		ISVNDFIIK	Unambiguous	1	1	P10515		CID	1	0	1	1		2.78727e+08	29	31	25	20	40.9	0.00011786	20	0	0.609679	1	5684754	2	524.808	1048.61	4.45804	23.3407	4083	4083	MS2	6/80	6	80	Tania10.raw
		High		ISVNDFIIK	Unambiguous	1	1	P10515		CID	1	0	1	1		3.28561e+08	29	31	25	20	35.44	0.000414351	20	0	0.40743	1	4.35984e+06	2	524.808	1048.61	4.45804	23.0753	4073	4073	MS2	6/80	6	80	Tania12.raw
		High		ISVNDFIIK	Unambiguous	1	1	P10515		CID	1	0	1	1		3.28561e+08	29	31	25	20	34.21	0.000550007	20	0	0	8	809581	2	524.808	1048.61	4.57445	23.5929	4248	4248	MS2	6/80	6	80	Tania12.raw
		High		ISVNDFIIK	Unambiguous	1	1	P10515		CID	1	0	1	1		1.07555e+08	87	79	30	25	35.89	0.0011207	22	0	0.445497	2	2.78129e+06	2	524.808	1048.61	4.69086	23.242	4036	4036	MS2	6/80	6	80	Tania11.raw
		High		ISVNDFIIK	Unambiguous	1	1	P10515		CID	1	0	1	1		2.78727e+08	87	79	30	25	44.14	0.000167683	21	0	0.299119	2	3.05558e+06	2	524.808	1048.61	4.69086	23.0796	3996	3996	MS2	6/80	6	80	Tania10.raw
		High		ISVNDFIIK	Unambiguous	1	1	P10515		CID	1	0	1	1		2.78727e+08	87	79	30	25	35.34	0.00127201	21	0	3.57341	23	270698	2	524.808	1048.61	4.69086	22.9643	3959	3959	MS2	6/80	6	80	Tania10.raw
		High		ISVNDFIIK	Unambiguous	1	1	P10515		CID	1	0	1	1		1.07555e+08	87	79	30	25	34.51	0.00153989	23	0	0	3	1.90679e+06	2	524.808	1048.61	4.80727	23.3771	4080	4080	MS2	6/80	6	80	Tania11.raw
		High		ISVNDFIIK	Unambiguous	1	1	P10515		CID	1	0	1	1		1.07555e+08	87	79	30	25	31.56	0.00303731	21	0	1.30478	5	1281771	2	524.808	1048.61	4.80727	23.1074	3992	3992	MS2	6/80	6	80	Tania11.raw
		High		ISVNDFIIK	Unambiguous	1	1	P10515		CID	1	0	1	1		2.78727e+08	87	79	30	25	38.84	0.000568184	21	0	0.324811	3	2.28224e+06	2	524.808	1048.61	4.92368	23.4737	4127	4127	MS2	6/80	6	80	Tania10.raw
		High		ISVNDFIIK	Unambiguous	1	1	P10515		CID	1	0	1	1		2.78727e+08	87	79	30	25	37.94	0.000699019	21	0	2.38819	9	685296	2	524.808	1048.61	5.27292	23.6146	4174	4174	MS2	6/80	6	80	Tania10.raw
		High		LQPHEFQGGTFTISNLGmFGIK	Unambiguous	1	1	P10515	M18(Oxidation)	CID	1	0	1	1		4.48865e+07	118		32	26	42.31	0.000346619	21	0	19.4274	13	227508	3	813.414	2438.23	4.04463	23.9923	4387	4387	MS2	10/226	10	226	Tania12.raw
		High		LQPHEFQGGTFTISNLGmFGIK	Unambiguous	1	1	P10515	M18(Oxidation)	CID	1	0	1	1		6.12716e+07	112		31	26	36.75	0.00118355	22	0	8.68942	22	134377	3	813.415	2438.23	5.096	23.9303	4278	4278	MS2	12/226	12	226	Tania10.raw
		High		LQPHEFQGGTFTISNLGmFGIK	Unambiguous	1	1	P10515	M18(Oxidation)	CID	1	0	1	1		1.03282e+07	114	103	31	26	32.99	0.00286335	21	0	32.0511	51	54832.4	3	813.415	2438.23	5.32129	24.0473	4295	4295	MS2	17/226	17	226	Tania11.raw
		High		VAPAPAAVVPPTGPGmAPVPTGVFTDIPISNIR	Unambiguous	1	1	P10515	M16(Oxidation)	CID	1	0	1	1		1.19635e+08	43		27	22	36.79	0.000450234	21	0	8.12921	6	230614	4	807.193	3225.75	4.55577	26.7443	5267	5267	MS2	23/296	23	296	Tania12.raw
		High		VAPAPAAVVPPTGPGmAPVPTGVFTDIPISNIR	Unambiguous	1	1	P10515	M16(Oxidation)	CID	1	0	1	1		1.34082e+08	39		27	22	30.06	0.00192324	20	0	3.03778	4	648302	4	807.193	3225.75	4.78282	26.3568	5037	5037	MS2	14/296	14	296	Tania10.raw
		High		VAPAPAAVVPPTGPGmAPVPTGVFTDIPISNIR	Unambiguous	1	1	P10515	M16(Oxidation)	CID	1	0	1	1		1.34082e+08	39		27	22	34.18	0.000744791	22	0	0.307057	3	789168	4	807.193	3225.75	4.93419	26.4835	5072	5072	MS2	20/296	20	296	Tania10.raw
		High		VAPAPAAVVPPTGPGmAPVPTGVFTDIPISNIR	Unambiguous	1	1	P10515	M16(Oxidation)	CID	1	0	1	1		1.34082e+08	41		27	22	36.69	0.000439293	21	0	0.40883	3	772673	4	807.193	3225.75	5.3883	26.6326	5113	5113	MS2	29/296	29	296	Tania10.raw
		High		VAPAPAAVVPPTGPGMAPVPTGVFTDIPISNIR	Unambiguous	1	1	P10515		CID	1	0	1	1		1.23658e+07	37		26	21	27.69	0.00314899	20	0	3.78546	21	86782.5	4	803.195	3209.76	5.58035	27.2842	5207	5207	MS2	26/296	26	296	Tania11.raw
		High		VFVSPLAK	Unambiguous	1	1	P10515		CID	1	0	1	1		1.3738e+08	69	61	29	24	30.83	0.00284983	21	0	1.87886	1	4.01521e+06	2	430.768	860.529	5.21739	19.1033	2697	2697	MS2	6/56	6	56	Tania12.raw
		High		VFVSPLAK	Unambiguous	1	1	P10515		CID	1	0	1	1		1.33936e+08	69	61	29	24	30.97	0.00275943	23	0	2.70549	2	3353533	2	430.768	860.529	5.28832	19.0508	2646	2646	MS2	6/56	6	56	Tania10.raw
		High		VFVSPLAK	Unambiguous	1	1	P10515		CID	1	0	1	1		1.3738e+08	69	61	29	24	30.92	0.00279138	20	0	2.12838	2	3367477	2	430.768	860.529	5.28832	19.2343	2741	2741	MS2	6/56	6	56	Tania12.raw
		High		VFVSPLAK	Unambiguous	1	1	P10515		CID	1	0	1	1		1.33936e+08	69	61	29	24	30.95	0.00277217	20	0	3.51288	3	1.73252e+06	2	430.768	860.529	5.43018	19.3158	2734	2734	MS2	6/56	6	56	Tania10.raw
		High		VPEANSSWMDTVIR	Unambiguous	1	1	P10515		CID	1	0	1	1		33516840	125		32	27	71.94	3.99834e-07	23	0	28.094	10	713273	2	802.894	1604.78	3.75843	22.6614	4082	4082	MS2	10/138	10	138	Tania13.raw
		High		VPEANSSWMDTVIR	Unambiguous	1	1	P10515		CID	1	0	1	1		8.69991e+07	120	99	32	26	80.43	5.4344e-08	24	0	4.06639	5	1.40294e+06	2	802.894	1604.78	3.91056	22.6368	3923	3923	MS2	12/138	12	138	Tania12.raw
		High		VPEANSSWMDTVIR	Unambiguous	1	1	P10515		CID	1	0	1	1		8.69991e+07	118		32	26	79.88	6.0653e-08	24	0	22.0948	4	1775169	2	802.894	1604.78	4.13876	22.7608	3966	3966	MS2	12/138	12	138	Tania12.raw
		High		VPEANSSWMDTVIR	Unambiguous	1	1	P10515		CID	1	0	1	1		8.69991e+07	118	95	32	26	75.38	1.70943e-07	23	0	8.25482	15	492481	2	802.894	1604.78	4.2909	22.514	3881	3881	MS2	11/138	11	138	Tania12.raw
		High		VPEANSSWMDTVIR	Unambiguous	1	1	P10515		CID	1	0	1	1		2.31822e+07	117	93	31	26	82.21	3.51687e-08	24	0	21.7206	14	531359	2	802.894	1604.78	4.5191	22.7398	3871	3871	MS2	12/138	12	138	Tania11.raw
		High		VPEANSSWMDTVIR	Unambiguous	1	1	P10515		CID	1	0	1	1		4.10872e+07	116		31	26	89.22	6.9411e-09	24	0	15.8094	7	1.00505e+06	2	802.894	1604.78	4.82336	22.6923	3868	3868	MS2	12/138	12	138	Tania10.raw
		High		VPEANSSWMDTVIR	Unambiguous	1	1	P10515		CID	1	0	1	1		2.31822e+07	124		32	27	77.15	1.19507e-07	23	0	7.2198	20	372045	2	802.895	1604.78	5.05156	22.6073	3826	3826	MS2	12/138	12	138	Tania11.raw
		High		VPEANSSWMDTVIR	Unambiguous	1	1	P10515		CID	1	0	1	1		4.10872e+07	125	104	32	27	83.53	2.77255e-08	24	0	5.88926	17	422434	2	802.895	1604.78	5.50796	22.5702	3827	3827	MS2	12/138	12	138	Tania10.raw
		High		VPLPSLSPTmQAGTIAR	Unambiguous	1	1	P10515	M10(Oxidation)	CID	1	0	1	1		8.46642e+07	111		31	26	53.05	2.74975e-05	26	0	19.81	51	136582	2	877.979	1754.95	2.38934	21.7864	3563	3563	MS2	10/158	10	158	Tania10.raw
		High		VPLPSLSPTmQAGTIAR	Unambiguous	1	1	P10515	M10(Oxidation)	CID	1	0	1	1		8.46642e+07	122		32	27	55.69	1.64562e-05	27	0	0	60	116852	2	877.98	1754.95	3.57182	21.9172	3606	3606	MS2	12/158	12	158	Tania10.raw
		High		VPLPSLSPTmQAGTIAR	Unambiguous	1	1	P10515	M10(Oxidation)	CID	1	0	1	1		8.46642e+07	116		31	26	65.24	1.73551e-06	26	0	0	18	394006	2	877.981	1754.95	4.05872	21.4561	3455	3455	MS2	11/158	11	158	Tania10.raw
		High		VPLPSLSPTmQAGTIAR	Unambiguous	1	1	P10515	M10(Oxidation)	CID	1	0	1	1			116		31	26	55.69	1.56469e-05	26	0	0	32	241927	2	877.981	1754.95	4.4065	21.8245	3640	3640	MS2	12/158	12	158	Tania12.raw
		High		VPLPSLSPTmQAGTIAR	Unambiguous	1	1	P10515	M10(Oxidation)	CID	1	0	1	1		7.34143e+07	116		31	26	32.85	0.00300904	21	0	31.7819	6	578021	3	585.656	1754.95	4.50318	21.3421	3473	3473	MS2	17/158	17	158	Tania12.raw
		High		VPLPSLSPTmQAGTIAR	Unambiguous	1	1	P10515	M10(Oxidation)	CID	1	0	1	1		1.32773e+08	113		31	26	65.28	1.67513e-06	26	0	0	11	623910	2	877.981	1754.96	4.61517	21.4302	3502	3502	MS2	10/158	10	158	Tania12.raw
		High		VPLPSLSPTmQAGTIAR	Unambiguous	1	1	P10515	M10(Oxidation)	CID	1	0	1	1		8.46642e+07	112		31	26	41.69	0.000379479	24	0	8.40183	28	118418	2	877.981	1754.96	4.82385	21.6249	3510	3510	MS2	11/158	11	158	Tania10.raw
		High		VPLPSLSPTmQAGTIAR	Unambiguous	1	1	P10515	M10(Oxidation)	CID	1	0	1	1		1.32773e+08	118		32	26	72.54	3.2874e-07	26	0	0	30	244271	2	877.982	1754.96	5.03252	21.5629	3549	3549	MS2	12/158	12	158	Tania12.raw
		High		VPLPSLSPTmQAGTIAR	Unambiguous	1	1	P10515	M10(Oxidation)	CID	1	0	1	1		1.32773e+08	119		32	26	67.79	9.89731e-07	26	0	0	5	1.43962e+06	2	877.982	1754.96	5.3803	21.2964	3456	3456	MS2	11/158	11	158	Tania12.raw
		High		VPLPSLSPTmQAGTIAR	Unambiguous	1	1	P10515	M10(Oxidation)	CID	1	0	1	1		1.32773e+08	119	112	32	26	65.13	1.82607e-06	26	0	10.7424	33	212607	2	877.982	1754.96	5.51942	21.6971	3596	3596	MS2	10/158	10	158	Tania12.raw
		High		VPLPSLSPTmQAGTIAR	Unambiguous	1	1	P10515	M10(Oxidation)	CID	1	0	1	1		8.46642e+07	119		32	26	75.94	1.51536e-07	26	0	0.892979	7	996799	2	877.982	1754.96	5.65853	21.0589	3320	3320	MS2	24/158	24	158	Tania10.raw
		High		VPLPSLSPTmQAGTIAR	Unambiguous	1	1	P10515	M10(Oxidation)	CID	1	0	1	1		8.46642e+07	119		32	26	73.51	2.65165e-07	26	0	2.5239	5	1.41526e+06	2	877.982	1754.96	5.79765	21.1865	3363	3363	MS2	12/158	12	158	Tania10.raw
		High		VPLPSLSPTmQAGTIAR	Unambiguous	1	1	P10515	M10(Oxidation)	CID	1	0	1	1		1.32773e+08	119		32	26	72.32	3.48752e-07	26	0	0	15	474382	2	877.982	1754.96	5.79765	20.9328	3332	3332	MS2	13/158	13	158	Tania12.raw
		High		VPLPSLSPTmQAGTIAR	Unambiguous	1	1	P10515	M10(Oxidation)	CID	1	0	1	1		7.34143e+07	119	112	32	26	39.93	0.000604668	23	0	26.5739	3	1.31016e+06	3	585.657	1754.96	5.85954	21.1753	3415	3415	MS2	8/158	8	158	Tania12.raw
		High		VPLPSLSPTmQAGTIAR	Unambiguous	1	1	P10515	M10(Oxidation)	CID	1	0	1	1		1.32773e+08	119	112	32	26	57.4	1.08272e-05	26	0	1.28339	3	2.21736e+06	2	877.982	1754.96	5.8672	21.1684	3412	3412	MS2	10/158	10	158	Tania12.raw
		High		VPLPSLSPTmQAGTIAR	Unambiguous	1	1	P10515	M10(Oxidation)	CID	1	0	1	1		3.86617e+07	119		32	26	55.15	1.81768e-05	24	0	0	7	658729	2	877.982	1754.96	5.8672	21.1886	3555	3555	MS2	11/158	11	158	Tania13.raw
		High		VPLPSLSPTMQAGTIAR	Unambiguous	1	1	P10515		CID	1	0	1	1		6.54625e+07	94		31	25	35.88	0.00121366	21	0	20.7327	8	553008	3	580.324	1738.96	3.12968	22.6102	3914	3914	MS2	14/158	14	158	Tania12.raw
		High		VPLPSLSPTMQAGTIAR	Unambiguous	1	1	P10515		CID	1	0	1	1		6.49318e+07	94		31	25	70.2	4.48847e-07	23	0	0	4	1.04516e+06	2	869.983	1738.96	3.76919	22.4729	4014	4014	MS2	11/158	11	158	Tania13.raw
		High		VPLPSLSPTMQAGTIAR	Unambiguous	1	1	P10515		CID	1	0	1	1		6.54625e+07	94	83	31	25	46.18	0.000113266	22	0	2.89873	4	1051255	3	580.324	1738.96	3.86675	22.4785	3868	3868	MS2	15/158	15	158	Tania12.raw
		High		VPLPSLSPTMQAGTIAR	Unambiguous	1	1	P10515		CID	1	0	1	1		1.30046e+08	94	83	31	25	101.27	3.50831e-10	25	0	2.3215	5	1.25588e+06	2	869.983	1738.96	3.97978	22.5968	3908	3908	MS2	12/158	12	158	Tania12.raw
		High		VPLPSLSPTMQAGTIAR	Unambiguous	1	1	P10515		CID	1	0	1	1		1.30046e+08	88		30	25	78.2	6.65967e-08	23	0	10.7571	14	491487	2	869.984	1738.96	4.47116	22.7338	3957	3957	MS2	11/158	11	158	Tania12.raw
		High		VPLPSLSPTMQAGTIAR	Unambiguous	1	1	P10515		CID	1	0	1	1		2.92907e+07	84		30	25	43.82	0.000174281	25	0	19.1133	9	445741	3	580.325	1738.96	4.49852	22.4324	3780	3780	MS2	13/158	13	158	Tania10.raw
		High		VPLPSLSPTMQAGTIAR	Unambiguous	1	1	P10515		CID	1	0	1	1		6.54625e+07	84	76	30	25	50.59	3.66648e-05	23	0	5.60936	4	811628	3	580.325	1738.96	4.70912	22.3616	3828	3828	MS2	17/158	17	158	Tania12.raw
		High		VPLPSLSPTMQAGTIAR	Unambiguous	1	1	P10515		CID	1	0	1	1		6.54625e+07	84	76	30	25	50.29	3.9287e-05	25	0	0	15	246953	3	580.325	1738.96	4.70912	22.234	3784	3784	MS2	9/158	9	158	Tania12.raw
		High		VPLPSLSPTMQAGTIAR	Unambiguous	1	1	P10515		CID	1	0	1	1		1.30046e+08	83	76	30	25	87.37	7.6041e-09	24	0	2.15532	3	2.17707e+06	2	869.984	1738.96	4.82214	22.4699	3864	3864	MS2	14/158	14	158	Tania12.raw
		High		VPLPSLSPTMQAGTIAR	Unambiguous	1	1	P10515		CID	1	0	1	1		2.22979e+07	83		30	25	56.72	8.83178e-06	22	0	21.7067	30	154446	2	869.984	1738.96	4.82214	22.6899	3855	3855	MS2	11/158	11	158	Tania11.raw
		High		VPLPSLSPTMQAGTIAR	Unambiguous	1	1	P10515		CID	1	0	1	1		6.49318e+07	87		30	25	66.51	9.71604e-07	23	0	4.9812	9	788016	2	869.984	1738.96	5.03273	22.3172	3958	3958	MS2	11/158	11	158	Tania13.raw
		High		VPLPSLSPTMQAGTIAR	Unambiguous	1	1	P10515		CID	1	0	1	1		1.30046e+08	87	82	30	25	85.81	1.14154e-08	25	0	3.16297	4	1.71909e+06	2	869.984	1738.96	5.10293	22.3491	3822	3822	MS2	11/158	11	158	Tania12.raw
		High		VPLPSLSPTMQAGTIAR	Unambiguous	1	1	P10515		CID	1	0	1	1		2.92907e+07	87	82	30	25	46.21	0.000104109	25	0	10.1403	10	345717	3	580.325	1738.96	5.1303	22.568	3826	3826	MS2	14/158	14	158	Tania10.raw
		High		VPLPSLSPTMQAGTIAR	Unambiguous	1	1	P10515		CID	1	0	1	1		2.22979e+07	87	82	30	25	70.57	3.81495e-07	23	0	15.837	20	385364	2	869.984	1738.96	5.24333	22.5552	3809	3809	MS2	11/158	11	158	Tania11.raw
		High		VPLPSLSPTMQAGTIAR	Unambiguous	1	1	P10515		CID	1	0	1	1		5.55225e+07	87	82	30	25	84.21	1.65002e-08	24	0	9.60041	7	994450	2	869.984	1738.96	5.38372	22.49	3799	3799	MS2	10/158	10	158	Tania10.raw
		High		VPLPSLSPTMQAGTIAR	Unambiguous	1	1	P10515		CID	1	0	1	1		5.55225e+07	87	82	30	25	80.91	3.52768e-08	24	0	15.7577	9	733229	2	869.984	1738.96	5.52411	22.3612	3756	3756	MS2	11/158	11	158	Tania10.raw
		High		VPLPSLSPTMQAGTIAR	Unambiguous	1	1	P10515		CID	1	0	1	1		5.55225e+07	87		30	25	65.42	1.24879e-06	23	0	13.1366	14	508252	2	869.985	1738.96	5.7347	22.6273	3846	3846	MS2	11/158	11	158	Tania10.raw
		High		VPLPSLSPTMQAGTIAR	Unambiguous	1	1	P10515		CID	1	0	1	1		2.92907e+07	87	82	30	25	46.36	0.000100575	25	0	2.16722	19	192210	3	580.326	1738.96	5.86736	22.3101	3740	3740	MS2	9/158	9	158	Tania10.raw
		High		VPLPSLSPTMQAGTIAR	Unambiguous	1	1	P10515		CID	1	0	1	1		1.30046e+08	78		30	25	80.24	3.69032e-08	24	0	26.2063	18	276311	2	869.985	1738.96	5.94529	22.1984	3771	3771	MS2	11/158	11	158	Tania12.raw
		High		VVDGAVGAQWLAEFR	Unambiguous	1	1	P10515		CID	1	0	1	1		5.05388e+07	150	152	33	27	57.65	1.28843e-05	25	0	1.08169	5	908221	3	539.953	1617.85	4.38415	25.4187	4865	4865	MS2	13/144	13	144	Tania12.raw
		High		VVDGAVGAQWLAEFR	Unambiguous	1	1	P10515		CID	1	0	1	1		5.05388e+07	150		33	27	44.12	0.000290443	21	0	6.70732	11	385176	3	539.953	1617.85	4.38415	25.5679	4912	4912	MS2	16/144	16	144	Tania12.raw
		High		VVDGAVGAQWLAEFR	Unambiguous	1	1	P10515		CID	1	0	1	1		3.91033e+07	150	152	33	27	88.93	9.59536e-09	25	0	23.6515	11	616502	2	809.426	1617.85	4.43018	25.4804	4740	4740	MS2	12/144	12	144	Tania11.raw
		High		VVDGAVGAQWLAEFR	Unambiguous	1	1	P10515		CID	1	0	1	1		5.05388e+07	150		33	27	62.85	3.891e-06	22	0	0	5	781797	3	539.953	1617.85	4.49732	25.2793	4820	4820	MS2	15/144	15	144	Tania12.raw
		High		VVDGAVGAQWLAEFR	Unambiguous	1	1	P10515		CID	1	0	1	1		1.23765e+07	152	159	33	28	55.56	2.11258e-05	22	0	0	18	189140	3	539.953	1617.85	4.6105	25.3581	4706	4706	MS2	13/144	13	144	Tania11.raw
		High		VVDGAVGAQWLAEFR	Unambiguous	1	1	P10515		CID	1	0	1	1		1.23765e+07	152	159	33	28	48.92	9.74571e-05	23	0	7.40792	23	197587	3	539.953	1617.85	4.6105	25.5183	4751	4751	MS2	15/144	15	144	Tania11.raw
		High		VVDGAVGAQWLAEFR	Unambiguous	1	1	P10515		CID	1	0	1	1		5.05388e+07	152		33	28	33.9	0.00309609	24	0	4.29563	25	201838	3	539.953	1617.85	4.6105	25.7144	4960	4960	MS2	11/144	11	144	Tania12.raw
		High		VVDGAVGAQWLAEFR	Unambiguous	1	1	P10515		CID	1	0	1	1		3.20467e+07	152		33	28	51.45	5.44269e-05	22	0	0	49	87651	3	539.953	1617.85	4.6105	25.1485	4675	4675	MS2	8/144	8	144	Tania10.raw
		High		VVDGAVGAQWLAEFR	Unambiguous	1	1	P10515		CID	1	0	1	1		1.74537e+08	153	160	33	28	79.49	8.60323e-08	23	0	9.40955	2	3.03124e+06	2	809.427	1617.85	4.65654	25.3493	4842	4842	MS2	12/144	12	144	Tania12.raw
		High		VVDGAVGAQWLAEFR	Unambiguous	1	1	P10515		CID	1	0	1	1		5.05388e+07	153	160	33	28	56.68	1.64309e-05	24	0	7.4391	23	210697	3	539.954	1617.85	4.72368	25.1471	4777	4777	MS2	15/144	15	144	Tania12.raw
		High		VVDGAVGAQWLAEFR	Unambiguous	1	1	P10515		CID	1	0	1	1		3.20467e+07	153		33	28	55.65	2.08287e-05	22	0	0	9	456638	3	539.954	1617.85	4.83686	25.2692	4712	4712	MS2	8/144	8	144	Tania10.raw
		High		VVDGAVGAQWLAEFR	Unambiguous	1	1	P10515		CID	1	0	1	1		3.20467e+07	153	160	33	28	61.07	5.97945e-06	22	0	0	15	274764	3	539.954	1617.85	4.95004	25.5655	4801	4801	MS2	14/144	14	144	Tania10.raw
		High		VVDGAVGAQWLAEFR	Unambiguous	1	1	P10515		CID	1	0	1	1		1.23765e+07	153	160	33	28	40.28	0.000717235	21	0	0	58	83968.7	3	539.954	1617.85	4.95004	25.221	4667	4667	MS2	16/144	16	144	Tania11.raw
		High		VVDGAVGAQWLAEFR	Unambiguous	1	1	P10515		CID	1	0	1	1		1.74537e+08	153	160	33	28	84.17	2.92861e-08	24	0	11.1998	4	1.79054e+06	2	809.427	1617.85	4.95835	25.2128	4798	4798	MS2	12/144	12	144	Tania12.raw
		High		VVDGAVGAQWLAEFR	Unambiguous	1	1	P10515		CID	1	0	1	1		3.20467e+07	160	165	33	28	52.93	4.07465e-05	24	0	0	7	628280	3	539.954	1617.85	5.06321	25.4119	4755	4755	MS2	15/144	15	144	Tania10.raw
		High		VVDGAVGAQWLAEFR	Unambiguous	1	1	P10515		CID	1	0	1	1		1.00565e+08	161	164	33	28	77.49	1.43481e-07	23	0	14.3698	4	1.81391e+06	2	809.427	1617.85	5.10925	25.379	4744	4744	MS2	11/144	11	144	Tania10.raw
		High		VVDGAVGAQWLAEFR	Unambiguous	1	1	P10515		CID	1	0	1	1		3.91033e+07	159	165	33	28	89.01	9.98544e-09	28	0	6.23746	11	644567	2	809.427	1617.85	5.26016	25.3246	4696	4696	MS2	13/144	13	144	Tania11.raw
		High		VVDGAVGAQWLAEFR	Unambiguous	1	1	P10515		CID	1	0	1	1		1.00565e+08	159	165	33	28	68.96	1.01011e-06	27	0	22.4977	5	1.05384e+06	2	809.427	1617.85	5.26016	25.5284	4789	4789	MS2	11/144	11	144	Tania10.raw
		High		VVDGAVGAQWLAEFR	Unambiguous	1	1	P10515		CID	1	0	1	1		1.74537e+08	164	168	33	28	85.09	2.53988e-08	24	0	21.3576	28	234628	2	809.427	1617.85	5.48651	25.0947	4761	4761	MS2	12/144	12	144	Tania12.raw
		High		VVDGAVGAQWLAEFR	Unambiguous	1	1	P10515		CID	1	0	1	1		1.00565e+08	151	153	33	27	89.37	8.72865e-09	24	0	16.6781	7	1.05008e+06	2	809.427	1617.85	5.63742	25.2339	4700	4700	MS2	12/144	12	144	Tania10.raw
		High		VVDGAVGAQWLAEFR	Unambiguous	1	1	P10515		CID	1	0	1	1		3.91033e+07	151	153	33	27	71.7	5.10443e-07	23	0	14.354	40	167866	2	809.427	1617.85	5.63742	25.1816	4655	4655	MS2	11/144	11	144	Tania11.raw
		High		YLEKPITmLL	Unambiguous	1	1	P10515	M8(Oxidation)	CID	1	0	1	1		8.58492e+07	67	55	29	24	37.84	0.000550865	24	0	12.7158	4	1.84123e+06	2	618.852	1236.7	3.92175	22.7867	3975	3975	MS2	6/80	6	80	Tania12.raw
		High		YLEKPITmLL	Unambiguous	1	1	P10515	M8(Oxidation)	CID	1	0	1	1		8.58492e+07	71	57	29	24	34.9	0.00114876	21	0	19.1191	9	758667	2	618.852	1236.7	4.02045	22.6631	3932	3932	MS2	12/80	12	80	Tania12.raw
		High		YLEKPITmLL	Unambiguous	1	1	P10515	M8(Oxidation)	CID	1	0	1	1		8.58492e+07	72		29	24	37.31	0.00066881	24	0	6.76418	3	2154857	2	618.852	1236.7	4.21787	22.9152	4019	4019	MS2	12/80	12	80	Tania12.raw
		High		YLEKPITmLL	Unambiguous	1	1	P10515	M8(Oxidation)	CID	1	0	1	1		8.58492e+07	72	57	29	24	38.22	0.000542379	24	0	11.3038	19	223954	2	618.852	1236.7	4.41528	23.1854	4112	4112	MS2	10/80	10	80	Tania12.raw
		High		YLEKPITmLL	Unambiguous	1	1	P10515	M8(Oxidation)	CID	1	0	1	1		4.68854e+07	72	57	29	24	39.97	0.000362495	24	0	4.70058	7	1.01707e+06	2	618.852	1236.7	4.61269	22.8162	3909	3909	MS2	6/80	6	80	Tania10.raw
		High		YLEKPITmLL	Unambiguous	1	1	P10515	M8(Oxidation)	CID	1	0	1	1		8.58492e+07	72	57	29	24	38.61	0.000495795	21	0	11.6137	7	858678	2	618.852	1236.7	4.61269	23.0493	4065	4065	MS2	10/80	10	80	Tania12.raw
		High		YLEKPITmLL	Unambiguous	1	1	P10515	M8(Oxidation)	CID	1	0	1	1		2.01035e+07	72		29	24	36.3	0.000843922	21	0	18.9148	17	404337	2	618.852	1236.7	4.81011	22.8761	3917	3917	MS2	6/80	6	80	Tania11.raw
		High		YLEKPITmLL	Unambiguous	1	1	P10515	M8(Oxidation)	CID	1	0	1	1		4.68854e+07	72	57	29	24	40.02	0.000358346	24	0	11.1948	22	340151	2	618.852	1236.7	4.81011	22.6991	3871	3871	MS2	11/80	11	80	Tania10.raw
		High		YLEKPITmLL	Unambiguous	1	1	P10515	M8(Oxidation)	CID	1	0	1	1		2.01035e+07	72	57	29	24	44.06	0.000141352	24	0	24.8768	27	266985	2	618.852	1236.7	5.00752	22.7486	3875	3875	MS2	11/80	11	80	Tania11.raw
		High		YLEKPITmLL	Unambiguous	1	1	P10515	M8(Oxidation)	CID	1	0	1	1		4.68854e+07	72	57	29	24	39.89	0.000369235	24	0	7.60067	6	997713	2	618.852	1236.7	5.10622	22.9505	3953	3953	MS2	6/80	6	80	Tania10.raw
		High		YLEKPITmLL	Unambiguous	1	1	P10515	M8(Oxidation)	CID	1	0	1	1		4.68854e+07	72		29	24	35.28	0.00106734	24	0	10.8295	13	490848	2	618.852	1236.7	5.10622	23.0885	4000	4000	MS2	12/80	12	80	Tania10.raw
		High		YLEKPITmLL	Unambiguous	1	1	P10515	M8(Oxidation)	CID	1	0	1	1		2.01035e+07	72	57	29	24	38.18	0.000547397	23	0	13.0988	19	366645	2	618.852	1236.7	5.40234	23.0079	3960	3960	MS2	6/80	6	80	Tania11.raw
		High		YLEKPITMLL	Unambiguous	1	1	P10515		CID	1	0	1	1		81288602	79	67	30	25	39.03	0.000493852	24	0	1.72869	4	1590082	2	610.854	1220.7	4.7075	24.5985	4593	4593	MS2	12/80	12	80	Tania12.raw
		High		YLEKPITMLL	Unambiguous	1	1	P10515		CID	1	0	1	1		81288602	79		30	25	35.84	0.00102943	21	0	3.82667	4	1.63544e+06	2	610.855	1220.7	4.9075	24.7257	4636	4636	MS2	13/80	13	80	Tania12.raw
		High		YLEKPITMLL	Unambiguous	1	1	P10515		CID	1	0	1	1		81288602	79		30	25	41.19	0.000300329	21	0	12.1403	8	889471	2	610.855	1220.7	5.3075	24.8576	4681	4681	MS2	12/80	12	80	Tania12.raw
		High		YLEKPITMLL	Unambiguous	1	1	P10515		CID	1	0	1	1		3.01188e+07	79		30	25	32.43	0.00225734	21	0	11.2489	23	273814	2	610.855	1220.7	5.4075	24.5013	4462	4462	MS2	5/80	5	80	Tania10.raw
		High		YLEKPITMLL	Unambiguous	1	1	P10515		CID	1	0	1	1		3.01188e+07	79		30	25	35.47	0.00112098	21	0	6.38086	9	680064	2	610.855	1220.7	5.6075	24.6278	4504	4504	MS2	5/80	5	80	Tania10.raw
		High		YLEKPITMLL	Unambiguous	1	1	P10515		CID	1	0	1	1		1.81926e+07	79		30	25	31.92	0.00253862	20	0	12.662	17	392970	2	610.855	1220.7	5.6075	24.7827	4530	4530	MS2	5/80	5	80	Tania11.raw
P09622	Dihydrolipoyl dehydrogenase, mitochondrial OS=Homo sapiens GN=DLD PE=1 SV=2 - [DLDH_HUMAN]	509	54.143					4232.34	43.22	17	120
	A2	B2	C2	Sequence	PSM Ambiguity	# Proteins	# Protein Groups	Protein Group Accessions	Modifications	Activation Type	ΔScore	ΔCn	Rank	Search Engine Rank	QuanResultID	Precursor Area	Peptides Matched	Decoy Peptides Matched	Identity High	Identity Middle	IonScore	Exp Value	Homology Threshold	# Missed Cleavages	Isolation Interference [%]	Ion Inject Time [ms]	Intensity	Charge	m/z [Da]	MH+ [Da]	ΔM [ppm]	RT [min]	First Scan	Last Scan	MS Order	Ions Matched	Matched Ions	Total Ions	Spectrum File
		High		AAQLGFK	Unambiguous	1	1	P09622		CID	1	0	1	1		9.66226e+07	160	163	33	28	41.54	0.000561164	28	0	4.55507	2	2.99178e+06	2	367.715	734.423	4.0885	17.3798	2163	2163	MS2	10/58	10	58	Tania13.raw
		High		AAQLGFK	Unambiguous	1	1	P09622		CID	1	0	1	1		9.66226e+07	160	163	33	28	39.48	0.000901758	28	0	3.20233	2	2.92086e+06	2	367.715	734.423	4.33782	17.5287	2218	2218	MS2	8/58	8	58	Tania13.raw
		High		ADGGTQVIDTK	Unambiguous	1	1	P09622		CID	1	0	1	1		1.25959e+07	114	117	31	26	48.5	8.05146e-05	22	0	11.9961	32	215284	2	552.782	1104.56	3.81994	16.6639	1859	1859	MS2	9/106	9	106	Tania12.raw
		High		ADGGTQVIDTK	Unambiguous	1	1	P09622		CID	1	0	1	1		108853844	114	117	31	26	63.32	2.65384e-06	22	0	31.4051	12	600871	2	552.782	1104.56	3.93046	16.3121	1771	1771	MS2	9/106	9	106	Tania13.raw
		High		ADGGTQVIDTK	Unambiguous	1	1	P09622		CID	1	0	1	1		108853844	114	117	31	26	74.56	1.99469e-07	23	0	8.41246	2	2.59592e+06	2	552.782	1104.56	4.04097	16.5949	1875	1875	MS2	8/106	8	106	Tania13.raw
		High		ADGGTQVIDTK	Unambiguous	1	1	P09622		CID	1	0	1	1		108853844	144		32	27	79.21	8.63639e-08	26	0	1.68963	2	3.05807e+06	2	552.783	1104.56	4.59354	16.4473	1820	1820	MS2	9/106	9	106	Tania13.raw
		High		AEVITcDVLLVcIGR	Unambiguous	1	1	P09622	C6(Carbamidomethyl); C12(Carbamidomethyl)	CID	1	0	1	1		3.00904e+07	178		33	28	80.06	8.77789e-08	26	0	14.5095	14	498056	2	859.457	1717.91	5.40114	25.0136	4915	4915	MS2	18/122	18	122	Tania13.raw
		High		ALTGGIAHLFK	Unambiguous	1	1	P09622		CID	1	0	1	1		167337017	88		30	25	54.9	1.42381e-05	25	0	6.74574	3	2.0382e+06	2	564.334	1127.66	3.19502	20.26	3220	3220	MS2	7/80	7	80	Tania13.raw
		High		ALTGGIAHLFK	Unambiguous	1	1	P09622		CID	1	0	1	1		167337017	87		30	25	54.94	1.39473e-05	25	0	2.30179	1	4605084	2	564.334	1127.66	3.73627	20.4126	3275	3275	MS2	7/80	7	80	Tania13.raw
		High		ALTGGIAHLFK	Unambiguous	1	1	P09622		CID	1	0	1	1		167337017	87		30	25	57.63	7.50739e-06	25	0	2.16026	3	1.99569e+06	2	564.334	1127.66	3.73627	20.5746	3334	3334	MS2	7/80	7	80	Tania13.raw
		High		ALTGGIAHLFK	Unambiguous	1	1	P09622		CID	1	0	1	1		1.26685e+08	102	85	31	26	46.45	0.000115497	26	0	0	1	2.86412e+06	3	376.559	1127.66	4.0491	20.3843	3265	3265	MS2	14/80	14	80	Tania13.raw
		High		ALTGGIAHLFK	Unambiguous	1	1	P09622		CID	1	0	1	1		1.26685e+08	102	85	31	26	43.6	0.000222623	26	0	0	4	1327072	3	376.559	1127.66	4.0491	20.2361	3212	3212	MS2	14/80	14	80	Tania13.raw
		High		ALTGGIAHLFK	Unambiguous	1	1	P09622		CID	1	0	1	1		1.26685e+08	102	85	31	26	45.42	0.00014641	26	0	1.77078	2	2.09545e+06	3	376.559	1127.66	4.53623	20.5374	3320	3320	MS2	15/80	15	80	Tania13.raw
		High		ALTGGIAHLFK	Unambiguous	1	1	P09622		CID	1	0	1	1		1.26685e+08	102	85	31	26	45.46	0.000145068	26	0	0	9	493957	3	376.559	1127.66	4.6986	20.6988	3379	3379	MS2	8/80	8	80	Tania13.raw
		High		ALTGGIAHLFK	Unambiguous	1	1	P09622		CID	1	0	1	1		167337017	102		31	26	54.61	1.76429e-05	26	0	0	13	473014	2	564.335	1127.66	4.81878	20.7647	3403	3403	MS2	7/80	7	80	Tania13.raw
		High		ALTGGIAHLFK	Unambiguous	1	1	P09622		CID	1	0	1	1		1.47546e+07	102	85	31	26	39.75	0.000540219	26	0	0	14	329007	3	376.559	1127.66	5.10454	20.3615	3133	3133	MS2	13/80	13	80	Tania12.raw
		High		ALTGGIAHLFK	Unambiguous	1	1	P09622		CID	1	0	1	1		1.47546e+07	102	85	31	26	38.65	0.000695937	26	0	2.28132	10	372604	3	376.559	1127.66	5.26692	20.4832	3175	3175	MS2	13/80	13	80	Tania12.raw
		High		EANLAASFGK	Unambiguous	1	1	P09622		CID	1	0	1	1		2.08372e+08	163		33	28	47.03	0.000161494	21	0	5.05398	7	881264	2	504.263	1007.52	3.31332	18.3239	2517	2517	MS2	8/98	8	98	Tania13.raw
		High		EANLAASFGK	Unambiguous	1	1	P09622		CID	1	0	1	1		8.75366e+06	163		33	28	43.06	0.000402863	21	0	0	61	97402.7	2	504.263	1007.52	3.31332	18.3592	2407	2407	MS2	8/98	8	98	Tania11.raw
		High		EANLAASFGK	Unambiguous	1	1	P09622		CID	1	0	1	1		4.46055e+06	163		33	28	36.53	0.001812	21	0	10.9247	41	123439	2	504.263	1007.52	3.3739	18.3908	2423	2423	MS2	8/98	8	98	Tania10.raw
		High		EANLAASFGK	Unambiguous	1	1	P09622		CID	1	0	1	1		2.08372e+08	160		33	28	54.34	2.94503e-05	28	0	3.56528	1	5183371	2	504.263	1007.52	3.49506	18.4696	2570	2570	MS2	8/98	8	98	Tania13.raw
		High		EANLAASFGK	Unambiguous	1	1	P09622		CID	1	0	1	1		2.65537e+07	160		33	28	49.14	9.75192e-05	28	0	0	9	709840	2	504.263	1007.52	3.49506	18.4419	2470	2470	MS2	7/98	7	98	Tania12.raw
		High		EANLAASFGK	Unambiguous	1	1	P09622		CID	1	0	1	1		2.08372e+08	160		33	28	50.75	6.73116e-05	28	0	6.38512	1	5078794	2	504.263	1007.52	3.6768	18.6195	2625	2625	MS2	8/98	8	98	Tania13.raw
		High		EANLAASFGK	Unambiguous	1	1	P09622		CID	1	0	1	1		8.75366e+06	160		33	28	51.2	6.06862e-05	23	0	0	21	280518	2	504.263	1007.52	3.6768	18.5065	2456	2456	MS2	8/98	8	98	Tania11.raw
		High		EANLAASFGK	Unambiguous	1	1	P09622		CID	1	0	1	1		2.08372e+08	160		33	28	44.55	0.000280601	21	0	0	4	1.44441e+06	2	504.263	1007.52	3.91911	18.7743	2682	2682	MS2	6/98	6	98	Tania13.raw
		High		EANLAASFGK	Unambiguous	1	1	P09622		CID	1	0	1	1		2.65537e+07	160		33	28	33.43	0.00363153	21	0	2.40292	9	705453	2	504.264	1007.52	4.10085	18.6005	2526	2526	MS2	5/98	5	98	Tania12.raw
		High		EANLAASFGK	Unambiguous	1	1	P09622		CID	1	0	1	1		2.65537e+07	163		33	28	33.72	0.00346065	21	0	30.0908	99	51394.2	2	504.264	1007.52	4.8278	18.2973	2420	2420	MS2	5/98	5	98	Tania12.raw
		High		FPFAANSR	Unambiguous	1	1	P09622		CID	1	0	1	1		74423760	89	71	30	25	34.83	0.00146339	25	0	13.5066	3	1973382	2	455.234	909.461	4.07063	18.8569	2711	2711	MS2	11/60	11	60	Tania13.raw
		High		FPFAANSR	Unambiguous	1	1	P09622		CID	1	0	1	1		74423760	89	71	30	25	30.05	0.00439906	25	0	17.6458	3	1893204	2	455.234	909.462	4.33907	18.7103	2658	2658	MS2	11/60	11	60	Tania13.raw
		High		FPFAANSR	Unambiguous	1	1	P09622		CID	1	0	1	1		74423760	89	71	30	25	30.32	0.0041339	25	0	24.3009	6	772452	2	455.234	909.462	4.33907	18.5674	2607	2607	MS2	10/60	10	60	Tania13.raw
		High		GIEmSEVR	Unambiguous	1	1	P09622	M4(Oxidation)	CID	1	0	1	1		3.18688e+07	104		31	26	31.75	0.00347539	20	0	25.2069	15	416111	2	468.728	936.449	3.49491	16.6083	1882	1882	MS2	6/62	6	62	Tania13.raw
		High		GIEmSEVR	Unambiguous	1	1	P09622	M4(Oxidation)	CID	1	0	1	1		3.18688e+07	104		31	26	38.1	0.000805385	21	0	0	10	639785	2	468.728	936.449	3.95115	16.3082	1769	1769	MS2	4/62	4	62	Tania13.raw
		High		GIEmSEVR	Unambiguous	1	1	P09622	M4(Oxidation)	CID	1	0	1	1		3.18688e+07	104	107	31	26	49.98	5.224e-05	22	0	9.90055	7	910136	2	468.728	936.449	4.14668	16.4509	1822	1822	MS2	7/62	7	62	Tania13.raw
		High		GIEMSEVR	Unambiguous	1	1	P09622		CID	1	0	1	1		6.24948e+07	116	137	31	26	39.33	0.00067675	26	0	9.08674	10	636829	2	460.731	920.454	3.99908	17.3502	2152	2152	MS2	6/62	6	62	Tania13.raw
		High		GIEMSEVR	Unambiguous	1	1	P09622		CID	1	0	1	1		6292730	116		31	26	36.93	0.00117606	26	0	21.3286	31	204023	2	460.732	920.456	5.65681	17.4355	2124	2124	MS2	6/62	6	62	Tania12.raw
		High		GRIPVNTR	Unambiguous	1	1	P09622		CID	1	0	1	1		5.16759e+06	59	52	29	23	37.7	0.000500982	22	1	0	41	150229	2	456.774	912.541	3.92409	16.1872	1725	1725	MS2	7/68	7	68	Tania13.raw
		High		IDVSIEAASGGK	Unambiguous	1	1	P09622		CID	1	0	1	1		2.42316e+08	142	130	32	27	75.02	2.2349e-07	27	0	4.14443	4	1.48943e+06	2	573.805	1146.6	2.54111	18.3581	2530	2530	MS2	8/102	8	102	Tania13.raw
		High		IDVSIEAASGGK	Unambiguous	1	1	P09622		CID	1	0	1	1		5.44817e+06	142	130	32	27	56.6	1.55331e-05	22	0	6.53966	43	148998	2	573.805	1146.6	2.64757	18.3855	2421	2421	MS2	9/102	9	102	Tania10.raw
		High		IDVSIEAASGGK	Unambiguous	1	1	P09622		CID	1	0	1	1		3.64681e+07	142	130	32	27	68.23	1.06723e-06	27	0	0	26	281512	2	573.805	1146.6	2.75403	18.3439	2435	2435	MS2	9/102	9	102	Tania12.raw
		High		IDVSIEAASGGK	Unambiguous	1	1	P09622		CID	1	0	1	1		1.17885e+07	142	130	32	27	67.95	1.1383e-06	26	0	16.9345	26	260321	2	573.806	1146.6	3.28634	18.4488	2436	2436	MS2	9/102	9	102	Tania11.raw
		High		IDVSIEAASGGK	Unambiguous	1	1	P09622		CID	1	0	1	1		2.42316e+08	142	130	32	27	68.6	9.80073e-07	27	0	0	4	1.60181e+06	2	573.806	1146.6	3.49927	18.8046	2693	2693	MS2	9/102	9	102	Tania13.raw
		High		IDVSIEAASGGK	Unambiguous	1	1	P09622		CID	1	0	1	1		2.42316e+08	142	130	32	27	70.38	6.50517e-07	27	0	6.64415	11	562583	2	573.806	1146.6	3.49927	18.9791	2756	2756	MS2	9/102	9	102	Tania13.raw
		High		IDVSIEAASGGK	Unambiguous	1	1	P09622		CID	1	0	1	1		2.42316e+08	138	124	32	27	75.12	2.12251e-07	27	0	0	1	5.78095e+06	2	573.806	1146.6	3.60573	18.5034	2583	2583	MS2	8/102	8	102	Tania13.raw
		High		IDVSIEAASGGK	Unambiguous	1	1	P09622		CID	1	0	1	1		3.64681e+07	191	171	34	29	78.34	1.3996e-07	27	0	1.1984	6	993016	2	573.806	1146.6	3.81865	18.4977	2489	2489	MS2	18/102	18	102	Tania12.raw
		High		IDVSIEAASGGK	Unambiguous	1	1	P09622		CID	1	0	1	1		2.42316e+08	191	171	34	29	74.91	3.08321e-07	27	0	0	1	4870668	2	573.806	1146.6	4.13804	18.6536	2638	2638	MS2	9/102	9	102	Tania13.raw
		High		IDVSIEAASGGK	Unambiguous	1	1	P09622		CID	1	0	1	1		1.17885e+07	190	170	34	28	68.41	1.37001e-06	28	0	0	22	277556	2	573.806	1146.61	4.35096	18.6132	2495	2495	MS2	9/102	9	102	Tania11.raw
		High		IDVSIEAASGGK	Unambiguous	1	1	P09622		CID	1	0	1	1		3.64681e+07	189	170	34	28	70.49	8.44174e-07	25	0	0	19	330475	2	573.806	1146.61	4.45743	18.7599	2582	2582	MS2	9/102	9	102	Tania12.raw
		High		IDVSIEAASGGK	Unambiguous	1	1	P09622		CID	1	0	1	1		3.64681e+07	191	174	34	29	68.27	1.42234e-06	23	0	1.65154	9	706490	2	573.806	1146.61	4.56389	18.6263	2535	2535	MS2	10/102	10	102	Tania12.raw
		High		IDVSIEAASGGK	Unambiguous	1	1	P09622		CID	1	0	1	1		5.44817e+06	194	177	34	29	58.66	1.3206e-05	22	0	18.7232	60	122604	2	573.807	1146.61	4.88327	18.6417	2509	2509	MS2	9/102	9	102	Tania10.raw
		High		IDVSIEAASGGK	Unambiguous	1	1	P09622		CID	1	0	1	1		1.17885e+07	196	179	34	29	53.4	4.47946e-05	22	0	15.3784	59	111339	2	573.807	1146.61	5.62851	18.7672	2548	2548	MS2	9/102	9	102	Tania11.raw
		High		IPNIYAIGDVVAGPmLAHK	Unambiguous	1	1	P09622	M15(Oxidation)	CID	1	0	1	1		20398817	87		30	25	94.7	1.47397e-09	24	0	17.4201	18	391007	2	998.043	1995.08	2.93365	23.5888	4410	4410	MS2	26/176	26	176	Tania13.raw
		High		IPNIYAIGDVVAGPmLAHK	Unambiguous	1	1	P09622	M15(Oxidation)	CID	1	0	1	1		292562312	88		30	25	46.77	9.25663e-05	25	0	18.088	1	4006057	3	665.699	1995.08	3.99765	23.6139	4418	4418	MS2	12/176	12	176	Tania13.raw
		High		IPNIYAIGDVVAGPmLAHK	Unambiguous	1	1	P09622	M15(Oxidation)	CID	1	0	1	1		292562312	79	63	30	25	54.5	1.40151e-05	25	0	21.3127	1	3.11246e+06	3	665.699	1995.08	4.36477	23.4558	4362	4362	MS2	12/176	12	176	Tania13.raw
		High		IPNIYAIGDVVAGPmLAHK	Unambiguous	1	1	P09622	M15(Oxidation)	CID	1	0	1	1		292562312	84	65	30	25	43.11	0.000205234	25	0	18.0601	2	1.466e+06	3	665.699	1995.08	4.54832	23.8048	4486	4486	MS2	10/176	10	176	Tania13.raw
		High		IPNIYAIGDVVAGPmLAHK	Unambiguous	1	1	P09622	M15(Oxidation)	CID	1	0	1	1		3.45178e+07	84		30	25	42.65	0.000228165	25	0	39.6257	8	431362	3	665.699	1995.08	4.73188	23.5967	4250	4250	MS2	19/176	19	176	Tania12.raw
		High		IPNIYAIGDVVAGPmLAHK	Unambiguous	1	1	P09622	M15(Oxidation)	CID	1	0	1	1		292562312	84		30	25	43.95	0.000169141	25	0	79.9185	4	763351	3	665.699	1995.08	4.82366	23.344	4324	4324	MS2	22/176	22	176	Tania13.raw
		High		IPNIYAIGDVVAGPmLAHK	Unambiguous	1	1	P09622	M15(Oxidation)	CID	1	0	1	1		3.45178e+07	85		30	25	44.75	0.00014236	25	0	33.4163	11	269224	3	665.699	1995.08	5.09899	23.7293	4296	4296	MS2	19/176	19	176	Tania12.raw
		High		IPNIYAIGDVVAGPmLAHK	Unambiguous	1	1	P09622	M15(Oxidation)	CID	1	0	1	1		1.25746e+07	85		30	25	43.42	0.00019337	25	0	37.0468	24	149527	3	665.7	1995.08	5.37432	23.5538	4138	4138	MS2	19/176	19	176	Tania11.raw
		High		IPNIYAIGDVVAGPmLAHK	Unambiguous	1	1	P09622	M15(Oxidation)	CID	1	0	1	1		1.25746e+07	85		30	25	48.51	5.98948e-05	25	0	25.9119	20	204071	3	665.7	1995.08	5.4661	23.6886	4180	4180	MS2	22/176	22	176	Tania11.raw
		High		IPNIYAIGDVVAGPmLAHK	Unambiguous	1	1	P09622	M15(Oxidation)	CID	1	0	1	1		3.45178e+07	85		30	25	54.01	1.68806e-05	25	0	32.5312	23	168417	3	665.7	1995.08	5.4661	23.8686	4345	4345	MS2	20/176	20	176	Tania12.raw
		High		IPNIYAIGDVVAGPMLAHK	Unambiguous	1	1	P09622		CID	1	0	1	1		1.9582e+07	69		29	24	60.87	2.8237e-06	22	0	8.39051	36	111538	3	660.367	1979.09	3.98948	25.8135	4991	4991	MS2	22/176	22	176	Tania12.raw
		High		IPNIYAIGDVVAGPMLAHK	Unambiguous	1	1	P09622		CID	1	0	1	1		3.3849e+08	69		29	24	66.8	7.20807e-07	23	0	4.99903	5	600459	3	660.367	1979.09	4.082	25.862	5212	5212	MS2	22/176	22	176	Tania13.raw
		High		IPNIYAIGDVVAGPMLAHK	Unambiguous	1	1	P09622		CID	1	0	1	1		1.9582e+07	69	76	29	24	70.4	3.14644e-07	23	0	15.1269	20	127285	3	660.367	1979.09	4.082	25.3679	4850	4850	MS2	24/176	24	176	Tania12.raw
		High		IPNIYAIGDVVAGPMLAHK	Unambiguous	1	1	P09622		CID	1	0	1	1		3.3849e+08	68		29	24	70.09	3.33027e-07	23	0	0	1	3.85547e+06	3	660.367	1979.09	4.5446	25.5999	5119	5119	MS2	23/176	23	176	Tania13.raw
		High		IPNIYAIGDVVAGPMLAHK	Unambiguous	1	1	P09622		CID	1	0	1	1		3.3849e+08	68		29	24	81.37	2.48016e-08	24	0	2.48382	2	2319466	3	660.367	1979.09	4.5446	25.7258	5163	5163	MS2	24/176	24	176	Tania13.raw
		High		IPNIYAIGDVVAGPMLAHK	Unambiguous	1	1	P09622		CID	1	0	1	1		3.3849e+08	70	77	29	24	70.14	3.38897e-07	23	0	0.479139	1	4112286	3	660.367	1979.09	4.72964	25.472	5074	5074	MS2	19/176	19	176	Tania13.raw
		High		IPNIYAIGDVVAGPMLAHK	Unambiguous	1	1	P09622		CID	1	0	1	1		1.9582e+07	70	77	29	24	61.7	2.36629e-06	24	0	0	13	326602	3	660.367	1979.09	4.82216	25.5291	4900	4900	MS2	12/176	12	176	Tania12.raw
		High		IPNIYAIGDVVAGPMLAHK	Unambiguous	1	1	P09622		CID	1	0	1	1		1.9582e+07	70	77	29	24	71	2.78015e-07	23	0	25.4265	15	177403	3	660.367	1979.09	4.82216	25.6659	4943	4943	MS2	13/176	13	176	Tania12.raw
		High		IPNIYAIGDVVAGPMLAHK	Unambiguous	1	1	P09622		CID	1	0	1	1		3.3849e+08	70	77	29	24	61.79	2.31776e-06	22	0	1.99427	7	610750	3	660.368	1979.09	4.91468	25.2343	4992	4992	MS2	20/176	20	176	Tania13.raw
		High		IPNIYAIGDVVAGPMLAHK	Unambiguous	1	1	P09622		CID	1	0	1	1		1.49845e+07	71		29	24	81.33	2.61354e-08	24	0	9.43089	15	340184	2	990.048	1979.09	4.95231	25.5539	5105	5105	MS2	26/176	26	176	Tania13.raw
		High		IPNIYAIGDVVAGPMLAHK	Unambiguous	1	1	P09622		CID	1	0	1	1		3.3849e+08	72	78	29	24	61.21	2.7246e-06	22	0	0.335795	2	2489304	3	660.368	1979.09	5.09972	25.3466	5030	5030	MS2	21/176	21	176	Tania13.raw
		High		LGADVTAVEFLGHVGGVGIDmEISK	Unambiguous	1	1	P09622	M21(Oxidation)	CID	1	0	1	1		76125265	122	106	32	27	60.14	5.90649e-06	23	0	10.6878	4	641715	3	844.104	2530.3	5.1405	25.2943	5013	5013	MS2	19/232	19	232	Tania13.raw
		High		LGADVTAVEFLGHVGGVGIDmEISK	Unambiguous	1	1	P09622	M21(Oxidation)	CID	1	0	1	1		76125265	119		32	26	74.62	2.05361e-07	26	0	34.9437	10	311026	3	844.105	2530.3	5.3576	25.0204	4918	4918	MS2	13/232	13	232	Tania13.raw
		High		mVVIGAGVIGVELGSVWQR	Unambiguous	1	1	P09622	M1(Oxidation)	CID	1	0	1	1		1.98151e+06	83	88	30	25	73.97	1.6636e-07	25	0	10.1846	70	55469.3	3	662.702	1986.09	3.2194	27.2857	5421	5421	MS2	13/152	13	152	Tania12.raw
		High		mVVIGAGVIGVELGSVWQR	Unambiguous	1	1	P09622	M1(Oxidation)	CID	1	0	1	1		1.98151e+06	84		30	25	61.22	3.17139e-06	25	0	11.4837	96	32416.2	3	662.702	1986.09	3.3116	27.0556	5356	5356	MS2	24/152	24	152	Tania12.raw
		High		mVVIGAGVIGVELGSVWQR	Unambiguous	1	1	P09622	M1(Oxidation)	CID	1	0	1	1		2.44073e+07	70		29	24	105.08	1.0866e-10	24	0	19.8325	20	373866	2	993.55	1986.09	4.27103	27.2561	5695	5695	MS2	30/152	30	152	Tania13.raw
		High		mVVIGAGVIGVELGSVWQR	Unambiguous	1	1	P09622	M1(Oxidation)	CID	1	0	1	1		2.44073e+07	70		29	24	98.17	5.33418e-10	24	0	8.61791	16	258647	2	993.55	1986.09	4.51688	27.1255	5651	5651	MS2	14/152	14	152	Tania13.raw
		High		mVVIGAGVIGVELGSVWQR	Unambiguous	1	1	P09622	M1(Oxidation)	CID	1	0	1	1		2.87538e+07	77	85	30	25	66.19	9.2568e-07	25	0	23.5177	14	235075	3	662.703	1986.09	4.6945	27.3537	5728	5728	MS2	12/152	12	152	Tania13.raw
		High		mVVIGAGVIGVELGSVWQR	Unambiguous	1	1	P09622	M1(Oxidation)	CID	1	0	1	1		2.87538e+07	80		30	25	87	7.98105e-09	25	0	4.9053	11	439751	3	662.703	1986.09	4.97108	27.2207	5683	5683	MS2	13/152	13	152	Tania13.raw
		High		mVVIGAGVIGVELGSVWQR	Unambiguous	1	1	P09622	M1(Oxidation)	CID	1	0	1	1		2.87538e+07	80		30	25	100.19	3.82878e-10	25	0	14.3618	13	341550	3	662.703	1986.09	5.06327	27.0952	5641	5641	MS2	21/152	21	152	Tania13.raw
		High		mVVIGAGVIGVELGSVWQR	Unambiguous	1	1	P09622	M1(Oxidation)	CID	1	0	1	1		2.44073e+07	72		29	24	92.33	2.10524e-09	24	0	16.8724	23	201385	2	993.552	1986.1	5.93051	27.3924	5741	5741	MS2	27/152	27	152	Tania13.raw
		High		NETLGGTcLNVGcIPSK	Unambiguous	1	1	P09622	C8(Carbamidomethyl); C13(Carbamidomethyl)	CID	1	0	1	1		160912200	132	119	32	27	97.32	1.22333e-09	25	0	0	9	802978	2	910.442	1819.88	4.46338	20.8234	3424	3424	MS2	10/188	10	188	Tania13.raw
		High		NETLGGTcLNVGcIPSK	Unambiguous	1	1	P09622	C8(Carbamidomethyl); C13(Carbamidomethyl)	CID	1	0	1	1		160912200	133	119	32	27	92.22	3.98861e-09	25	0	0	3	2484912	2	910.442	1819.88	4.59753	20.6644	3366	3366	MS2	10/188	10	188	Tania13.raw
		High		NETLGGTcLNVGcIPSK	Unambiguous	1	1	P09622	C8(Carbamidomethyl); C13(Carbamidomethyl)	CID	1	0	1	1		160912200	133	120	32	27	93.87	2.72786e-09	26	0	0	2	2258100	2	910.442	1819.88	4.79876	20.5107	3311	3311	MS2	12/188	12	188	Tania13.raw
		High		NETLGGTcLNVGcIPSK	Unambiguous	1	1	P09622	C8(Carbamidomethyl); C13(Carbamidomethyl)	CID	1	0	1	1		160912200	134	121	32	27	88.7	9.03805e-09	24	0	6.61436	8	686783	2	910.442	1819.88	4.93291	20.3619	3258	3258	MS2	12/188	12	188	Tania13.raw
		High		NETLGGTcLNVGcIPSK	Unambiguous	1	1	P09622	C8(Carbamidomethyl); C13(Carbamidomethyl)	CID	1	0	1	1		1.05686e+07	134	121	32	27	86.49	1.5034e-08	24	0	0	27	185459	2	910.442	1819.88	5.13413	20.5825	3210	3210	MS2	12/188	12	188	Tania12.raw
		High		NLGLEELGIELDPR	Unambiguous	1	1	P09622		CID	1	0	1	1		2.72454e+07	142	118	32	27	51.98	4.50047e-05	24	0	0	8	548792	3	523.285	1567.84	4.18809	25.6699	5144	5144	MS2	13/144	13	144	Tania13.raw
		High		NLGLEELGIELDPR	Unambiguous	1	1	P09622		CID	1	0	1	1		2.72454e+07	133	116	32	27	42.05	0.000414784	24	0	0	8	682512	3	523.285	1567.84	4.30488	25.7976	5189	5189	MS2	15/144	15	144	Tania13.raw
		High		NLGLEELGIELDPR	Unambiguous	1	1	P09622		CID	1	0	1	1		2.16241e+06	129	111	32	27	36	0.00162017	21	0	0	52	92316.8	3	523.285	1567.84	4.53845	25.7865	4983	4983	MS2	14/144	14	144	Tania12.raw
		High		NLGLEELGIELDPR	Unambiguous	1	1	P09622		CID	1	0	1	1		1.47242e+07	129	111	32	27	87.94	1.03648e-08	27	0	38.3985	41	182155	2	784.424	1567.84	4.66382	25.6671	4793	4793	MS2	12/144	12	144	Tania11.raw
		High		NLGLEELGIELDPR	Unambiguous	1	1	P09622		CID	1	0	1	1		4.3337e+07	129	111	32	27	82.98	3.24758e-08	27	0	8.55921	5	1.30093e+06	2	784.424	1567.84	4.81953	25.7991	4985	4985	MS2	9/144	9	144	Tania12.raw
		High		NLGLEELGIELDPR	Unambiguous	1	1	P09622		CID	1	0	1	1		5.40964e+08	129	111	32	27	82.87	3.33089e-08	27	0	36.043	5	1.39446e+06	2	784.424	1567.84	4.89739	26.1107	5299	5299	MS2	9/144	9	144	Tania13.raw
		High		NLGLEELGIELDPR	Unambiguous	1	1	P09622		CID	1	0	1	1		5.40964e+08	129	111	32	27	88.34	9.45278e-09	27	0	4.45308	1	9991887	2	784.424	1567.84	5.13097	25.7239	5162	5162	MS2	20/144	20	144	Tania13.raw
		High		NLGLEELGIELDPR	Unambiguous	1	1	P09622		CID	1	0	1	1		5.40964e+08	129	111	32	27	82.97	3.25507e-08	27	0	7.19987	1	8.10357e+06	2	784.424	1567.84	5.28669	25.8495	5206	5206	MS2	9/144	9	144	Tania13.raw
		High		NLGLEELGIELDPR	Unambiguous	1	1	P09622		CID	1	0	1	1		5.40964e+08	129	111	32	27	85	2.03967e-08	27	0	8.08054	1	5.10241e+06	2	784.424	1567.84	5.28669	25.598	5118	5118	MS2	11/144	11	144	Tania13.raw
		High		NLGLEELGIELDPR	Unambiguous	1	1	P09622		CID	1	0	1	1		5.40964e+08	129	111	32	27	93.08	3.17366e-09	27	0	15.8247	2	3.70575e+06	2	784.424	1567.84	5.28669	25.9747	5250	5250	MS2	12/144	12	144	Tania13.raw
		High		NLGLEELGIELDPR	Unambiguous	1	1	P09622		CID	1	0	1	1		1.47242e+07	129	111	32	27	73.75	2.71994e-07	23	0	30.2317	34	211439	2	784.424	1567.84	5.36454	25.9545	4877	4877	MS2	8/144	8	144	Tania11.raw
		High		NLGLEELGIELDPR	Unambiguous	1	1	P09622		CID	1	0	1	1		4.3337e+07	129	111	32	27	88.31	9.51831e-09	27	0	14.4471	8	862440	2	784.424	1567.84	5.52026	25.6638	4942	4942	MS2	9/144	9	144	Tania12.raw
		High		NLGLEELGIELDPR	Unambiguous	1	1	P09622		CID	1	0	1	1		1.47242e+07	129	111	32	27	70.27	6.06122e-07	27	0	24.0696	21	360782	2	784.424	1567.84	5.52026	25.7956	4829	4829	MS2	11/144	11	144	Tania11.raw
		High		NLGLEELGIELDPR	Unambiguous	1	1	P09622		CID	1	0	1	1		4.3337e+07	129	111	32	27	82.59	3.55271e-08	26	0	44.3418	44	162588	2	784.424	1567.84	5.75384	25.534	4902	4902	MS2	9/144	9	144	Tania12.raw
		High		SEEQLKEEGIEYK	Unambiguous	1	1	P09622		CID	1	0	1	1		1.8375e+08	128	119	32	27	46.78	0.000134332	24	1	6.10776	2	2.76506e+06	3	527.928	1581.77	2.50502	17.1362	2074	2074	MS2	12/134	12	134	Tania13.raw
		High		SEEQLKEEGIEYK	Unambiguous	1	1	P09622		CID	1	0	1	1		1.8375e+08	128	119	32	27	44.8	0.000211924	25	1	5.79798	5	1.00715e+06	3	527.928	1581.77	2.50502	17.2905	2130	2130	MS2	10/134	10	134	Tania13.raw
		High		SEEQLKEEGIEYK	Unambiguous	1	1	P09622		CID	1	0	1	1		1.8375e+08	128	119	32	27	47.53	0.000113026	23	1	10.889	1	3.33368e+06	3	527.928	1581.77	2.62078	16.9826	2018	2018	MS2	8/134	8	134	Tania13.raw
		High		SEEQLKEEGIEYK	Unambiguous	1	1	P09622		CID	1	0	1	1		1.8375e+08	120	114	32	26	45.88	0.000154936	22	1	32.2537	4	1.07949e+06	3	527.928	1581.77	2.8523	16.8387	1966	1966	MS2	9/134	9	134	Tania13.raw
		High		SEEQLKEEGIEYK	Unambiguous	1	1	P09622		CID	1	0	1	1		1.84366e+07	121		32	27	34.41	0.00219157	22	1	16.0536	13	383628	3	527.928	1581.77	3.66262	16.9804	1966	1966	MS2	13/134	13	134	Tania12.raw
		High		SEEQLKEEGIEYK	Unambiguous	1	1	P09622		CID	1	0	1	1		8.0082e+07	121	115	32	27	63.35	2.79741e-06	22	1	0	5	1.32017e+06	2	791.389	1581.77	3.7097	16.9918	2023	2023	MS2	17/134	17	134	Tania13.raw
		High		SEEQLKEEGIEYK	Unambiguous	1	1	P09622		CID	1	0	1	1		8.0082e+07	125	120	32	27	63.98	2.49965e-06	22	1	0	15	452789	2	791.389	1581.77	3.78688	16.8473	1970	1970	MS2	18/134	18	134	Tania13.raw
		High		SEEQLKEEGIEYK	Unambiguous	1	1	P09622		CID	1	0	1	1		8.0082e+07	125	120	32	27	66.76	1.31789e-06	23	1	0	6	1.13238e+06	2	791.389	1581.77	3.94122	17.1382	2075	2075	MS2	18/134	18	134	Tania13.raw
		High		SEEQLKEEGIEYK	Unambiguous	1	1	P09622		CID	1	0	1	1		8.0082e+07	128	118	32	27	64.28	2.3888e-06	23	1	0	18	386770	2	791.389	1581.77	4.17274	17.2987	2134	2134	MS2	17/134	17	134	Tania13.raw
		High		SEEQLKEEGIEYK	Unambiguous	1	1	P09622		CID	1	0	1	1		2.26776e+06	114	117	31	26	58.26	8.50893e-06	22	1	0	100	54887.5	2	791.39	1581.77	5.17599	17.0009	1959	1959	MS2	11/134	11	134	Tania11.raw
		High		TNADTDGMVK	Unambiguous	1	1	P09622		CID	1	0	1	1		3.08068e+07	59	56	29	23	44.7	9.9959e-05	21	0	14.3807	7	989398	2	526.242	1051.48	4.5947	16.3949	1801	1801	MS2	5/98	5	98	Tania13.raw
		High		TNADTDGMVK	Unambiguous	1	1	P09622		CID	1	0	1	1		3.08068e+07	59	56	29	23	55.67	7.99507e-06	22	0	16.3772	11	568942	2	526.242	1051.48	4.5947	16.2452	1745	1745	MS2	7/98	7	98	Tania13.raw
		High		VcHAHPTLSEAFR	Unambiguous	1	1	P09622	C2(Carbamidomethyl)	CID	1	0	1	1		1.82863e+08	112	100	31	26	33.6	0.00244449	26	0	37.5389	2	2.52193e+06	3	508.919	1524.74	2.60799	17.0785	2054	2054	MS2	9/102	9	102	Tania13.raw
		High		VcHAHPTLSEAFR	Unambiguous	1	1	P09622	C2(Carbamidomethyl)	CID	1	0	1	1		1.82863e+08	115	102	31	26	49.21	6.89712e-05	26	0	5.88079	1	3.45958e+06	3	508.919	1524.74	2.66804	17.2287	2108	2108	MS2	10/102	10	102	Tania13.raw
		High		VcHAHPTLSEAFR	Unambiguous	1	1	P09622	C2(Carbamidomethyl)	CID	1	0	1	1		1.82863e+08	121	109	32	27	35.02	0.00190439	23	0	5.67029	3	1.59924e+06	3	508.919	1524.74	3.26848	17.3832	2165	2165	MS2	9/102	9	102	Tania13.raw
		High		VcHAHPTLSEAFR	Unambiguous	1	1	P09622	C2(Carbamidomethyl)	CID	1	0	1	1		3.14098e+07	117		31	26	45.96	0.000148305	26	0	0	33	197341	2	762.875	1524.74	3.39739	17	2027	2027	MS2	14/102	14	102	Tania13.raw
		High		VcHAHPTLSEAFR	Unambiguous	1	1	P09622	C2(Carbamidomethyl)	CID	1	0	1	1		3.14098e+07	126		32	27	37.38	0.0011517	27	0	0	9	604754	2	762.875	1524.74	3.95781	17.1458	2079	2079	MS2	8/102	8	102	Tania13.raw
		High		VcHAHPTLSEAFR	Unambiguous	1	1	P09622	C2(Carbamidomethyl)	CID	1	0	1	1		3.14098e+07	126		32	27	45.68	0.000170349	27	0	0	17	434640	2	762.876	1524.74	4.03787	17.3262	2144	2144	MS2	14/102	14	102	Tania13.raw
		High		VcHAHPTLSEAFR	Unambiguous	1	1	P09622	C2(Carbamidomethyl)	CID	1	0	1	1		1.25146e+07	126	107	32	27	41.74	0.000422027	27	0	5.77845	24	181932	3	508.92	1524.74	4.46937	17.2451	2056	2056	MS2	10/102	10	102	Tania12.raw
		High		VcHAHPTLSEAFR	Unambiguous	1	1	P09622	C2(Carbamidomethyl)	CID	1	0	1	1		1.25146e+07	115		31	26	33.37	0.00264648	26	0	35.9749	14	306644	3	508.92	1524.75	5.12986	17.1171	2013	2013	MS2	8/102	8	102	Tania12.raw
P68363	Tubulin alpha-1B chain OS=Homo sapiens GN=TUBA1B PE=1 SV=1 - [TBA1B_HUMAN]	451	50.1196									377.134	18.4	6	14
	A2	B2	C2	Sequence	PSM Ambiguity	# Proteins	# Protein Groups	Protein Group Accessions	Modifications	Activation Type	ΔScore	ΔCn	Rank	Search Engine Rank	QuanResultID	Precursor Area	Peptides Matched	Decoy Peptides Matched	Identity High	Identity Middle	IonScore	Exp Value	Homology Threshold	# Missed Cleavages	Isolation Interference [%]	Ion Inject Time [ms]	Intensity	Charge	m/z [Da]	MH+ [Da]	ΔM [ppm]	RT [min]	First Scan	Last Scan	MS Order	Ions Matched	Matched Ions	Total Ions	Spectrum File
			High	AVFVDLEPTVIDEVR	Unambiguous	1	1	P68363		CID	1	0	1	1		5.96948e+06	116		30	27	40.01	0.000578666	24	0	0	42	101432	3	567.976	1701.91	5.1199	25.095	4645	4645	MS2	12/128	12	128	Tania05.raw
			High	AVFVDLEPTVIDEVR	Unambiguous	1	1	P68363		CID	1	0	1	1		1.61349e+07	116		30	27	63.74	2.45148e-06	25	0	14.0817	100	67687.9	2	851.461	1701.92	5.48643	25.439	4743	4743	MS2	12/128	12	128	Tania05.raw
			High	AVFVDLEPTVIDEVR	Unambiguous	1	1	P68363		CID	1	0	1	1		5.96948e+06	122		31	28	32.9	0.00312845	22	0	0	61	72735.2	3	567.977	1701.92	5.87301	25.2501	4691	4691	MS2	14/128	14	128	Tania05.raw
			High	DVNAAIATIK	Unambiguous	1	1	P68363		CID	1	0	1	1		7.51881e+06	144	142	31	28	36.47	0.00162305	25	0	42.7132	43	142853	2	508.295	1015.58	3.78953	19.5654	2837	2837	MS2	8/100	8	100	Tania05.raw
			High	DVNAAIATIK	Unambiguous	1	1	P68363		CID	1	0	1	1		7.51881e+06	144	142	31	28	51.46	5.14437e-05	28	0	15.5036	49	122806	2	508.295	1015.58	4.51072	19.2966	2749	2749	MS2	8/100	8	100	Tania05.raw
			High	DVNAAIATIK	Unambiguous	1	1	P68363		CID	1	0	1	1		7.51881e+06	144	142	31	28	44.49	0.000256055	25	0	21.3765	26	242685	2	508.295	1015.58	4.63091	19.4226	2789	2789	MS2	6/100	6	100	Tania05.raw
			High	EIIDLVLDR	Unambiguous	1	1	P68363		CID	1	0	1	1		1.87585e+07	145	146	31	28	41.41	0.000524008	22	0	0	20	343879	2	543.316	1085.63	4.50091	24.2363	4377	4377	MS2	6/78	6	78	Tania05.raw
			High	EIIDLVLDR	Unambiguous	1	1	P68363		CID	1	0	1	1		1.87585e+07	145	146	31	28	39.24	0.00086365	22	0	11.4983	100	51828	2	543.316	1085.63	4.50091	24.4978	4460	4460	MS2	8/78	8	78	Tania05.raw
			High	EIIDLVLDR	Unambiguous	1	1	P68363		CID	1	0	1	1		1.87585e+07	144	146	31	28	59.9	7.36771e-06	28	0	0	11	594172	2	543.317	1085.63	5.17556	24.1035	4334	4334	MS2	7/78	7	78	Tania05.raw
			High	EIIDLVLDR	Unambiguous	1	1	P68363		CID	1	0	1	1		1.87585e+07	144	146	31	28	48.71	9.69019e-05	24	0	0	28	238577	2	543.317	1085.63	5.40044	23.9692	4291	4291	MS2	8/78	8	78	Tania05.raw
			High	IHFPLATYAPVISAEK	Unambiguous	1	1	P68363		CID	1	0	1	1		12098636	80	69	29	26	35.52	0.00112217	26	0	20.836	24	163514	3	586.327	1756.97	1.83529	22.7528	3900	3900	MS2	13/136	13	136	Tania05.raw
			High	IHFPLATYAPVISAEK	Unambiguous	1	1	P68363		CID	1	0	1	1		12098636	90		29	26	34.25	0.00169127	26	0	3.06762	19	164144	3	586.328	1756.97	3.39854	22.8735	3940	3940	MS2	15/136	15	136	Tania05.raw
			High	SIQFVDWcPTGFK	Unambiguous	1	1	P68363	C8(Carbamidomethyl)	CID	1	0	1	1		4.20341e+06	89	97	29	26	66.07	1.09992e-06	24	0	0	75	105766	2	792.884	1584.76	5.80181	24.6752	4515	4515	MS2	8/134	8	134	Tania05.raw
			High	TIGGGDDSFNTFFSETGAGK	Unambiguous	1	1	P68363		CID	1	0	1	1		1.29882e+07	47	48	26	23	107.44	4.23709e-11	23	0	8.25411	52	136092	2	1004.46	2007.9	5.82271	23.6995	4204	4204	MS2	12/202	12	202	Tania05.raw
P06576	ATP synthase subunit beta, mitochondrial OS=Homo sapiens GN=ATP5B PE=1 SV=3 - [ATPB_HUMAN]	529	56.5246									1033.57	29.11	12	38
	A2	B2	C2	Sequence	PSM Ambiguity	# Proteins	# Protein Groups	Protein Group Accessions	Modifications	Activation Type	ΔScore	ΔCn	Rank	Search Engine Rank	QuanResultID	Precursor Area	Peptides Matched	Decoy Peptides Matched	Identity High	Identity Middle	IonScore	Exp Value	Homology Threshold	# Missed Cleavages	Isolation Interference [%]	Ion Inject Time [ms]	Intensity	Charge	m/z [Da]	MH+ [Da]	ΔM [ppm]	RT [min]	First Scan	Last Scan	MS Order	Ions Matched	Matched Ions	Total Ions	Spectrum File
			High	AIAELGIYPAVDPLDSTSR	Unambiguous	1	1	P06576		CID	1	0	1	1		8.34487e+06	103		30	27	35.7	0.00138614	22	0	17.6532	38	115203	3	663.353	1988.04	5.13322	25.1265	4654	4654	MS2	20/172	20	172	Tania05.raw
			High	AIAELGIYPAVDPLDSTSR	Unambiguous	1	1	P06576		CID	1	0	1	1		2.23098e+07	110		30	27	35.48	0.00155727	24	0	12.2766	42	110667	2	994.526	1988.04	5.6619	24.8761	4578	4578	MS2	9/172	9	172	Tania05.raw
			High	AIAELGIYPAVDPLDSTSR	Unambiguous	1	1	P06576		CID	1	0	1	1		2.23098e+07	112		30	27	69.69	6.01434e-07	26	0	0	19	251495	2	994.526	1988.05	5.7847	25.1568	4662	4662	MS2	9/172	9	172	Tania05.raw
			High	AIAELGIYPAVDPLDSTSR	Unambiguous	1	1	P06576		CID	1	0	1	1		2.23098e+07	112		30	27	55.75	1.49001e-05	24	0	0	64	115141	2	994.526	1988.05	5.8461	25.3175	4710	4710	MS2	8/172	8	172	Tania05.raw
			High	FTQAGSEVSALLGR	Unambiguous	1	1	P06576		CID	1	0	1	1		1.89703e+07	159		32	29	71.24	5.9754e-07	24	0	4.56453	18	346198	2	718.384	1435.76	4.78531	22.2854	3740	3740	MS2	9/140	9	140	Tania05.raw
			High	FTQAGSEVSALLGR	Unambiguous	1	1	P06576		CID	1	0	1	1		1.89703e+07	159	141	32	29	69.63	8.65699e-07	24	0	6.95688	30	263547	2	718.384	1435.76	5.29543	22.0399	3657	3657	MS2	10/140	10	140	Tania05.raw
			High	FTQAGSEVSALLGR	Unambiguous	1	1	P06576		CID	1	0	1	1		1.89703e+07	160	141	32	29	85.38	2.31787e-08	25	0	2.41962	14	471526	2	718.385	1435.76	5.55049	22.161	3698	3698	MS2	11/140	11	140	Tania05.raw
			High	IGLFGGAGVGK	Unambiguous	1	1	P06576		CID	1	0	1	1		1.69495e+07	90	74	29	26	39.01	0.000565213	26	0	5.06001	15	396575	2	488.287	975.566	3.85961	20.6494	3193	3193	MS2	7/82	7	82	Tania05.raw
			High	IGLFGGAGVGK	Unambiguous	1	1	P06576		CID	1	0	1	1		1.69495e+07	94	77	29	26	47.79	7.81804e-05	26	0	5.39053	13	436227	2	488.287	975.567	4.7355	20.7843	3237	3237	MS2	7/82	7	82	Tania05.raw
			High	IGLFGGAGVGK	Unambiguous	1	1	P06576		CID	1	0	1	1		1.69495e+07	94	77	29	26	38.25	0.000703231	26	0	26.61	69	81066.3	2	488.287	975.567	4.86062	20.5202	3153	3153	MS2	6/82	6	82	Tania05.raw
			High	IGLFGGAGVGK	Unambiguous	1	1	P06576		CID	1	0	1	1		1.69495e+07	94	77	29	26	35.8	0.00123623	26	0	7.38215	27	226036	2	488.287	975.567	5.36113	20.9239	3284	3284	MS2	5/82	5	82	Tania05.raw
			High	ImDPNIVGSEHYDVAR	Unambiguous	1	1	P06576	M2(Oxidation)	CID	1	0	1	1		5.70902e+06	90	82	29	26	45.52	0.000126245	23	0	19.0755	43	114553	3	611.294	1831.87	2.06997	18.4033	2449	2449	MS2	12/162	12	162	Tania05.raw
			High	ImNVIGEPIDER	Unambiguous	1	1	P06576	M2(Oxidation)	CID	1	0	1	1		6.96371e+06	115	105	30	27	47.33	0.000106333	27	0	31.1419	60	131079	2	701.36	1401.71	5.62134	19.2265	2725	2725	MS2	15/114	15	114	Tania05.raw
			High	ImNVIGEPIDER	Unambiguous	1	1	P06576	M2(Oxidation)	CID	1	0	1	1		6.96371e+06	115	106	30	27	46.05	0.00014278	23	0	10.0212	42	167866	2	701.36	1401.71	5.79551	19.3536	2766	2766	MS2	15/114	15	114	Tania05.raw
			High	IPVGPETLGR	Unambiguous	1	1	P06576		CID	1	0	1	1		2.50886e+07	68	55	28	25	39.28	0.000401309	25	0	15.7905	10	599161	2	519.802	1038.6	2.94276	18.8806	2610	2610	MS2	11/74	11	74	Tania05.raw
			High	IPVGPETLGR	Unambiguous	1	1	P06576		CID	1	0	1	1		2.50886e+07	68	55	28	25	39.84	0.00035276	25	0	17.9156	10	607596	2	519.802	1038.6	3.29536	18.752	2567	2567	MS2	8/74	8	74	Tania05.raw
			High	IPVGPETLGR	Unambiguous	1	1	P06576		CID	1	0	1	1		2.50886e+07	61	47	28	25	34.45	0.00109471	23	0	45.8601	40	158399	2	519.803	1038.6	3.41289	18.6311	2527	2527	MS2	8/74	8	74	Tania05.raw
			High	IPVGPETLGR	Unambiguous	1	1	P06576		CID	1	0	1	1		2.50886e+07	61	47	28	25	32.53	0.00170333	25	0	30.6411	26	246587	2	519.803	1038.6	3.64796	19.0169	2655	2655	MS2	7/74	7	74	Tania05.raw
			High	LVLEVAQHLGESTVR	Unambiguous	1	1	P06576		CID	1	0	1	1		2.2152e+07	68	67	28	25	45.41	9.78315e-05	25	0	13.5045	10	467489	3	550.98	1650.92	4.27114	20.6471	3192	3192	MS2	16/146	16	146	Tania05.raw
			High	LVLEVAQHLGESTVR	Unambiguous	1	1	P06576		CID	1	0	1	1		9.73249e+06	63		28	25	72.87	1.62671e-07	25	0	10.9814	36	205833	2	825.966	1650.92	4.57505	20.7538	3228	3228	MS2	10/146	10	146	Tania05.raw
			High	LVLEVAQHLGESTVR	Unambiguous	1	1	P06576		CID	1	0	1	1		2.2152e+07	63	60	28	25	31.43	0.00226626	25	0	8.81741	12	363894	3	550.98	1650.93	4.60387	20.7863	3238	3238	MS2	9/146	9	146	Tania05.raw
			High	LVLEVAQHLGESTVR	Unambiguous	1	1	P06576		CID	1	0	1	1		9.73249e+06	63		28	25	69.59	3.46187e-07	24	0	0	41	178475	2	825.966	1650.93	4.87081	20.6297	3188	3188	MS2	9/146	9	146	Tania05.raw
			High	LVLEVAQHLGESTVR	Unambiguous	1	1	P06576		CID	1	0	1	1		2.2152e+07	69		28	25	30.86	0.00283021	23	0	39.2769	28	153154	3	550.98	1650.93	5.49115	20.5118	3150	3150	MS2	8/146	8	146	Tania05.raw
			High	TIAmDGTEGLVR	Unambiguous	1	1	P06576	M4(Oxidation)	CID	1	0	1	1		4.72222e+06	128		31	28	36.38	0.00147292	26	0	0	99	57616.3	2	639.822	1278.64	1.34091	18.2659	2405	2405	MS2	10/102	10	102	Tania05.raw
			High	TIAmDGTEGLVR	Unambiguous	1	1	P06576	M4(Oxidation)	CID	1	0	1	1		4.72222e+06	125	130	31	28	47.91	0.00010113	26	0	0	36	114596	2	639.823	1278.64	1.91373	17.971	2313	2313	MS2	9/102	9	102	Tania05.raw
			High	TIAmDGTEGLVR	Unambiguous	1	1	P06576	M4(Oxidation)	CID	1	0	1	1		4.72222e+06	123		31	28	44.76	0.00020553	23	0	0	100	28386.3	2	639.825	1278.64	5.54153	17.8074	2258	2258	MS2	13/102	13	102	Tania05.raw
			High	TVLImELINNVAK	Unambiguous	1	1	P06576	M5(Oxidation)	CID	1	0	1	1		6.10604e+06	81		29	26	65.08	1.25735e-06	24	0	50.1863	50	87340.8	2	737.424	1473.84	4.5798	25.7482	4825	4825	MS2	9/114	9	114	Tania05.raw
			High	TVLIMELINNVAK	Unambiguous	1	1	P06576		CID	1	0	1	1		4.0028e+06	57	59	27	24	66.39	6.54402e-07	24	0	18.2721	100	43153.8	2	729.427	1457.85	4.40762	27.9363	5381	5381	MS2	15/114	15	114	Tania05.raw
			High	TVLIMELINNVAK	Unambiguous	1	1	P06576		CID	1	0	1	1		4.0028e+06	55	55	27	24	86.72	5.85238e-09	24	0	0	86	76070.1	2	729.427	1457.85	5.41242	28.069	5413	5413	MS2	10/114	10	114	Tania05.raw
			High	TVLIMELINNVAK	Unambiguous	1	1	P06576		CID	1	0	1	1		4.0028e+06	55	55	27	24	88.98	3.47802e-09	24	0	0	85	88445.9	2	729.427	1457.85	5.49615	28.1978	5444	5444	MS2	9/114	9	114	Tania05.raw
			High	VALTGLTVAEYFR	Unambiguous	1	1	P06576		CID	1	0	1	1		1.25073e+07	104		30	27	85.9	1.33661e-08	27	0	7.83839	31	206333	2	720.402	1439.8	5.59772	25.1593	4663	4663	MS2	10/108	10	108	Tania05.raw
			High	VALTGLTVAEYFR	Unambiguous	1	1	P06576		CID	1	0	1	1		1.25073e+07	104		30	27	90.6	4.52901e-09	27	0	6.57633	78	86410.6	2	720.403	1439.8	5.85207	25.477	4753	4753	MS2	11/108	11	108	Tania05.raw
			High	VLDSGAPIK	Unambiguous	1	1	P06576		CID	1	0	1	1		5.93975e+06	53	56	27	24	38.75	0.000353383	24	0	19.4715	55	101546	2	450.265	899.523	4.12748	16.8951	1963	1963	MS2	5/66	5	66	Tania05.raw
			High	VLDSGAPIK	Unambiguous	1	1	P06576		CID	1	0	1	1		5.93975e+06	53	56	27	24	28.83	0.00346933	24	0	18.9022	52	110018	2	450.266	899.524	5.07741	17.1638	2046	2046	MS2	9/66	9	66	Tania05.raw
			High	VLDSGAPIK	Unambiguous	1	1	P06576		CID	1	0	1	1		5.93975e+06	53	56	27	24	40.3	0.000247312	24	0	12.2179	30	208364	2	450.266	899.525	5.34882	17.0219	2001	2001	MS2	11/66	11	66	Tania05.raw
			High	VVDLLAPYAK	Unambiguous	1	1	P06576		CID	1	0	1	1		1.14156e+07	57		27	24	29.96	0.00287637	21	0	39.5131	56	117898	2	544.823	1088.64	3.5754	21.8116	3579	3579	MS2	6/72	6	72	Tania05.raw
			High	VVDLLAPYAK	Unambiguous	1	1	P06576		CID	1	0	1	1		1.14156e+07	79		29	26	40.83	0.000326285	22	0	5.55837	20	330488	2	544.824	1088.64	4.36031	21.9326	3619	3619	MS2	5/72	5	72	Tania05.raw
			High	VVDLLAPYAK	Unambiguous	1	1	P06576		CID	1	0	1	1		1.14156e+07	79		29	26	40.62	0.00034245	22	0	13.4559	30	210483	2	544.824	1088.64	4.92096	22.072	3668	3668	MS2	5/72	5	72	Tania05.raw
P04350	Tubulin beta-4A chain OS=Homo sapiens GN=TUBB4A PE=1 SV=2 - [TBB4A_HUMAN]	444	49.5539									177.278	9.68	4	7
	A2	B2	C2	Sequence	PSM Ambiguity	# Proteins	# Protein Groups	Protein Group Accessions	Modifications	Activation Type	ΔScore	ΔCn	Rank	Search Engine Rank	QuanResultID	Precursor Area	Peptides Matched	Decoy Peptides Matched	Identity High	Identity Middle	IonScore	Exp Value	Homology Threshold	# Missed Cleavages	Isolation Interference [%]	Ion Inject Time [ms]	Intensity	Charge	m/z [Da]	MH+ [Da]	ΔM [ppm]	RT [min]	First Scan	Last Scan	MS Order	Ions Matched	Matched Ions	Total Ions	Spectrum File
			High	FPGQLNADLR	Unambiguous	3	1	P04350		CID	1	0	1	1		1.21392e+07	189	188	33	29	47.75	0.000158647	29	0	19.4005	23	293186	2	565.804	1130.6	4.57294	19.8536	2931	2931	MS2	9/84	9	84	Tania05.raw
			High	FPGQLNADLR	Unambiguous	3	1	P04350		CID	1	0	1	1		1.21392e+07	187	185	32	29	51.94	5.98152e-05	29	0	9.50485	25	279733	2	565.804	1130.6	5.00481	19.7272	2890	2890	MS2	6/84	6	84	Tania05.raw
			High	FPGQLNADLR	Unambiguous	3	1	P04350		CID	1	0	1	1		1.21392e+07	187	183	32	29	43.59	0.000409083	29	0	31.3311	56	89658.3	2	565.805	1130.6	5.76059	19.6021	2849	2849	MS2	6/84	6	84	Tania05.raw
			High	LAVNmVPFPR	Unambiguous	3	1	P04350	M5(Oxidation)	CID	1	0	1	1		5.657e+06	173	170	32	29	42.22	0.000518819	26	0	36.5907	37	175948	2	580.321	1159.63	4.86273	20.7953	3242	3242	MS2	6/86	6	86	Tania05.raw
			High	NSSYFVEWIPNNVK	Unambiguous	3	1	P04350		CID	1	0	1	1		6.35702e+06	137	129	31	28	48.49	9.69819e-05	28	0	12.9232	54	138604	2	848.925	1696.84	5.64318	24.2197	4373	4373	MS2	15/140	15	140	Tania05.raw
			High	YLTVAAVFR	Unambiguous	3	1	P04350		CID	1	0	1	1		1.30484e+07	74		28	25	54.26	1.3874e-05	23	0	33.6746	14	401827	2	520.302	1039.6	2.95684	22.7181	3888	3888	MS2	8/64	8	64	Tania05.raw
			High	YLTVAAVFR	Unambiguous	3	1	P04350		CID	1	0	1	1		1.30484e+07	72		28	25	52.79	1.89366e-05	23	0	22.0993	24	289410	2	520.302	1039.6	3.8962	22.8473	3932	3932	MS2	8/64	8	64	Tania05.raw
