# Supplementary material for: Identification of p62/SQSTM1 as a component of non-canonical Wnt VANGL2–JNK signalling in breast cancer
Source: Nat Commun. 2016 Jan 12;7:10318. doi: 10.1038/ncomms10318 (PMC4729931; doi:10.1038/ncomms10318)
Supplement: Supplementary Data 2 — List of peptides obtained in the VANGL2 protein complex by LC-MS/MS is provided as an Excel file. For mass spectrometry analysis, the immunoprecipitated protein samples were loaded on a 4-12 % Bis-Tris acrylamide gel but gel migration was stopped as soon as proteins stacked into a single band. Protein containing bands were stained with Imperial Blue (Pierce), cut from the gel and digested with high sequencing grade trypsin (Promega). Analysis was carried out as detailed in the legend to Supplementary Data 1. [file ncomms10318-s3.xlsx]

## Sheet: Sheet1
				IP without competitive peptides				IP in presence of Scramble peptides				IP in presence of 5mM P62 peptides				IP in presence of 50 mM P62 peptides				Contrôle IP without Antibodies
Accession	Description	# AAs	MW [kDa]	Score A2	Coverage A2	# Peptides A2	# PSM A2	Score B2	Coverage B2	# Peptides B2	# PSM B2	Score C2	Coverage C2	# Peptides C2	# PSM C2	Score D2	Coverage D2	# Peptides D2	# PSM D2	Score E2	Coverage E2	# Peptides E2	# PSM E2
Q8IVF2	Protein AHNAK2 OS=Homo sapiens GN=AHNAK2 PE=1 SV=2 - [AHNK2_HUMAN]	5795	616.242	10084.6	41.04	107	325	12385.5	44.33	120	383	7389.7	35.1	83	216
	A2	B2	C2	D2	E2	Sequence	Unique Sequence ID	PSM Ambiguity	# Proteins	# Protein Groups	Protein Group Accessions	Modifications	Activation Type	ΔScore	ΔCn	Rank	Search Engine Rank	QuanResultID	Precursor Area	Peptides Matched	Identity High	Identity Middle	IonScore	Exp Value	Homology Threshold	# Missed Cleavages	Isolation Interference [%]	Ion Inject Time [ms]	Intensity	Charge	m/z [Da]	MH+ [Da]	ΔM [ppm]	RT [min]	First Scan	Last Scan	MS Order	Ions Matched	Matched Ions	Total Ions	Spectrum File
		High				TEVEAGASGYSVTGGGDQGIFVK	3172	Unambiguous	1	1	Q8IVF2		CID	1	0	1	1		1.65314e+07	104	38	26	110.11	5.06995e-11	25	0	0	100	44299.8	2	1115.04	2229.07	-0.724076	98.3239	10761	10761	MS2	17/218	17	218	PeptideScramble.raw
		High				VEADGSLSSmQGDLK	2544	Unambiguous	1	1	Q8IVF2	M10(Oxidation)	CID	1	0	1	1		2.90247e+07	56	36	24	109.17	3.38967e-11	24	0	26.2571	30	230201	2	776.86	1552.71	-1.82515	47.4395	4214	4214	MS2	11/142	11	142	PeptideScramble_130510143047.raw
		High				LDGAQLDGDLSLADKDVTAK	3111	Unambiguous	1	1	Q8IVF2		CID	1	0	1	1		4.2355e+06	133	39	27	108.16	1.01583e-10	25	1	28.1253	100	55096	2	1023.02	2045.04	0.189449	99.1395	10848	10848	MS2	12/214	12	214	PeptideScramble.raw
		High				VEADGSLSSmQGDLK	2544	Unambiguous	1	1	Q8IVF2	M10(Oxidation)	CID	1	0	1	1		39704253	57	36	24	106.68	6.12132e-11	24	0	21.304	14	483222	2	776.861	1552.71	-1.19621	47.7265	4630	4630	MS2	13/142	13	142	PeptideScramble.raw
			High			TEVEAGASGYSVTGGGDQGIFVK	3172	Unambiguous	1	1	Q8IVF2		CID	1	0	1	1		8.38425e+06	97	43	27	104.67	1.65479e-10	26	0	0	76	50708.3	2	1115.04	2229.07	-0.285972	98.3903	10432	10432	MS2	18/218	18	218	Peptide5mM.raw
		High				TLEGQAQETAVAQR	2474	Unambiguous	1	1	Q8IVF2		CID	1	0	1	1		3.04822e+07	137	39	27	103.59	2.99703e-10	25	0	6.99028	38	185417	2	751.384	1501.76	0.382682	46.6312	4116	4116	MS2	10/138	10	138	PeptideScramble_130510143047.raw
		High				AKVEVSQPEADLPLPK	2828	Unambiguous	1	1	Q8IVF2		CID	1	0	1	1		6.09215e+06	103	38	26	103.17	2.48203e-10	26	1	0	91	50539.8	2	860.978	1720.95	0.907208	78.4638	7759	7759	MS2	13/162	13	162	PeptideScramble_130510143047.raw
	High					VEADGSLSSmQGDLK	2544	Unambiguous	1	1	Q8IVF2	M10(Oxidation)	CID	1	0	1	1			56	36	25	99.33	3.26707e-10	25	0	19.1787	22	299007	2	776.861	1552.71	-1.43206	47.5921	4250	4250	MS2	13/142	13	142	NoPeptide.raw
		High				TEVEAGASGYSVTGGGDQGIFVK	3172	Unambiguous	1	1	Q8IVF2		CID	1	0	1	1		1.65314e+07	97	38	26	98.05	7.59874e-10	25	0	3.22141	54	83609.3	2	1115.04	2229.07	-0.505024	98.8876	10822	10822	MS2	17/218	17	218	PeptideScramble.raw
			High			LDGAQLDGDLSLADKDVTAK	3111	Unambiguous	1	1	Q8IVF2		CID	1	0	1	1		3.14112e+06	140	45	28	95.73	1.8711e-09	25	1	41.7203	100	43372.3	2	1023.02	2045.04	-0.944679	99.1461	10511	10511	MS2	16/214	16	214	Peptide5mM.raw
		High				LDGAQLEGDLSLADK	2539	Unambiguous	1	1	Q8IVF2		CID	1	0	1	1		36450157	171	40	28	94.24	3.22082e-09	24	0	34.5711	17	282759	2	772.895	1544.78	1.25769	104.536	11469	11469	MS2	11/156	11	156	PeptideScramble.raw
			High			EGEGEGLQSLEIGIAR	2742	Unambiguous	1	1	Q8IVF2		CID	1	0	1	1		2.27972e+07	112	44	27	94.17	2.14382e-09	27	0	3.55642	16	431408	2	829.424	1657.84	0.680602	106.307	11383	11383	MS2	10/156	10	156	Peptide5mM.raw
	High					LEVAQTQAPAATGGEAAAK	2886	Unambiguous	1	1	Q8IVF2		CID	1	0	1	1		22172735	117	39	28	94.07	2.29169e-09	26	0	0	24	319986	2	892.462	1783.92	-1.5428	51.1386	4584	4584	MS2	16/198	16	198	NoPeptide_130510205847.raw
		High				LEVAQTQAPAATGGEAAAK	2886	Unambiguous	1	1	Q8IVF2		CID	1	0	1	1		4.46769e+07	120	39	27	93.65	2.58911e-09	24	0	9.22024	19	388722	2	892.462	1783.92	-0.995368	50.816	5035	5035	MS2	27/198	27	198	PeptideScramble.raw
			High			TEVEAGASGYSVTGGGDQGIFVK	3172	Unambiguous	1	1	Q8IVF2		CID	1	0	1	1		6.52812e+06	104	44	27	93.49	2.32811e-09	25	0	5.02261	68	61704.2	2	1115.04	2229.06	-1.27171	98.3981	10112	10112	MS2	17/218	17	218	Peptide5mM_130510063628.raw
	High					LEEDmSLADKDLTTK	2842	Unambiguous	1	1	Q8IVF2	M5(Oxidation)	CID	1	0	1	1		3930921	109	39	28	93.06	2.69399e-09	26	1	0	100	41988.5	2	862.917	1724.83	0.783734	53.9679	4927	4927	MS2	12/146	12	146	NoPeptide_130510205847.raw
		High				TLEGQAQETAVAQR	2474	Unambiguous	1	1	Q8IVF2		CID	1	0	1	1		3.04822e+07	119	39	27	92.93	3.03052e-09	26	0	0	28	259499	2	751.382	1501.76	-2.05587	47.1381	4177	4177	MS2	10/138	10	138	PeptideScramble_130510143047.raw
			High			TLEGQAQETAVAQR	2474	Unambiguous	1	1	Q8IVF2		CID	1	0	1	1		1.73093e+07	143	45	29	92.93	3.64172e-09	25	0	0	28	242928	2	751.385	1501.76	1.52067	46.9798	4250	4250	MS2	10/138	10	138	Peptide5mM_130510063628.raw
	High					TLEGQAQETAVAQR	2474	Unambiguous	1	1	Q8IVF2		CID	1	0	1	1		3.06375e+07	143	40	29	92.89	3.67541e-09	26	0	6.05529	40	191482	2	751.385	1501.76	1.52067	46.7022	4132	4132	MS2	10/138	10	138	NoPeptide.raw
		High				LDGAQLEGDLSLADK	2539	Unambiguous	1	1	Q8IVF2		CID	1	0	1	1		3.03334e+07	151	40	28	92.89	3.88103e-09	24	0	13.0696	11	645378	2	772.893	1544.78	-0.875878	104.391	10613	10613	MS2	12/156	12	156	PeptideScramble_130510143047.raw
			High			LDGAQLEGDLSLADK	2539	Unambiguous	1	1	Q8IVF2		CID	1	0	1	1		1.8323e+07	148	45	29	92.71	3.9649e-09	25	0	32.3696	15	432645	2	772.893	1544.78	-0.717835	104.517	10813	10813	MS2	12/156	12	156	Peptide5mM_130510063628.raw
		High				TLEGQAQETAVAQR	2474	Unambiguous	1	1	Q8IVF2		CID	1	0	1	1		54382102	120	39	27	92.49	3.38183e-09	26	0	8.30172	18	390649	2	751.382	1501.76	-2.29972	47.5108	4600	4600	MS2	10/138	10	138	PeptideScramble.raw
			High			EVQcPEANIDTALcK	2859	Unambiguous	1	1	Q8IVF2	C4(Carbamidomethyl); C14(Carbamidomethyl)	CID	1	0	1	1		1.19363e+07	57	41	25	91.34	2.09336e-09	25	0	0	52	135688	2	874.403	1747.8	0.0518162	78.6071	8164	8164	MS2	12/156	12	156	Peptide5mM.raw
	High					IQAPSADLEVQAGQVDLK	2964	Unambiguous	1	1	Q8IVF2		CID	1	0	1	1		2.96154e+07	139	40	29	90.1	6.7918e-09	26	0	5.94886	30	255388	2	941.5	1881.99	0.267694	102.425	10240	10240	MS2	10/190	10	190	NoPeptide_130510205847.raw
		High				FSFPAPSSEDDVFIPTVR	3098	Unambiguous	1	1	Q8IVF2		CID	1	0	1	1		4.10631e+07	130	39	27	89.95	6.57527e-09	24	0	6.67328	19	404165	2	1005.99	2010.98	-0.27802	114.189	12692	12692	MS2	12/164	12	164	PeptideScramble.raw
	High					LEVAQTQAPAATGGEAAAK	2886	Unambiguous	1	1	Q8IVF2		CID	1	0	1	1		2.44171e+07	120	39	28	89.57	6.62447e-09	26	0	8.72831	30	267570	2	892.461	1783.91	-2.50079	50.6968	4627	4627	MS2	26/198	26	198	NoPeptide.raw
		High				EVQcPEANIDTALcK	2859	Unambiguous	1	1	Q8IVF2	C4(Carbamidomethyl); C14(Carbamidomethyl)	CID	1	0	1	1		2.53168e+07	57	36	24	89.46	3.22734e-09	24	0	9.08224	81	93527.7	2	874.403	1747.8	-0.0180261	79.199	8542	8542	MS2	12/156	12	156	PeptideScramble.raw
		High				EVQcPEANIDTALcK	2859	Unambiguous	1	1	Q8IVF2	C4(Carbamidomethyl); C14(Carbamidomethyl)	CID	1	0	1	1		2.53168e+07	54	35	23	89.28	3.18687e-09	23	0	3.0156	52	130007	2	874.404	1747.8	0.959765	78.5548	8472	8472	MS2	12/156	12	156	PeptideScramble.raw
			High			EVQcPEANIDTALcK	2859	Unambiguous	1	1	Q8IVF2	C4(Carbamidomethyl); C14(Carbamidomethyl)	CID	1	0	1	1		9.43942e+06	53	41	24	89.24	3.15679e-09	24	0	6.03037	100	58986.8	2	874.404	1747.8	0.540712	78.4843	7890	7890	MS2	12/156	12	156	Peptide5mM_130510063628.raw
		High				EVQcPEANIDTALcK	2859	Unambiguous	1	1	Q8IVF2	C4(Carbamidomethyl); C14(Carbamidomethyl)	CID	1	0	1	1		1.66091e+07	54	35	23	89.2	3.24611e-09	23	0	2.78089	45	158084	2	874.404	1747.8	0.959765	78.4236	7755	7755	MS2	12/156	12	156	PeptideScramble_130510143047.raw
		High				SIEASVDVSAPK	1922	Unambiguous	1	1	Q8IVF2		CID	1	0	1	1		1.28079e+08	166	40	28	88.62	1.14045e-08	28	0	25.0755	4	1.74017e+06	2	601.817	1202.63	-0.288651	58.9432	6043	6043	MS2	9/104	9	104	PeptideScramble.raw
		High				SIEASVDVSAPK	1922	Unambiguous	1	1	Q8IVF2		CID	1	0	1	1		7.1207e+07	167	40	28	88.58	1.15794e-08	28	0	20.1243	6	1.03617e+06	2	601.817	1202.63	0.117362	58.4999	5473	5473	MS2	9/104	9	104	PeptideScramble_130510143047.raw
		High				SIEASLDVSAPK	1937	Unambiguous	1	1	Q8IVF2		CID	0.3977	0	1	1		4.34037e+07	169	40	28	88.37	1.22986e-08	28	0	13.145	11	551869	2	608.825	1216.64	0.296129	71.4974	7602	7602	MS2	9/104	9	104	PeptideScramble.raw
			High			SIEASLDVSAPK	1937	Unambiguous	1	1	Q8IVF2		CID	0.3977	0	1	1		1.75773e+07	169	46	29	88.23	1.27015e-08	29	0	24.7918	24	256476	2	608.824	1216.64	-0.606875	71.5315	7087	7087	MS2	9/104	9	104	Peptide5mM_130510063628.raw
		High				TEVEAGASGYSVTGGGDQGIFVK	3172	Unambiguous	1	1	Q8IVF2		CID	1	0	1	1		1.44091e+07	108	38	26	88.07	8.42158e-09	24	0	0	87	47717.6	2	1115.04	2229.07	1.79502	97.7744	9884	9884	MS2	27/218	27	218	PeptideScramble_130510143047.raw
	High					SIEASVDVSAPK	1922	Unambiguous	1	1	Q8IVF2		CID	1	0	1	1		6.08768e+07	166	41	30	87.75	1.39341e-08	30	0	57.0345	52	121810	2	601.817	1202.63	-0.390154	58.4241	5529	5529	MS2	9/104	9	104	NoPeptide.raw
			High			LEVAQTQAPAATGGEAAAK	2886	Unambiguous	1	1	Q8IVF2		CID	1	0	1	1		1.7038e+07	114	44	28	87.7	9.67999e-09	25	0	21.7861	28	243143	2	892.463	1783.92	-0.242657	50.8884	4723	4723	MS2	13/198	13	198	Peptide5mM_130510063628.raw
			High			VEADGSLSSmQGDLK	2544	Unambiguous	1	1	Q8IVF2	M10(Oxidation)	CID	1	0	1	1			64	42	25	87.65	5.49731e-09	25	0	18.368	22	330302	2	776.862	1552.72	1.00507	47.5954	4429	4429	MS2	12/142	12	142	Peptide5mM.raw
			High			SIEASVDVSEPK	2034	Unambiguous	1	1	Q8IVF2		CID	1	0	1	1		2.31144e+07	131	45	28	87.64	1.12782e-08	27	0	16.5586	18	367569	2	630.819	1260.63	-1.13642	56.8499	5575	5575	MS2	9/106	9	106	Peptide5mM.raw
		High				SmEDSVDVSAPK	2072	Unambiguous	1	1	Q8IVF2	M2(Oxidation)	CID	1	0	1	1		1.78338e+07	36	34	22	87.62	3.11367e-09	22	0	15.58	63	108855	2	640.787	1280.57	-0.662449	37.8955	3199	3199	MS2	10/104	10	104	PeptideScramble_130510143047.raw
		High				SmEDSVDVSAPK	2072	Unambiguous	1	1	Q8IVF2	M2(Oxidation)	CID	1	0	1	1		3.30387e+07	37	34	22	87.56	3.24468e-09	22	0	3.54465	30	155235	2	640.787	1280.57	-1.2344	37.9541	3468	3468	MS2	9/104	9	104	PeptideScramble.raw
	High					EVQcPEANIDTALcK	2859	Unambiguous	1	1	Q8IVF2	C4(Carbamidomethyl); C14(Carbamidomethyl)	CID	1	0	1	1		1.17571e+07	54	36	25	87.44	4.86815e-09	25	0	6.85684	97	78670.4	2	874.404	1747.8	0.889923	78.9535	7742	7742	MS2	12/156	12	156	NoPeptide_130510205847.raw
			High			EVQcPEANIDTALcK	2859	Unambiguous	1	1	Q8IVF2	C4(Carbamidomethyl); C14(Carbamidomethyl)	CID	1	0	1	1		9.43942e+06	51	41	24	87.06	5.01811e-09	24	0	0	100	67939.4	2	874.403	1747.8	0.331185	78.9645	7942	7942	MS2	12/156	12	156	Peptide5mM_130510063628.raw
		High				TLEGQAQETAVAQR	2474	Unambiguous	1	1	Q8IVF2		CID	1	0	1	1		54382102	137	39	27	86.97	1.37623e-08	24	0	0	23	293196	2	751.384	1501.76	0.545252	46.8806	4515	4515	MS2	10/138	10	138	PeptideScramble.raw
		High				AKLDGAQLEGDLSLADK	2853	Unambiguous	1	1	Q8IVF2		CID	1	0	1	1			116	39	27	86.76	1.223e-08	24	1	14.5042	78	78480.6	2	872.461	1743.92	1.87837	88.6242	8904	8904	MS2	23/182	23	182	PeptideScramble_130510143047.raw
	High					AKVEVSQPEADLPLPK	2828	Unambiguous	1	1	Q8IVF2		CID	1	0	1	1		6.0414e+06	95	38	27	85.8	1.24938e-08	27	1	6.4033	100	46687.1	2	860.978	1720.95	-0.156771	79.3961	7786	7786	MS2	13/162	13	162	NoPeptide_130510205847.raw
		High				IQAPSADLEVQAGQVDLK	2964	Unambiguous	1	1	Q8IVF2		CID	1	0	1	1		47794799	141	40	28	85.78	1.8629e-08	24	0	3.98414	42	135493	2	941.5	1881.99	0.462281	100.723	10200	10200	MS2	10/190	10	190	PeptideScramble_130510143047.raw
		High				AALAPELALEIPSGSQADIPLPK	3186	Unambiguous	1	1	Q8IVF2		CID	1	0	1	1		1.79108e+07	51	35	23	85.71	6.84763e-09	23	0	28.8071	25	283737	2	1151.14	2301.27	-0.681804	115.279	12826	12826	MS2	24/214	24	214	PeptideScramble.raw
	High					STEDGAELEEQK	2212	Unambiguous	1	1	Q8IVF2		CID	1	0	1	1		7.52376e+06	26	33	22	85.7	3.499e-09	22	0	13.1665	95	74817	2	668.299	1335.59	0.274757	28.0601	2104	2104	MS2	9/108	9	108	NoPeptide_130510205847.raw
		High				IQAPSADLEVQAGQVDLK	2964	Unambiguous	1	1	Q8IVF2		CID	1	0	1	1		6.2157e+07	136	39	27	85.52	1.90769e-08	24	0	3.41671	42	139606	2	941.5	1881.99	0.916317	101.261	11084	11084	MS2	10/190	10	190	PeptideScramble.raw
		High				MSLSSmEVDVQAPR	7523	Unambiguous	1	1	Q8IVF2	M6(Oxidation)	CID	0.4941	0	1	1		5.17663e+06	95	38	26	85.44	1.35736e-08	24	0	24.4632	66	78103.4	2	783.37	1565.73	1.25361	75.3805	7431	7431	MS2	11/124	11	124	PeptideScramble_130510143047.raw
		High				SIEVLVDVSAPK	2028	Unambiguous	1	1	Q8IVF2		CID	1	0	1	1		1.68436e+07	99	38	26	85.24	1.48117e-08	26	0	25.6949	45	132928	2	628.859	1256.71	0.430789	96.6195	9762	9762	MS2	10/104	10	104	PeptideScramble_130510143047.raw
	High					TLEGQAQETAVAQR	2474	Unambiguous	1	1	Q8IVF2		CID	1	0	1	1		2.51012e+07	138	40	29	85.12	2.12251e-08	26	0	4.4611	48	139781	2	751.384	1501.76	-0.0237417	47.041	4088	4088	MS2	11/138	11	138	NoPeptide_130510205847.raw
		High				EVQcPEANIDTALcK	2859	Unambiguous	1	1	Q8IVF2	C4(Carbamidomethyl); C14(Carbamidomethyl)	CID	1	0	1	1		1.66091e+07	57	36	24	85.06	8.88884e-09	24	0	11.7227	100	40290.1	2	874.403	1747.8	0.121659	77.9596	7706	7706	MS2	12/156	12	156	PeptideScramble_130510143047.raw
	High					TEVEAGASGYSVTGGGDQGIFVK	3172	Unambiguous	1	1	Q8IVF2		CID	1	0	1	1		9.73658e+06	97	39	27	84.94	1.55504e-08	26	0	0	68	67156.5	2	1115.04	2229.07	-0.285972	98.6643	10005	10005	MS2	15/218	15	218	NoPeptide.raw
	High					TLEGQAQETAVAQR	2474	Unambiguous	1	1	Q8IVF2		CID	1	0	1	1		3.06375e+07	108	39	28	84.87	1.75952e-08	26	0	0	29	235419	2	751.382	1501.76	-3.11257	47.267	4206	4206	MS2	11/138	11	138	NoPeptide.raw
		High				SIEVLVDVSAPK	2028	Unambiguous	1	1	Q8IVF2		CID	1	0	1	1		1.91815e+07	95	38	26	84.83	1.56205e-08	24	0	32.9645	34	194823	2	628.859	1256.71	0.819328	96.8653	10605	10605	MS2	9/104	9	104	PeptideScramble.raw
			High			DVDPSLSSATAGGSFQDTEK	3100	Unambiguous	1	1	Q8IVF2		CID	1	0	1	1		2.67615e+07	52	41	24	84.83	8.55014e-09	24	0	6.56321	18	245366	2	1006.45	2011.9	-3.43557	84.2933	8824	8824	MS2	16/196	16	196	Peptide5mM.raw
			High			IQAPSADLEVQAGQVDLK	2964	Unambiguous	1	1	Q8IVF2		CID	1	0	1	1		3.92895e+07	136	45	28	84.65	2.33082e-08	25	0	2.20303	23	191700	2	941.5	1881.99	0.851454	101.257	10758	10758	MS2	11/190	11	190	Peptide5mM.raw
		High				IQAPSADLEVQAGQVDLK	2964	Unambiguous	1	1	Q8IVF2		CID	1	0	1	1		47794799	146	40	28	83.56	3.21605e-08	24	0	3.65395	18	392593	2	941.5	1881.99	0.656868	101.24	10253	10253	MS2	15/190	15	190	PeptideScramble_130510143047.raw
	High					EVQcPEANIDTALcK	2859	Unambiguous	1	1	Q8IVF2	C4(Carbamidomethyl); C14(Carbamidomethyl)	CID	1	0	1	1		1.17571e+07	57	36	25	83.29	1.33612e-08	25	0	0	100	71907.8	2	874.403	1747.8	0.121659	79.4654	7793	7793	MS2	12/156	12	156	NoPeptide_130510205847.raw
	High					LDGAQLEGDLSLADK	2539	Unambiguous	1	1	Q8IVF2		CID	1	0	1	1		1.86575e+07	153	41	29	83.19	3.66996e-08	26	0	44.3661	25	271623	2	772.892	1544.78	-1.82413	104.902	10530	10530	MS2	12/156	12	156	NoPeptide_130510205847.raw
		High				DGNLGLAVGEVGmDSK	2584	Unambiguous	1	1	Q8IVF2	M13(Oxidation)	CID	1	0	1	1		2.72512e+07	101	38	26	83	2.531e-08	25	0	9.02564	36	205514	2	789.377	1577.75	-0.192837	85.5127	9289	9289	MS2	21/174	21	174	PeptideScramble.raw
			High			LDGAQLEGDLSLADK	2539	Unambiguous	1	1	Q8IVF2		CID	1	0	1	1		2.05606e+07	171	46	29	82.74	4.54953e-08	25	0	40.8767	20	365046	2	772.895	1544.78	2.12692	104.542	11153	11153	MS2	20/156	20	156	Peptide5mM.raw
	High					SmEDSVDVSAPK	2072	Unambiguous	1	1	Q8IVF2	M2(Oxidation)	CID	1	0	1	1		2.16489e+07	37	34	23	82.01	1.16459e-08	23	0	15.6475	45	155075	2	640.787	1280.57	-0.8531	37.6616	3163	3163	MS2	10/104	10	104	NoPeptide.raw
	High					ASSTDmPSQISVVNVDQLWEDSVLTVK	3248	Unambiguous	1	1	Q8IVF2	M6(Oxidation)	CID	1	0	1	1		5.0498e+06	93	38	27	81.56	3.24678e-08	27	0	13.7806	74	33364.4	3	988.823	2964.46	1.4765	119.931	12286	12286	MS2	27/290	27	290	NoPeptide_130510205847.raw
		High				DGNLGLAVGEVGmDSK	2584	Unambiguous	1	1	Q8IVF2	M13(Oxidation)	CID	1	0	1	1		1.6884e+07	99	38	26	81.51	3.49627e-08	25	0	22.9302	100	62045.4	2	789.378	1577.75	0.271383	84.9633	8483	8483	MS2	17/174	17	174	PeptideScramble_130510143047.raw
	High					DGNLGLAVGEVGmDSK	2584	Unambiguous	1	1	Q8IVF2	M13(Oxidation)	CID	1	0	1	1		2.259e+07	99	39	28	81.48	3.52051e-08	28	0	9.44886	33	221254	2	789.378	1577.75	0.116643	86.0938	8656	8656	MS2	17/174	17	174	NoPeptide.raw
	High					SmEASVDVTAPK	2010	Unambiguous	1	1	Q8IVF2	M2(Oxidation)	CID	1	0	1	1		38108404	93	38	27	81.11	3.60125e-08	27	0	24.3163	18	300489	2	625.8	1250.59	-0.240784	39.1249	3262	3262	MS2	9/104	9	104	NoPeptide_130510205847.raw
			High			SIEASVDVSEPK	2034	Unambiguous	1	1	Q8IVF2		CID	1	0	1	1		1.85899e+07	132	45	28	80.94	5.3155e-08	26	0	31.5613	24	281309	2	630.819	1260.63	-1.23325	56.9549	5434	5434	MS2	9/106	9	106	Peptide5mM_130510063628.raw
		High				SIEASVDVSEPK	2034	Unambiguous	1	1	Q8IVF2		CID	1	0	1	1		5.73079e+07	128	39	27	80.86	5.25025e-08	24	0	20.5308	17	399121	2	630.82	1260.63	0.0255715	57.4241	5867	5867	MS2	9/106	9	106	PeptideScramble.raw
		High				SmEASVDVTAPK	2010	Unambiguous	1	1	Q8IVF2	M2(Oxidation)	CID	1	0	1	1		3.6773e+07	93	38	26	80.79	3.87662e-08	26	0	16.588	18	347552	2	625.8	1250.59	-0.826444	38.8867	3312	3312	MS2	9/104	9	104	PeptideScramble_130510143047.raw
		High				SIEASVDVSEPK	2034	Unambiguous	1	1	Q8IVF2		CID	1	0	1	1		2.6491e+07	128	39	27	80.78	5.34786e-08	27	0	48.4855	44	159022	2	630.82	1260.63	0.412902	56.5012	5259	5259	MS2	9/106	9	106	PeptideScramble_130510143047.raw
	High					DGNLGLAVGEVGmDSK	2584	Unambiguous	1	1	Q8IVF2	M13(Oxidation)	CID	1	0	1	1		2.259e+07	113	39	28	80.74	4.76484e-08	27	0	12.0177	88	83195.6	2	789.378	1577.75	1.27719	85.5851	8601	8601	MS2	10/174	10	174	NoPeptide.raw
		High				SIEASVDVSEPK	2034	Unambiguous	1	1	Q8IVF2		CID	1	0	1	1		5.73079e+07	129	39	27	80.69	5.5025e-08	25	0	19.2941	12	572076	2	630.819	1260.63	-1.33009	56.887	5804	5804	MS2	9/106	9	106	PeptideScramble.raw
	High					AKLDSAQLEGDLSLADKDVTAK	3182	Unambiguous	1	1	Q8IVF2		CID	1	0	1	1		2.65037e+07	119	39	28	80.49	5.31517e-08	28	2	20.0712	27	146747	3	763.404	2288.2	-0.225657	96.7411	9803	9803	MS2	21/240	21	240	NoPeptide.raw
	High					IQAPSADLEVQAGQVDLK	2964	Unambiguous	1	1	Q8IVF2		CID	1	0	1	1		33212995	136	40	29	80.29	6.36076e-08	26	0	30.6819	60	44855.7	2	941.5	1881.99	0.851454	101.464	10299	10299	MS2	10/190	10	190	NoPeptide.raw
		High				EGEGEGLQSLEIGIAR	2742	Unambiguous	1	1	Q8IVF2		CID	1	0	1	1		2.94576e+07	111	38	26	80.29	5.1915e-08	26	0	17.1531	17	432411	2	829.423	1657.84	0.0179132	106.105	10827	10827	MS2	13/156	13	156	PeptideScramble_130510143047.raw
	High					AKVEVSQPEADLPLPK	2828	Unambiguous	1	1	Q8IVF2		CID	1	0	1	1		6.79068e+06	88	38	27	80.25	4.15387e-08	27	1	30.0192	100	64318.3	2	860.978	1720.95	0.268821	79.1129	7898	7898	MS2	13/162	13	162	NoPeptide.raw
	High					TEVEAGASGYSVTGGGDQGIFVK	3172	Unambiguous	1	1	Q8IVF2		CID	1	0	1	1		7.47514e+06	95	38	27	80.17	4.56766e-08	26	0	0	80	61004.5	2	1115.04	2229.07	0.261657	99.2583	9906	9906	MS2	15/218	15	218	NoPeptide_130510205847.raw
	High					SIEASVDVPAPK	1930	Unambiguous	1	1	Q8IVF2		CID	1	0	1	1		4.21003e+07	70	37	26	80.06	3.45198e-08	26	0	14.4556	18	318594	2	606.828	1212.65	0.62957	64.9446	6280	6280	MS2	8/100	8	100	NoPeptide.raw
	High					SIEASVDVPAPK	1930	Unambiguous	1	1	Q8IVF2		CID	1	0	1	1		4.21003e+07	75	37	26	79.93	3.81093e-08	25	0	8.66927	24	271362	2	606.828	1212.65	1.03223	65.5035	6346	6346	MS2	8/100	8	100	NoPeptide.raw
			High			MSLSSmEVDVQAPR	7523	Unambiguous	1	1	Q8IVF2	M6(Oxidation)	CID	1	0	1	1		4.79297e+06	95	43	27	79.93	4.82718e-08	24	0	27.1738	59	78656.5	2	783.37	1565.73	1.33158	75.7343	7591	7591	MS2	11/124	11	124	Peptide5mM_130510063628.raw
		High				DGNLGLAVGEVGmDSK	2584	Unambiguous	1	1	Q8IVF2	M13(Oxidation)	CID	1	0	1	1		1.6884e+07	99	38	26	79.61	5.41508e-08	25	0	14.875	73	94606.3	2	789.378	1577.75	0.194013	85.558	8548	8548	MS2	20/174	20	174	PeptideScramble_130510143047.raw
	High					SmEDSVDVSAPK	2072	Unambiguous	1	1	Q8IVF2	M2(Oxidation)	CID	1	0	1	1		1.98001e+07	37	34	23	79.5	2.07573e-08	23	0	9.54304	47	142071	2	640.787	1280.57	-1.13908	38.1242	3153	3153	MS2	8/104	8	104	NoPeptide_130510205847.raw
			High			SIQASVDVSAPK	1915	Unambiguous	1	1	Q8IVF2		CID	1	0	1	1		2.56746e+07	104	44	27	79.38	5.99796e-08	27	0	54.8424	36	181161	2	601.325	1201.64	0.634718	54.4193	5142	5142	MS2	8/122	8	122	Peptide5mM_130510063628.raw
			High			LHLSTAGmTGDELSTSEVR	3103	Unambiguous	1	1	Q8IVF2	M8(Oxidation)	CID	1	0	1	1		1.37007e+07	83	43	26	79.28	4.89833e-08	24	0	51.841	32	133871	3	673.993	2019.96	-0.610352	67.2811	6811	6811	MS2	11/170	11	170	Peptide5mM.raw
		High				LEGDLSLADKDmTAK	2696	Unambiguous	1	1	Q8IVF2	M12(Oxidation)	CID	1	0	1	1		3.93195e+07	148	40	28	79.17	8.95843e-08	23	1	0	21	216371	2	811.9	1622.79	-0.625964	51.2557	5095	5095	MS2	11/144	11	144	PeptideScramble.raw
	High					EVQcPEANIDTALcK	2859	Unambiguous	1	1	Q8IVF2	C4(Carbamidomethyl); C14(Carbamidomethyl)	CID	1	0	1	1		1.40991e+07	53	36	25	79.16	3.21548e-08	25	0	3.10265	73	62629.1	2	874.404	1747.8	0.540712	78.6501	7853	7853	MS2	12/156	12	156	NoPeptide.raw
	High					LEGDLSLADKDmTAK	2696	Unambiguous	1	1	Q8IVF2	M12(Oxidation)	CID	1	0	1	1		2.24009e+07	139	40	29	78.95	8.85085e-08	25	1	0	29	251798	2	811.901	1622.79	-0.0241855	51.9023	4682	4682	MS2	12/144	12	144	NoPeptide_130510205847.raw
			High			DGNLGLAVGEVGmDSK	2584	Unambiguous	1	1	Q8IVF2	M13(Oxidation)	CID	1	0	1	1		1.33292e+07	111	44	27	78.7	7.48674e-08	26	0	17.4667	83	82992.4	2	789.379	1577.75	2.51511	85.3515	8660	8660	MS2	17/174	17	174	Peptide5mM_130510063628.raw
			High			FSFPAPSSEDDVFIPTVR	3098	Unambiguous	1	1	Q8IVF2		CID	1	0	1	1		2.37065e+07	130	45	28	78.62	8.93127e-08	24	0	13.2003	33	127551	2	1005.99	2010.98	-0.217318	114.133	12383	12383	MS2	13/164	13	164	Peptide5mM.raw
	High					AKLDGAQLEGDLSLADK	2853	Unambiguous	1	1	Q8IVF2		CID	1	0	1	1		2.75597e+06	127	40	29	78.61	8.74528e-08	25	1	0	100	44662.9	2	872.459	1743.91	-0.571559	89.6882	9061	9061	MS2	11/182	11	182	NoPeptide.raw
			High			DGNLGLAVGEVGmDSK	2584	Unambiguous	1	1	Q8IVF2	M13(Oxidation)	CID	1	0	1	1		1.61883e+07	101	44	27	78.15	7.73199e-08	26	0	3.20581	45	153286	2	789.377	1577.75	-0.038097	85.5232	8964	8964	MS2	10/174	10	174	Peptide5mM.raw
		High				DGNLGLAVGEVGmDSK	2584	Unambiguous	1	1	Q8IVF2	M13(Oxidation)	CID	1	0	1	1		2.72512e+07	113	39	27	78.08	8.79121e-08	25	0	4.0888	49	160845	2	789.379	1577.75	1.43193	86.0779	9358	9358	MS2	10/174	10	174	PeptideScramble.raw
	High					LDGAQLEGDLSLADK	2539	Unambiguous	1	1	Q8IVF2		CID	1	0	1	1		20900610	149	40	29	78.03	1.17262e-07	25	0	35.8811	22	354012	2	772.893	1544.78	-0.638814	104.728	10674	10674	MS2	9/156	9	156	NoPeptide.raw
	High					SIQASVDVSAPK	1915	Unambiguous	1	1	Q8IVF2		CID	1	0	1	1		3.37547e+07	108	39	28	77.97	8.61775e-08	28	0	27.6654	62	104464	2	601.326	1201.64	1.44741	55.1307	5153	5153	MS2	9/122	9	122	NoPeptide.raw
		High				EGEGEGLQSLEIGIAR	2742	Unambiguous	1	1	Q8IVF2		CID	1	0	1	1		34274386	123	39	27	77.95	9.85996e-08	23	0	0	13	546802	2	829.423	1657.84	-0.497512	106.368	11702	11702	MS2	10/156	10	156	PeptideScramble.raw
	High					SmEASVDVTAPK	2010	Unambiguous	1	1	Q8IVF2	M2(Oxidation)	CID	1	0	1	1		4.22489e+07	94	38	27	77.93	7.57003e-08	25	0	32.7885	16	337639	2	625.8	1250.59	-0.0455644	38.7278	3283	3283	MS2	9/104	9	104	NoPeptide.raw
		High				SmEASVDVTAPK	2010	Unambiguous	1	1	Q8IVF2	M2(Oxidation)	CID	1	0	1	1		6.23985e+07	101	38	26	77.93	8.13376e-08	26	0	28.8574	12	534197	2	625.8	1250.59	0.247265	39.0244	3600	3600	MS2	9/104	9	104	PeptideScramble.raw
			High			SmEASVDVTAPK	2010	Unambiguous	1	1	Q8IVF2	M2(Oxidation)	CID	1	0	1	1		2.57562e+07	93	43	27	77.89	7.5588e-08	24	0	24.8936	30	210151	2	625.8	1250.59	-0.728834	39.0837	3416	3416	MS2	9/104	9	104	Peptide5mM_130510063628.raw
		High				SIEASVDVSEPK	2034	Unambiguous	1	1	Q8IVF2		CID	1	0	1	1		2.6491e+07	128	39	27	77.81	1.05969e-07	24	0	18.8119	26	262630	2	630.82	1260.63	0.0255715	57.0701	5319	5319	MS2	9/106	9	106	PeptideScramble_130510143047.raw
		High				SIEASVDVSELK	2062	Unambiguous	1	1	Q8IVF2		CID	1	0	1	1		3.94428e+07	156	40	28	77.66	1.33689e-07	28	0	34.0054	24	270572	2	638.836	1276.66	0.559786	81.1563	8769	8769	MS2	9/106	9	106	PeptideScramble.raw
		High				LEGDLSLADKDVTAK	2573	Unambiguous	1	1	Q8IVF2		CID	1	0	1	1		2.03584e+08	161	40	28	77.11	1.56601e-07	27	1	15.4358	7	996956	2	787.917	1574.83	-0.209169	64.9278	6794	6794	MS2	12/144	12	144	PeptideScramble.raw
	High					EVQcPEANIDTALcK	2859	Unambiguous	1	1	Q8IVF2	C4(Carbamidomethyl); C14(Carbamidomethyl)	CID	1	0	1	1		1.40991e+07	57	36	25	76.97	5.72591e-08	25	0	7.72598	85	58400.6	2	874.403	1747.8	-0.0180261	79.2326	7909	7909	MS2	12/156	12	156	NoPeptide.raw
			High			VEADmSLPSmQGDLK	2726	Unambiguous	1	1	Q8IVF2	M5(Oxidation); M10(Oxidation)	CID	1	0	1	1		1.71645e+07	69	42	25	76.97	6.93137e-08	24	0	0	59	122473	2	826.88	1652.75	1.08165	57.4454	5643	5643	MS2	13/142	13	142	Peptide5mM.raw
		High				DVDPSLSSATAGGSFQDTEK	3100	Unambiguous	1	1	Q8IVF2		CID	1	0	1	1		39030754	56	36	24	76.88	5.74325e-08	23	0	23.5161	16	449347	2	1006.46	2011.9	-3.19287	84.0471	8381	8381	MS2	16/196	16	196	PeptideScramble_130510143047.raw
	High					mPSFGVSAPGR	1763	Unambiguous	1	1	Q8IVF2	M1(Oxidation)	CID	1	0	1	1		2.54707e+07	131	40	29	76.8	1.36849e-07	29	0	23.4362	41	168723	2	561.274	1121.54	0.710874	55.097	5149	5149	MS2	10/88	10	88	NoPeptide.raw
	High					LEGDLSLADKDmTAK	2696	Unambiguous	1	1	Q8IVF2	M12(Oxidation)	CID	1	0	1	1		2.69968e+07	142	40	29	76.42	1.61904e-07	25	1	0	34	130120	2	811.9	1622.79	-0.926854	51.1346	4683	4683	MS2	11/144	11	144	NoPeptide.raw
		High				LPEGHVLEGAGLK	2174	Unambiguous	1	1	Q8IVF2		CID	1	0	1	1		2.64183e+07	121	39	27	75.82	1.584e-07	25	0	31.038	28	239758	2	660.369	1319.73	-1.47402	59.6744	5601	5601	MS2	10/106	10	106	PeptideScramble_130510143047.raw
			High			LEVAQTQAPAATGGEAAAK	2886	Unambiguous	1	1	Q8IVF2		CID	1	0	1	1		1.8129e+07	122	44	28	75.62	1.67236e-07	24	0	0	27	170088	2	892.462	1783.92	-1.13223	50.7223	4826	4826	MS2	14/198	14	198	Peptide5mM.raw
	High					SIEASVDVSELK	2062	Unambiguous	1	1	Q8IVF2		CID	1	0	1	1		1.59615e+07	156	41	29	75.46	2.21868e-07	29	0	22.2692	28	238867	2	638.835	1276.66	0.272936	81.2278	7979	7979	MS2	9/106	9	106	NoPeptide_130510205847.raw
		High				DVDPSLSSATAGGSFQDTEK	3100	Unambiguous	1	1	Q8IVF2		CID	1	0	1	1		5.76246e+07	58	36	24	75.44	8.28701e-08	23	0	35.0754	19	387454	2	1006.46	2011.91	-1.43332	84.4067	9157	9157	MS2	16/196	16	196	PeptideScramble.raw
	High					DVDPSLSSATAGGSFQDTEK	3100	Unambiguous	1	1	Q8IVF2		CID	1	0	1	1		3.37323e+07	54	36	25	75.39	7.80484e-08	25	0	0	17	297101	2	1006.45	2011.9	-4.89175	84.5617	8486	8486	MS2	17/196	17	196	NoPeptide.raw
		High				SIQASVDVSAPK	1915	Unambiguous	1	1	Q8IVF2		CID	1	0	1	1		7.19466e+07	128	39	27	75.37	1.85857e-07	27	0	49.3909	16	420674	2	601.325	1201.64	-0.0763848	54.4703	5501	5501	MS2	10/122	10	122	PeptideScramble.raw
			High			SIQASVDVSAPK	1915	Unambiguous	1	1	Q8IVF2		CID	1	0	1	1		2.56746e+07	103	44	27	75.32	1.51289e-07	27	0	19.3613	35	199365	2	601.325	1201.64	1.04106	55.0093	5209	5209	MS2	9/122	9	122	Peptide5mM_130510063628.raw
		High				SIQASVDVSAPK	1915	Unambiguous	1	1	Q8IVF2		CID	1	0	1	1		7.19466e+07	128	39	27	75.28	1.89749e-07	27	0	13.0669	10	641758	2	601.324	1201.64	-0.685903	54.968	5563	5563	MS2	9/122	9	122	PeptideScramble.raw
			High			AKLDSAQLEGDLSLADKDVTAK	3182	Unambiguous	1	1	Q8IVF2		CID	1	0	1	1		1.96019e+07	119	44	28	75.23	1.7845e-07	24	2	32.2264	33	141453	3	763.404	2288.2	-0.3857	95.9915	10172	10172	MS2	24/240	24	240	Peptide5mM.raw
		High				LEEDmSLADKDLTTK	2842	Unambiguous	1	1	Q8IVF2	M5(Oxidation)	CID	1	0	1	1			120	39	27	75.1	1.85418e-07	23	1	4.95256	88	55794.6	2	862.918	1724.83	1.633	53.7733	5417	5417	MS2	12/146	12	146	PeptideScramble.raw
		High				AKLDSAQLEGDLSLADKDVTAK	3182	Unambiguous	1	1	Q8IVF2		CID	1	0	1	1		4.08799e+07	119	39	27	74.99	1.88589e-07	23	2	21.3034	13	256055	3	763.405	2288.2	0.494538	96.4282	10558	10558	MS2	23/240	23	240	PeptideScramble.raw
	High					SIQASVDVSAPK	1915	Unambiguous	1	1	Q8IVF2		CID	1	0	1	1		3.44722e+07	130	40	29	74.88	2.11307e-07	29	0	34.7959	17	365207	2	601.325	1201.64	0.228374	54.8398	5022	5022	MS2	8/122	8	122	NoPeptide_130510205847.raw
	High					SIQASVDVSAPK	1915	Unambiguous	1	1	Q8IVF2		CID	1	0	1	1		3.37547e+07	104	39	28	74.88	1.69045e-07	28	0	26.8507	17	388472	2	601.325	1201.64	0.736304	54.522	5083	5083	MS2	8/122	8	122	NoPeptide.raw
	High					EGEGEGLQSLEIGIAR	2742	Unambiguous	1	1	Q8IVF2		CID	1	0	1	1		2.57626e+07	109	39	28	74.87	1.77581e-07	28	0	4.51074	14	478763	2	829.423	1657.84	0.23881	106.46	10891	10891	MS2	12/156	12	156	NoPeptide.raw
		High				TEVEAGASGYSVTGGGDQGIFVK	3172	Unambiguous	1	1	Q8IVF2		CID	1	0	1	1		1.44091e+07	95	38	26	74.84	1.55845e-07	23	0	0	64	78103.9	2	1115.04	2229.07	0.152131	98.3133	9938	9938	MS2	16/218	16	218	PeptideScramble_130510143047.raw
			High			SIEASLDVSAPK	1937	Unambiguous	1	1	Q8IVF2		CID	0.24	0	1	1		2.14521e+07	142	45	29	74.81	2.34562e-07	29	0	23.3614	19	350677	2	608.825	1216.64	0.59713	71.4819	7312	7312	MS2	9/104	9	104	Peptide5mM.raw
		High				SIQASVDVSAPK	1915	Unambiguous	1	1	Q8IVF2		CID	1	0	1	1		4.11541e+07	128	39	27	74.76	2.13885e-07	27	0	40.1228	18	360142	2	601.325	1201.64	-0.0763848	54.1284	4992	4992	MS2	9/122	9	122	PeptideScramble_130510143047.raw
	High					DVDPSLSSATAGGSFQDTEK	3100	Unambiguous	1	1	Q8IVF2		CID	1	0	1	1		3.34153e+07	56	36	25	74.71	9.46582e-08	25	0	25.4029	30	237140	2	1006.46	2011.9	-2.8895	84.8608	8376	8376	MS2	16/196	16	196	NoPeptide_130510205847.raw
	High					SIEASVDVSAPK	1922	Unambiguous	1	1	Q8IVF2		CID	1	0	1	1		5.66426e+07	147	40	29	74.7	2.4905e-07	29	0	37.0015	15	433706	2	601.817	1202.63	0.624877	58.8814	5475	5475	MS2	8/104	8	104	NoPeptide_130510205847.raw
			High			IQAPSADLEVQAGQVDLK	2964	Unambiguous	1	1	Q8IVF2		CID	1	0	1	1		32369488	146	45	29	74.69	2.47926e-07	24	0	7.17864	27	144974	2	941.5	1881.99	0.656868	101.191	10423	10423	MS2	13/190	13	190	Peptide5mM_130510063628.raw
			High			SmEDSVDVSAPK	2072	Unambiguous	1	1	Q8IVF2	M2(Oxidation)	CID	1	0	1	1		1.28986e+07	36	39	23	74.68	6.12735e-08	23	0	16.1128	75	96456.4	2	640.787	1280.57	-0.757775	38.1117	3308	3308	MS2	9/104	9	104	Peptide5mM_130510063628.raw
		High				LEVAQTQAPAATGGEAAAK	2886	Unambiguous	1	1	Q8IVF2		CID	1	0	1	1		2.83339e+07	120	39	27	74.57	2.09484e-07	26	0	11.1285	13	355144	2	892.462	1783.92	-0.858512	50.4443	4567	4567	MS2	13/198	13	198	PeptideScramble_130510143047.raw
	High					FSFPAPSSEDDVFIPTVR	3098	Unambiguous	1	1	Q8IVF2		CID	1	0	1	1		2.90998e+07	111	39	28	74.55	1.94667e-07	25	0	15.1547	23	237887	2	1005.99	2010.98	-2.40259	114.255	11855	11855	MS2	13/164	13	164	NoPeptide.raw
		High				SmEDSVDVSAPK	2072	Unambiguous	1	1	Q8IVF2	M2(Oxidation)	CID	1	0	1	1		1.78338e+07	36	34	22	74.49	6.40136e-08	22	0	35.1503	50	140545	2	640.787	1280.57	-0.090498	38.4311	3259	3259	MS2	9/104	9	104	PeptideScramble_130510143047.raw
		High				SmEASVDVTAPK	2010	Unambiguous	1	1	Q8IVF2	M2(Oxidation)	CID	1	0	1	1		6.23985e+07	88	37	25	74.44	1.5829e-07	25	0	30.0182	15	399264	2	625.8	1250.59	0.0520455	39.537	3666	3666	MS2	9/104	9	104	PeptideScramble.raw
			High			LEGDLSLADKDmTAK	2696	Unambiguous	1	1	Q8IVF2	M12(Oxidation)	CID	1	0	1	1		2.0105e+07	128	45	28	74.24	2.4109e-07	24	1	0	28	217572	2	811.903	1622.8	2.38292	51.1837	4887	4887	MS2	12/144	12	144	Peptide5mM.raw
			High			SIEASVDVSAPK	1922	Unambiguous	1	1	Q8IVF2		CID	1	0	1	1		4.66006e+07	166	46	29	74.21	3.14831e-07	29	0	48.3134	21	274289	2	601.816	1202.63	-0.59316	59.2024	5676	5676	MS2	9/104	9	104	Peptide5mM_130510063628.raw
	High					DGNLGLAVGEVGmDSK	2584	Unambiguous	1	1	Q8IVF2	M13(Oxidation)	CID	1	0	1	1		1.99799e+07	114	39	28	74	2.26921e-07	27	0	13.6912	65	115278	2	789.379	1577.75	2.12826	85.9738	8497	8497	MS2	20/174	20	174	NoPeptide_130510205847.raw
	High					IQAPSADLEVQAGQVDLK	2964	Unambiguous	1	1	Q8IVF2		CID	1	0	1	1		2.96154e+07	139	40	29	73.1	3.40396e-07	25	0	25.227	49	73996.4	2	941.5	1881.99	0.202832	101.954	10189	10189	MS2	14/190	14	190	NoPeptide_130510205847.raw
	High					AKLDSAQLEGDLSLADKDVTAK	3182	Unambiguous	1	1	Q8IVF2		CID	1	0	1	1		2.54675e+07	111	39	28	72.98	2.79443e-07	25	2	18.9875	31	126506	3	763.404	2288.2	-0.785809	96.6505	9641	9641	MS2	20/240	20	240	NoPeptide_130510205847.raw
	High					LHLSTAGmTGDELSTSEVR	3103	Unambiguous	1	1	Q8IVF2	M8(Oxidation)	CID	1	0	1	1		1.69317e+07	90	38	27	72.95	2.28146e-07	27	0	52.0888	27	135031	3	673.992	2019.96	-1.60748	67.3658	6557	6557	MS2	16/170	16	170	NoPeptide.raw
		High				LEGDLSLADKDVTAK	2573	Unambiguous	1	1	Q8IVF2		CID	1	0	1	1		2.03584e+08	172	40	28	72.78	4.53418e-07	28	1	9.80297	5	1.24146e+06	2	787.916	1574.82	-2.14701	65.4586	6860	6860	MS2	13/144	13	144	PeptideScramble.raw
	High					EGEGEGLQSLEIGIAR	2742	Unambiguous	1	1	Q8IVF2		CID	1	0	1	1		1.82859e+07	123	40	28	72.66	3.33331e-07	25	0	14.1836	18	387514	2	829.423	1657.84	-0.718409	106.634	10746	10746	MS2	9/156	9	156	NoPeptide_130510205847.raw
			High			LEGDLSLADKDmTAK	2696	Unambiguous	1	1	Q8IVF2	M12(Oxidation)	CID	1	0	1	1		14626165	135	45	28	72.62	3.69236e-07	24	1	0	36	182142	2	811.901	1622.8	0.803259	51.3529	4785	4785	MS2	10/144	10	144	Peptide5mM_130510063628.raw
	High					STEDGAELEEQK	2212	Unambiguous	1	1	Q8IVF2		CID	1	0	1	1		8.41704e+06	27	33	22	72.61	7.40174e-08	22	0	19.1249	76	85107.8	2	668.299	1335.59	-0.365029	27.6492	2111	2111	MS2	8/108	8	108	NoPeptide.raw
		High				LPEGHVLEGAGLK	2174	Unambiguous	1	1	Q8IVF2		CID	1	0	1	1		5.32228e+07	120	39	27	72.54	3.34311e-07	27	0	16.3979	16	401256	2	660.369	1319.73	-0.641547	60.4722	6233	6233	MS2	18/106	18	106	PeptideScramble.raw
			High			SIQASVDVSAPK	1915	Unambiguous	1	1	Q8IVF2		CID	1	0	1	1		32326149	128	45	28	72.48	3.6156e-07	28	0	26.9633	13	485539	2	601.325	1201.64	-0.177971	54.4975	5289	5289	MS2	9/122	9	122	Peptide5mM.raw
			High			LEGDLSLADKDVTAK	2573	Unambiguous	1	1	Q8IVF2		CID	1	0	1	1		9.8622e+07	156	45	29	72.48	4.40651e-07	28	1	21.4776	12	587720	2	787.918	1574.83	0.333426	64.8514	6525	6525	MS2	13/144	13	144	Peptide5mM.raw
		High				EPTTHAEAQGDEGDGEEGLQR	3168	Unambiguous	1	1	Q8IVF2		CID	1	0	1	1		9.4745e+07	20	31	19	72.45	5.68853e-08	19	0	6.64002	25	148785	3	742.657	2225.96	0.469049	34.1011	3006	3006	MS2	13/216	13	216	PeptideScramble.raw
		High				SIQASVDVSAPK	1915	Unambiguous	1	1	Q8IVF2		CID	1	0	1	1		4.11541e+07	130	39	27	72.41	3.73176e-07	27	0	17.5638	30	212497	2	601.325	1201.64	0.228374	54.7272	5057	5057	MS2	9/122	9	122	PeptideScramble_130510143047.raw
			High			TLEGQAQETAVAQR	2474	Unambiguous	1	1	Q8IVF2		CID	1	0	1	1		2.17834e+07	137	45	28	72.3	4.03358e-07	24	0	0	33	195608	2	751.385	1501.76	1.03296	46.8236	4330	4330	MS2	10/138	10	138	Peptide5mM.raw
	High					TTDLSIQPLSADVK	2452	Unambiguous	1	1	Q8IVF2		CID	1	0	1	1		4.25784e+07	123	40	28	72.22	3.68872e-07	28	0	27.995	17	424098	2	744.401	1487.79	-0.258031	92.0781	9165	9165	MS2	18/140	18	140	NoPeptide_130510205847.raw
	High					SmEASVDVTAPK	2010	Unambiguous	1	1	Q8IVF2	M2(Oxidation)	CID	1	0	1	1		4.22489e+07	101	39	28	72.16	3.07108e-07	25	0	23.4709	21	284295	2	625.801	1250.59	0.540095	39.2634	3346	3346	MS2	9/104	9	104	NoPeptide.raw
		High				LEGDLSLADKDmTAK	2696	Unambiguous	1	1	Q8IVF2	M12(Oxidation)	CID	1	0	1	1		21204075	137	39	27	72.02	4.3022e-07	23	1	0	60	109646	2	811.902	1622.8	1.10415	50.8088	4613	4613	MS2	11/144	11	144	PeptideScramble_130510143047.raw
		High				SIEASLDVSAPK	1937	Unambiguous	1	1	Q8IVF2		CID	0.2083	0	1	1		2.7791e+07	152	40	28	71.88	4.92962e-07	28	0	14.4214	16	408044	2	608.825	1216.64	1.0988	71.0633	6909	6909	MS2	9/104	9	104	PeptideScramble_130510143047.raw
	High					LEGDmSLADKDVTAK	2671	Unambiguous	1	1	Q8IVF2	M5(Oxidation)	CID	1	0	1	1		6.75816e+06	137	40	29	71.87	4.45339e-07	29	1	12.2329	100	36166.4	2	804.895	1608.78	1.96396	40.1849	3440	3440	MS2	11/144	11	144	NoPeptide.raw
	High					SIEASLDVSAPK	1937	Unambiguous	1	1	Q8IVF2		CID	0.2083	0	1	1		1.90344e+07	156	41	29	71.78	5.1772e-07	29	0	18.0402	21	284112	2	608.825	1216.64	1.19913	72.0698	6968	6968	MS2	9/104	9	104	NoPeptide_130510205847.raw
			High			AKVEVSQPEADLPLPK	2828	Unambiguous	1	1	Q8IVF2		CID	1	0	1	1		3.07138e+06	97	43	27	71.73	3.25643e-07	27	1	22.9519	100	30753.1	2	860.977	1720.95	-0.724228	79.1164	7956	7956	MS2	13/162	13	162	Peptide5mM_130510063628.raw
	High					mPSFGVSAPGK	1636	Unambiguous	1	1	Q8IVF2	M1(Oxidation)	CID	1	0	1	1		112116340	128	40	29	71.65	4.37703e-07	27	0	0	4	1.70187e+06	2	547.27	1093.53	-2.68892	52.4779	4756	4756	MS2	9/88	9	88	NoPeptide_130510205847.raw
	High					SmEDSVDVSAPK	2072	Unambiguous	1	1	Q8IVF2	M2(Oxidation)	CID	1	0	1	1		2.16489e+07	37	34	23	71.56	1.29173e-07	23	0	29.671	44	146202	2	640.787	1280.57	-0.8531	38.2371	3228	3228	MS2	9/104	9	104	NoPeptide.raw
		High				AKVEVSQPEADLPLPK	2828	Unambiguous	1	1	Q8IVF2		CID	1	0	1	1		10653619	95	38	26	71.52	3.34729e-07	26	1	3.62472	56	88706.1	2	860.978	1720.95	-0.156771	79.0115	8523	8523	MS2	11/162	11	162	PeptideScramble.raw
			High			SmEASVDVTAPK	2010	Unambiguous	1	1	Q8IVF2	M2(Oxidation)	CID	1	0	1	1		3.43679e+07	93	43	27	71.5	3.29195e-07	24	0	30.0617	22	262166	2	625.8	1250.59	-0.631224	38.9384	3461	3461	MS2	9/104	9	104	Peptide5mM.raw
		High				SmEASVDVTAPK	2010	Unambiguous	1	1	Q8IVF2	M2(Oxidation)	CID	1	0	1	1		3.6773e+07	94	38	26	71.48	3.3427e-07	23	0	30.4465	27	250488	2	625.801	1250.59	0.930534	39.4085	3368	3368	MS2	9/104	9	104	PeptideScramble_130510143047.raw
	High					SmEASVDVTAPK	2010	Unambiguous	1	1	Q8IVF2	M2(Oxidation)	CID	1	0	1	1		38108404	101	39	28	71.42	3.64159e-07	25	0	33.4969	33	184569	2	625.801	1250.59	0.344875	39.7445	3331	3331	MS2	9/104	9	104	NoPeptide_130510205847.raw
	High					LEGDmSLADKDVTAK	2671	Unambiguous	1	1	Q8IVF2	M5(Oxidation)	CID	1	0	1	1		5.86257e+06	130	40	29	71.21	4.91941e-07	29	1	2.98309	100	58870.4	2	804.893	1608.78	0.522287	40.6699	3422	3422	MS2	10/144	10	144	NoPeptide_130510205847.raw
			High			SmEASVDVTAPK	2010	Unambiguous	1	1	Q8IVF2	M2(Oxidation)	CID	1	0	1	1		3.43679e+07	94	43	27	71.21	3.55711e-07	27	0	34.6988	28	229514	2	625.8	1250.59	-0.0455644	39.487	3527	3527	MS2	9/104	9	104	Peptide5mM.raw
	High					TLEGQAQETAVAQR	2474	Unambiguous	1	1	Q8IVF2		CID	1	0	1	1		2.51012e+07	112	39	28	71.19	4.25783e-07	25	0	0	23	310811	2	751.383	1501.76	-1.40559	47.5542	4152	4152	MS2	8/138	8	138	NoPeptide_130510205847.raw
			High			mDVTAPDVEVSQPSmEVDVEAPGAK	3236	Unambiguous	1	1	Q8IVF2	M1(Oxidation); M15(Oxidation)	CID	1	0	1	1		2.37339e+07	57	41	25	71.1	2.2123e-07	24	0	1.38417	25	120350	3	878.403	2633.2	-0.0989319	96.8919	9949	9949	MS2	24/254	24	254	Peptide5mM_130510063628.raw
	High					SIEASVDVSEPK	2034	Unambiguous	1	1	Q8IVF2		CID	1	0	1	1		2.48122e+07	119	39	28	71.05	4.67215e-07	28	0	38.8168	44	150988	2	630.818	1260.63	-2.68575	57.1391	5287	5287	MS2	9/106	9	106	NoPeptide_130510205847.raw
			High			LEGDmSLADKDVTAK	2671	Unambiguous	1	1	Q8IVF2	M5(Oxidation)	CID	1	0	1	1		3.2754e+06	130	45	28	70.87	5.32002e-07	28	1	26.7282	100	30008.8	2	804.893	1608.78	0.370532	40.4935	3565	3565	MS2	10/144	10	144	Peptide5mM_130510063628.raw
		High				LEGDmSLADKDVTAK	2671	Unambiguous	1	1	Q8IVF2	M5(Oxidation)	CID	1	0	1	1		5.70624e+06	130	39	27	70.61	5.64824e-07	26	1	5.9278	100	37720.2	2	804.893	1608.78	-0.160612	40.218	3450	3450	MS2	19/144	19	144	PeptideScramble_130510143047.raw
	High					LEGDLSLADKDmTAK	2696	Unambiguous	1	1	Q8IVF2	M12(Oxidation)	CID	1	0	1	1		2.24009e+07	130	40	29	70.53	5.75325e-07	25	1	0	57	126749	2	811.9	1622.79	-1.37819	51.418	4621	4621	MS2	10/144	10	144	NoPeptide_130510205847.raw
		High				LEGDmSLADKDVTAK	2671	Unambiguous	1	1	Q8IVF2	M5(Oxidation)	CID	1	0	1	1		1.06071e+07	136	39	27	70.51	6.04657e-07	27	1	6.73848	58	117677	2	804.894	1608.78	0.977552	40.5179	3776	3776	MS2	17/144	17	144	PeptideScramble.raw
		High				SIEASVDVPAPK	1930	Unambiguous	1	1	Q8IVF2		CID	1	0	1	1		5.05835e+07	70	36	24	70.32	3.25138e-07	23	0	7.90662	12	546228	2	606.828	1212.65	0.62957	64.522	6163	6163	MS2	8/100	8	100	PeptideScramble_130510143047.raw
			High			VEADmSLPSmQGDLK	2726	Unambiguous	1	1	Q8IVF2	M5(Oxidation); M10(Oxidation)	CID	1	0	1	1		1.38038e+07	68	42	25	70.32	3.15849e-07	24	0	0	55	122860	2	826.88	1652.75	0.933936	57.2858	5471	5471	MS2	20/142	20	142	Peptide5mM_130510063628.raw
		High				SIEASVDVPAPK	1930	Unambiguous	1	1	Q8IVF2		CID	1	0	1	1		77574143	84	37	25	70.3	3.91967e-07	23	0	5.9508	13	528501	2	606.827	1212.65	-0.679066	65.3851	6851	6851	MS2	8/100	8	100	PeptideScramble.raw
			High			VEADGSFPSmQGDLK	2645	Unambiguous	1	1	Q8IVF2	M10(Oxidation)	CID	1	0	1	1		20635263	53	41	24	70.28	2.48454e-07	24	0	13.6982	43	171082	2	798.865	1596.72	1.15342	60.0101	5943	5943	MS2	8/142	8	142	Peptide5mM.raw
		High				LEGDLSLADKDVTAK	2573	Unambiguous	1	1	Q8IVF2		CID	1	0	1	1		110857141	157	40	28	70.24	7.42796e-07	26	1	25.8219	15	489288	2	787.917	1574.83	0.178399	64.5282	6164	6164	MS2	13/144	13	144	PeptideScramble_130510143047.raw
	High					SIEASVDVPAPK	1930	Unambiguous	1	1	Q8IVF2		CID	1	0	1	1		4.23628e+07	70	37	26	70.19	3.35018e-07	25	0	12.6504	15	432547	2	606.828	1212.65	0.730235	65.299	6203	6203	MS2	8/100	8	100	NoPeptide_130510205847.raw
		High				SIEASVDVSAPK	1922	Unambiguous	1	1	Q8IVF2		CID	1	0	1	1		7.1207e+07	166	40	28	70.15	8.01822e-07	28	0	43.5513	31	212798	2	601.817	1202.63	-0.491657	59.0537	5533	5533	MS2	9/104	9	104	PeptideScramble_130510143047.raw
			High			SIEASVDVPAPK	1930	Unambiguous	1	1	Q8IVF2		CID	1	0	1	1		3.14096e+07	70	42	25	69.97	3.52426e-07	24	0	22.9427	26	217246	2	606.828	1212.65	0.730235	65.4096	6386	6386	MS2	8/100	8	100	Peptide5mM_130510063628.raw
	High					SIEASVDVPAPK	1930	Unambiguous	1	1	Q8IVF2		CID	1	0	1	1		4.23628e+07	75	37	26	69.94	3.80217e-07	25	0	10.5019	35	196805	2	606.828	1212.65	1.03223	65.89	6271	6271	MS2	8/100	8	100	NoPeptide_130510205847.raw
	High					SIEVLVDVSAPK	2028	Unambiguous	1	1	Q8IVF2		CID	1	0	1	1		9.76281e+06	99	39	28	69.91	5.05365e-07	28	0	36.6569	82	82089.5	2	628.858	1256.71	-0.249155	96.7605	9805	9805	MS2	15/104	15	104	NoPeptide.raw
	High					mDVTAPDVEVSQPSmEVDVEAPGAK	3236	Unambiguous	1	1	Q8IVF2	M1(Oxidation); M15(Oxidation)	CID	1	0	1	1		3.71089e+07	62	37	25	69.89	3.17952e-07	25	0	3.49139	24	133242	3	878.404	2633.2	0.87459	97.2802	9856	9856	MS2	23/254	23	254	NoPeptide.raw
			High			SIEVLVDVSAPK	2028	Unambiguous	1	1	Q8IVF2		CID	1	0	1	1		9.63723e+06	99	43	27	69.81	5.17137e-07	27	0	49.7541	84	65584.8	2	628.859	1256.71	0.430789	96.526	9910	9910	MS2	15/104	15	104	Peptide5mM_130510063628.raw
		High				LEGDLSLADKDmTAK	2696	Unambiguous	1	1	Q8IVF2	M12(Oxidation)	CID	1	0	1	1		3.93195e+07	139	39	27	69.73	7.39579e-07	23	1	0	27	285921	2	811.901	1622.79	0.201481	51.8109	5169	5169	MS2	22/144	22	144	PeptideScramble.raw
			High			LEGDLSLADKDVTAK	2573	Unambiguous	1	1	Q8IVF2		CID	1	0	1	1		6.80066e+07	172	46	29	69.73	9.15163e-07	29	1	23.8112	17	418042	2	787.917	1574.83	-0.519223	64.9599	6335	6335	MS2	13/144	13	144	Peptide5mM_130510063628.raw
	High					mPSFGVSAPGK	1636	Unambiguous	1	1	Q8IVF2	M1(Oxidation)	CID	1	0	1	1		129581418	119	39	28	69.6	6.52405e-07	26	0	1.99235	3	1.93846e+06	2	547.271	1093.53	-0.456331	52.2967	4833	4833	MS2	9/88	9	88	NoPeptide.raw
	High					LEGDLSLADKDVTAK	2573	Unambiguous	1	1	Q8IVF2		CID	1	0	1	1		1.04993e+08	164	41	30	69.3	9.63416e-07	28	1	14.8386	9	806729	2	787.917	1574.83	-0.751763	65.3852	6213	6213	MS2	13/144	13	144	NoPeptide_130510205847.raw
		High				mPSFGVSAPGK	1636	Unambiguous	1	1	Q8IVF2	M1(Oxidation)	CID	1	0	1	1		167611460	141	40	28	69.11	8.65345e-07	23	0	10.7019	50	114852	2	547.27	1093.53	-2.2424	49.6273	4466	4466	MS2	9/88	9	88	PeptideScramble_130510143047.raw
		High				ASSTDmPSQISVVNVDQLWEDSVLTVK	3248	Unambiguous	1	1	Q8IVF2	M6(Oxidation)	CID	1	0	1	1		6.28479e+06	88	37	25	68.12	6.78348e-07	25	0	27.2906	85	31115.2	3	988.82	2964.45	-1.73539	119.615	12436	12436	MS2	31/290	31	290	PeptideScramble_130510143047.raw
	High					VEADGSFPSmQGDLK	2645	Unambiguous	1	1	Q8IVF2	M10(Oxidation)	CID	1	0	1	1		23349880	47	35	24	68.09	3.64811e-07	24	0	19.3979	55	129658	2	798.864	1596.72	0.159562	60.3152	5634	5634	MS2	11/142	11	142	NoPeptide_130510205847.raw
			High			SmEASVDVSAPK	1982	Unambiguous	1	1	Q8IVF2	M2(Oxidation)	CID	1	0	1	1		4.55722e+07	57	41	25	68.08	4.4345e-07	24	0	1.36967	16	420182	2	618.793	1236.58	0.0728525	37.7839	3326	3326	MS2	8/104	8	104	Peptide5mM.raw
		High				SmEDSVDVSAPK	2072	Unambiguous	1	1	Q8IVF2	M2(Oxidation)	CID	1	0	1	1		3.30387e+07	37	34	22	68.01	2.92531e-07	22	0	35.1341	26	275788	2	640.787	1280.57	-1.32973	38.4858	3533	3533	MS2	9/104	9	104	PeptideScramble.raw
			High			AKLDSAQLEGDLSLADKDVTAK	3182	Unambiguous	1	1	Q8IVF2		CID	1	0	1	1		1.55165e+07	120	44	28	67.99	9.53128e-07	24	2	36.4514	46	70882.3	3	763.404	2288.2	0.254474	95.879	9842	9842	MS2	23/240	23	240	Peptide5mM_130510063628.raw
	High					mPSFGVSAPGK	1636	Unambiguous	1	1	Q8IVF2	M1(Oxidation)	CID	1	0	1	1		129581418	136	40	29	67.87	1.11048e-06	29	0	3.28487	8	787789	2	547.272	1093.54	0.994847	51.7697	4764	4764	MS2	9/88	9	88	NoPeptide.raw
			High			mPSFGVSAPGK	1636	Unambiguous	1	1	Q8IVF2	M1(Oxidation)	CID	1	0	1	1		75870990	141	45	28	67.78	1.17541e-06	27	0	0	5	1.15214e+06	2	547.27	1093.53	-1.01448	52.3447	5036	5036	MS2	9/88	9	88	Peptide5mM.raw
	High					mDVTAPDVEVSQPSmEVDVEAPGAK	3236	Unambiguous	1	1	Q8IVF2	M1(Oxidation); M15(Oxidation)	CID	1	0	1	1		3.82459e+07	59	36	25	67.7	5.00982e-07	25	0	2.75328	19	180706	3	878.404	2633.2	0.10968	97.8463	9760	9760	MS2	25/254	25	254	NoPeptide_130510205847.raw
	High					SIEASVDVSELK	2062	Unambiguous	1	1	Q8IVF2		CID	1	0	1	1		1.75139e+07	149	40	29	67.61	1.29168e-06	29	0	22.2225	29	222711	2	638.836	1276.66	0.942252	80.9548	8092	8092	MS2	9/106	9	106	NoPeptide.raw
	High					LEGDLSLADKDVTAK	2573	Unambiguous	1	1	Q8IVF2		CID	1	0	1	1		1.23951e+08	157	41	30	67.6	1.36417e-06	28	1	12.7272	11	657638	2	787.917	1574.83	0.100885	65.5867	6355	6355	MS2	12/144	12	144	NoPeptide.raw
		High				SmEASVDVSAPK	1982	Unambiguous	1	1	Q8IVF2	M2(Oxidation)	CID	1	0	1	1		5.2214e+07	59	36	24	67.59	5.13833e-07	23	0	0	11	623400	2	618.792	1236.58	-0.223296	37.6667	3173	3173	MS2	8/104	8	104	PeptideScramble_130510143047.raw
		High				VEADGSFPSmQGDLK	2645	Unambiguous	1	1	Q8IVF2	M10(Oxidation)	CID	1	0	1	1		1.93287e+07	50	35	23	67.54	4.40494e-07	23	0	14.3606	38	183012	2	798.864	1596.72	-0.528494	59.8143	5619	5619	MS2	9/142	9	142	PeptideScramble_130510143047.raw
		High				DAHDVSPTSTDTEAQLTVER	3152	Unambiguous	1	1	Q8IVF2		CID	1	0	1	1		2.7472e+07	57	36	24	67.53	5.03321e-07	23	0	0	36	121955	3	724.673	2172.01	0.121998	66.6597	6407	6407	MS2	21/198	21	198	PeptideScramble_130510143047.raw
	High					AKLDSAQLEGDLSLADKDVTAK	3182	Unambiguous	1	1	Q8IVF2		CID	1	0	1	1		2.65037e+07	116	39	28	67.52	1.02666e-06	25	2	23.513	48	81623.7	3	763.405	2288.2	0.654582	96.1786	9747	9747	MS2	19/240	19	240	NoPeptide.raw
	High					AKLDSAQLEGDLSLADKDVTAK	3182	Unambiguous	1	1	Q8IVF2		CID	1	0	1	1		2.54675e+07	119	39	28	67.49	1.06052e-06	25	2	23.5145	32	113324	3	763.404	2288.2	-0.3857	97.2069	9695	9695	MS2	21/240	21	240	NoPeptide_130510205847.raw
		High				TTDLSIQPLSADVK	2452	Unambiguous	1	1	Q8IVF2		CID	1	0	1	1		4.68848e+07	122	39	27	67.46	1.09479e-06	23	0	30.7646	24	278236	2	744.401	1487.79	-0.504174	90.82	9146	9146	MS2	17/140	17	140	PeptideScramble_130510143047.raw
	High					TTDLSIQPLSADVK	2452	Unambiguous	1	1	Q8IVF2		CID	1	0	1	1		4.77754e+07	138	40	29	67.45	1.24122e-06	28	0	29.9705	25	275876	2	744.401	1487.79	-0.914414	91.6966	9276	9276	MS2	17/140	17	140	NoPeptide.raw
			High			STEDGAELEEQK	2212	Unambiguous	1	1	Q8IVF2		CID	1	0	1	1		7.47081e+06	27	38	21	67.42	2.44531e-07	21	0	36.8858	100	43267.6	2	668.299	1335.59	-0.456427	28.1429	2272	2272	MS2	8/108	8	108	Peptide5mM.raw
			High			LPEGHVLEGAGLK	2174	Unambiguous	1	1	Q8IVF2		CID	1	0	1	1		1.80618e+07	130	45	28	67.39	1.18553e-06	26	0	27.685	33	212402	2	660.37	1319.73	-0.0865692	60.0809	5778	5778	MS2	9/106	9	106	Peptide5mM_130510063628.raw
			High			LEGDLSLADKDVTAK	2573	Unambiguous	1	1	Q8IVF2		CID	1	0	1	1		6.80066e+07	170	46	29	67.28	1.59008e-06	25	1	11.7553	25	268098	2	787.915	1574.82	-2.30204	65.5653	6404	6404	MS2	13/144	13	144	Peptide5mM_130510063628.raw
		High				AKLDSAQLEGDLSLADKDVTAK	3182	Unambiguous	1	1	Q8IVF2		CID	1	0	1	1		25940451	121	39	27	67.27	1.13437e-06	23	2	26.2499	43	90962	3	763.404	2288.2	-0.145635	95.979	9695	9695	MS2	25/240	25	240	PeptideScramble_130510143047.raw
			High			VEADVSLPSmQGDLK	2591	Unambiguous	1	1	Q8IVF2	M10(Oxidation)	CID	1	0	1	1		2.7848e+08	124	44	28	67.15	1.19507e-06	28	0	0	3	2.13947e+06	2	802.895	1604.78	-0.892419	74.1884	7652	7652	MS2	13/142	13	142	Peptide5mM.raw
			High			TDVTAPDVEVSQPGmEVDVEAPGAK	3219	Unambiguous	1	1	Q8IVF2	M15(Oxidation)	CID	1	0	1	1		3.47984e+06	85	43	26	67.03	8.42149e-07	24	0	0	100	28644.1	2	1279.1	2557.2	0.859663	97.8676	10375	10375	MS2	11/256	11	256	Peptide5mM.raw
		High				DTTEGGTQIGPPEIR	2568	Unambiguous	1	1	Q8IVF2		CID	1	0	1	1		7.60126e+07	109	38	26	66.94	1.10255e-06	26	0	15.3307	28	270428	2	785.89	1570.77	0.76329	72.7647	7757	7757	MS2	11/150	11	150	PeptideScramble.raw
	High					LPEGHVLEGAGLK	2174	Unambiguous	1	1	Q8IVF2		CID	1	0	1	1		2.75737e+07	130	40	29	66.89	1.33019e-06	25	0	56.226	50	133633	2	660.37	1319.73	-0.0865692	60.3059	5633	5633	MS2	9/106	9	106	NoPeptide_130510205847.raw
		High				LEGDLSLADKEVTAK	2595	Unambiguous	1	1	Q8IVF2		CID	0.3433	0	1	1		1.39526e+07	165	40	28	66.83	1.7118e-06	23	1	34.6622	46	146047	2	794.926	1588.84	0.775727	68.0383	7172	7172	MS2	10/144	10	144	PeptideScramble.raw
		High				mDVTAPDVEVSQPSmEVDVEAPGAK	3236	Unambiguous	1	1	Q8IVF2	M1(Oxidation); M15(Oxidation)	CID	1	0	1	1		3.60167e+07	62	36	24	66.83	6.43223e-07	23	0	4.71392	23	136887	3	878.404	2633.2	0.665979	96.7101	9772	9772	MS2	25/254	25	254	PeptideScramble_130510143047.raw
			High			mPSFGVSAPGK	1636	Unambiguous	1	1	Q8IVF2	M1(Oxidation)	CID	1	0	1	1		1.5864e+08	117	44	28	66.74	1.23924e-06	26	0	11.517	43	134736	2	547.271	1093.53	-0.0098145	50.0714	4617	4617	MS2	8/88	8	88	Peptide5mM_130510063628.raw
	High					IQPPSAQLEVQAGQVDVK	2982	Unambiguous	1	1	Q8IVF2		CID	1	0	1	1		2.47824e+07	85	38	27	66.65	9.19155e-07	26	0	5.59949	38	144214	2	954.016	1907.02	0.512993	92.9079	9255	9255	MS2	25/190	25	190	NoPeptide_130510205847.raw
	High					mPSFGVSAPGK	1636	Unambiguous	1	1	Q8IVF2	M1(Oxidation)	CID	1	0	1	1		112116340	141	40	29	66.63	1.53175e-06	25	0	0	8	745453	2	547.27	1093.53	-1.57262	52.9973	4821	4821	MS2	9/88	9	88	NoPeptide_130510205847.raw
	High					VEADmSLPSmQGDLK	2726	Unambiguous	1	1	Q8IVF2	M5(Oxidation); M10(Oxidation)	CID	1	0	1	1		2.32384e+07	62	37	25	66.62	6.7509e-07	25	0	4.41272	43	163555	2	826.879	1652.75	0.564642	57.0012	5373	5373	MS2	20/142	20	142	NoPeptide.raw
	High					LPEGPVPEGAGLK	2038	Unambiguous	1	1	Q8IVF2		CID	1	0	1	1		2.38365e+08	132	40	29	66.55	1.46064e-06	29	0	7.10803	5	1.25218e+06	2	632.35	1263.69	-1.27775	69.818	6710	6710	MS2	16/106	16	106	NoPeptide_130510205847.raw
		High				SIEASLDVSALK	1974	Unambiguous	1	1	Q8IVF2		CID	1	0	1	1		2.47225e+07	182	41	29	66.55	2.01392e-06	29	0	29.5861	39	165092	2	616.839	1232.67	-1.72887	93.0655	9392	9392	MS2	7/104	7	104	PeptideScramble_130510143047.raw
		High				mPSFGVSAPGK	1636	Unambiguous	1	1	Q8IVF2	M1(Oxidation)	CID	1	0	1	1		1.58416e+08	117	39	27	66.54	1.29764e-06	26	0	2.18978	11	560341	2	547.271	1093.53	0.101815	52.833	5303	5303	MS2	9/88	9	88	PeptideScramble.raw
			High			LPEGPVPEGAGLK	2038	Unambiguous	1	1	Q8IVF2		CID	1	0	1	1		1.89888e+08	134	45	28	66.51	1.49649e-06	28	0	6.80263	4	1.4122e+06	2	632.351	1263.69	-0.311764	69.4066	7063	7063	MS2	16/106	16	106	Peptide5mM.raw
			High			AKVEVSQPEADLPLPK	2828	Unambiguous	1	1	Q8IVF2		CID	1	0	1	1		5.06582e+06	103	44	27	66.51	1.15029e-06	27	1	11.7634	100	38586.2	2	860.978	1720.95	0.765344	78.9698	8201	8201	MS2	12/162	12	162	Peptide5mM.raw
		High				mPSFGVSAPGK	1636	Unambiguous	1	1	Q8IVF2	M1(Oxidation)	CID	1	0	1	1		1.58416e+08	141	40	28	66.49	1.58194e-06	26	0	1.30109	2	2.82111e+06	2	547.27	1093.53	-1.34937	52.294	5234	5234	MS2	9/88	9	88	PeptideScramble.raw
	High					LHLSTAGmTGDELSTSEVR	3103	Unambiguous	1	1	Q8IVF2	M8(Oxidation)	CID	1	0	1	1		1.74007e+07	87	38	27	66.42	9.91949e-07	27	0	54.675	24	200416	3	673.992	2019.96	-1.15424	67.6655	6466	6466	MS2	17/170	17	170	NoPeptide_130510205847.raw
			High			LEGDmSLADKDVTAK	2671	Unambiguous	1	1	Q8IVF2	M5(Oxidation)	CID	1	0	1	1		5.64394e+06	130	45	28	66.33	1.51326e-06	28	1	9.06323	85	86734.7	2	804.893	1608.78	0.370532	40.5339	3638	3638	MS2	11/144	11	144	Peptide5mM.raw
		High				SIEVLVDVSAPK	2028	Unambiguous	1	1	Q8IVF2		CID	1	0	1	1		1.68436e+07	99	38	26	66.28	1.16575e-06	26	0	43.1589	54	120159	2	628.858	1256.71	-0.249155	96.0932	9707	9707	MS2	10/104	10	104	PeptideScramble_130510143047.raw
	High					VEADVSLPSmQGDLK	2591	Unambiguous	1	1	Q8IVF2	M10(Oxidation)	CID	1	0	1	1		3.72807e+08	119	39	28	66.25	1.41097e-06	28	0	0	2	3.14148e+06	2	802.893	1604.78	-3.17442	74.3912	7379	7379	MS2	13/142	13	142	NoPeptide.raw
		High				SIEASLDVSALK	1974	Unambiguous	1	1	Q8IVF2		CID	1	0	1	1			171	40	28	66.21	2.04628e-06	26	0	23.3525	36	176224	2	616.839	1232.67	-2.42207	93.6375	10253	10253	MS2	7/104	7	104	PeptideScramble.raw
	High					LPEGHVLEGAGLK	2174	Unambiguous	1	1	Q8IVF2		CID	1	0	1	1		2.75737e+07	129	40	29	65.97	1.6314e-06	29	0	22.1271	27	235835	2	660.369	1319.73	-0.456555	60.8541	5698	5698	MS2	16/106	16	106	NoPeptide_130510205847.raw
		High				VEADmSLPSmQGDLK	2726	Unambiguous	1	1	Q8IVF2	M5(Oxidation); M10(Oxidation)	CID	1	0	1	1		2.14502e+07	69	36	24	65.97	8.72608e-07	23	0	3.97969	59	101083	2	826.88	1652.75	1.52481	57.3192	5346	5346	MS2	13/142	13	142	PeptideScramble_130510143047.raw
		High				mPSFGVSAPGK	1636	Unambiguous	1	1	Q8IVF2	M1(Oxidation)	CID	1	0	1	1		7.98326e+07	141	40	28	65.93	1.79965e-06	24	0	0	4	1.43042e+06	2	547.27	1093.53	-2.35403	51.9751	4756	4756	MS2	9/88	9	88	PeptideScramble_130510143047.raw
	High					DGNLGLAVGEVGmDSK	2584	Unambiguous	1	1	Q8IVF2	M13(Oxidation)	CID	1	0	1	1		1.99799e+07	99	39	28	65.77	1.31101e-06	26	0	6.70301	53	92199.4	2	789.378	1577.75	0.812972	86.535	8558	8558	MS2	12/174	12	174	NoPeptide_130510205847.raw
			High			LLEGHVPEGAGFK	2246	Unambiguous	1	1	Q8IVF2		CID	1	0	1	1		1.22219e+07	93	43	27	65.43	1.33184e-06	24	0	20.2334	38	175467	2	677.361	1353.71	-1.23819	62.2715	6036	6036	MS2	7/106	7	106	Peptide5mM_130510063628.raw
		High				TTDLSIQPPSADLK	2448	Unambiguous	1	1	Q8IVF2		CID	1	0	1	1		226980772	144	40	28	65.27	2.1396e-06	28	0	23.287	4	1.72769e+06	2	743.394	1485.78	0.415718	86.041	9353	9353	MS2	11/140	11	140	PeptideScramble.raw
			High			mPSFGVSAPGK	1636	Unambiguous	1	1	Q8IVF2	M1(Oxidation)	CID	1	0	1	1		75870990	141	45	28	65.24	2.10955e-06	28	0	0	13	477150	2	547.27	1093.53	-1.01448	51.8295	4969	4969	MS2	9/88	9	88	Peptide5mM.raw
		High				VEADGSFPSmQGDLK	2645	Unambiguous	1	1	Q8IVF2	M10(Oxidation)	CID	1	0	1	1		34070087	47	35	23	65.2	7.09689e-07	23	0	16.304	24	270954	2	798.864	1596.72	0.312463	60.1503	6194	6194	MS2	9/142	9	142	PeptideScramble.raw
	High					VEADGSFPSmQGDLK	2645	Unambiguous	1	1	Q8IVF2	M10(Oxidation)	CID	1	0	1	1		2.58235e+07	47	35	24	65.18	7.12964e-07	24	0	22.312	47	154647	2	798.864	1596.72	0.312463	59.9805	5705	5705	MS2	9/142	9	142	NoPeptide.raw
	High					SmEASVDVSAPK	1982	Unambiguous	1	1	Q8IVF2	M2(Oxidation)	CID	1	0	1	1		5.49644e+07	58	36	25	65.17	8.81857e-07	25	0	5.538	46	139061	2	618.792	1236.58	-0.0258637	38.2673	3168	3168	MS2	8/104	8	104	NoPeptide_130510205847.raw
	High					LEGDLSLADKDVTAK	2573	Unambiguous	1	1	Q8IVF2		CID	1	0	1	1		1.04993e+08	161	41	30	65.11	2.48197e-06	30	1	17.5072	21	329054	2	787.917	1574.83	-0.286682	66.007	6283	6283	MS2	9/144	9	144	NoPeptide_130510205847.raw
	High					LEGDLSLADKDVTAK	2573	Unambiguous	1	1	Q8IVF2		CID	1	0	1	1		1.23951e+08	156	41	29	65.02	2.45524e-06	29	1	20.2007	12	591733	2	787.918	1574.83	0.333426	65.0126	6289	6289	MS2	9/144	9	144	NoPeptide.raw
			High			VEADGSFPSmQGDLK	2645	Unambiguous	1	1	Q8IVF2	M10(Oxidation)	CID	1	0	1	1		20635263	45	40	24	64.93	7.23074e-07	24	0	8.45191	64	125809	2	798.863	1596.72	-1.21655	60.5337	6008	6008	MS2	9/142	9	142	Peptide5mM.raw
			High			mPSFGVSAPGK	1636	Unambiguous	1	1	Q8IVF2	M1(Oxidation)	CID	1	0	1	1		65735568	141	45	28	64.9	2.28134e-06	26	0	4.595	8	757684	2	547.27	1093.53	-1.01448	52.1939	4890	4890	MS2	9/88	9	88	Peptide5mM_130510063628.raw
			High			SmEDSVDVSAPK	2072	Unambiguous	1	1	Q8IVF2	M2(Oxidation)	CID	1	0	1	1		1.32108e+07	37	39	23	64.7	6.26862e-07	23	0	36.3473	57	124834	2	640.787	1280.57	-1.32973	37.9413	3344	3344	MS2	9/104	9	104	Peptide5mM.raw
	High					VEADmSLPSmQGDLK	2726	Unambiguous	1	1	Q8IVF2	M5(Oxidation); M10(Oxidation)	CID	1	0	1	1		2.18315e+07	63	37	26	64.65	1.07972e-06	25	0	0	46	160374	2	826.879	1652.75	0.269207	57.2703	5303	5303	MS2	11/142	11	142	NoPeptide_130510205847.raw
			High			LPEGHVLEGAGLK	2174	Unambiguous	1	1	Q8IVF2		CID	1	0	1	1		23337197	123	44	28	64.6	2.13243e-06	26	0	47.3232	43	177391	2	660.37	1319.73	0.0059271	59.9362	5933	5933	MS2	16/106	16	106	Peptide5mM.raw
		High				VEADmSLPSmQGDLK	2726	Unambiguous	1	1	Q8IVF2	M5(Oxidation); M10(Oxidation)	CID	1	0	1	1		3.03488e+07	69	36	24	64.54	1.21288e-06	23	0	11.4051	53	136609	2	826.88	1652.75	1.08165	56.9987	5818	5818	MS2	20/142	20	142	PeptideScramble.raw
			High			VEADGSFPSmQGDLK	2645	Unambiguous	1	1	Q8IVF2	M10(Oxidation)	CID	1	0	1	1		1.56428e+07	45	40	24	64.52	7.94662e-07	24	0	0	56	123880	2	798.863	1596.72	-1.52235	60.0104	5769	5769	MS2	11/142	11	142	Peptide5mM_130510063628.raw
			High			mDVTAPDVEVSQPSmEVDVEAPGAK	3236	Unambiguous	1	1	Q8IVF2	M1(Oxidation); M15(Oxidation)	CID	1	0	1	1		2.76343e+07	63	41	25	64.38	1.14897e-06	24	0	3.07617	21	158112	3	878.404	2633.2	0.596441	96.953	10275	10275	MS2	14/254	14	254	Peptide5mM.raw
		High				STEDGAELEEQK	2212	Unambiguous	1	1	Q8IVF2		CID	1	0	1	1		8.62832e+06	30	33	21	64.37	5.48392e-07	21	0	13.6716	100	66173.9	2	668.298	1335.59	-1.18761	28.2181	2194	2194	MS2	9/108	9	108	PeptideScramble_130510143047.raw
		High				TTHLSIQPPSADLEVQAGQEDVK	3205	Unambiguous	1	1	Q8IVF2		CID	1	0	1	1		2.56892e+07	138	39	27	64.31	2.5577e-06	23	0	4.41013	30	97880.1	3	821.75	2463.24	-0.115796	92.553	10126	10126	MS2	9/248	9	248	PeptideScramble.raw
		High				STEDGAELEEQK	2212	Unambiguous	1	1	Q8IVF2		CID	1	0	1	1		1.55759e+07	26	32	20	64.22	4.91975e-07	20	0	11.2249	61	105668	2	668.299	1335.59	0.274757	28.3236	2353	2353	MS2	9/108	9	108	PeptideScramble.raw
		High				AKLDSAQLEGDLSLADKDVTAK	3182	Unambiguous	1	1	Q8IVF2		CID	1	0	1	1		25940451	113	39	27	64.16	2.16795e-06	23	2	26.9122	30	106462	3	763.405	2288.2	1.61484	95.4643	9642	9642	MS2	24/240	24	240	PeptideScramble_130510143047.raw
	High					VDPEcSVEDSK	2042	Unambiguous	1	1	Q8IVF2	C5(Carbamidomethyl)	CID	1	0	1	1		3.90281e+07	22	32	21	64.15	4.23051e-07	21	0	15.8947	22	312266	2	632.772	1264.54	0.535795	30.6644	2415	2415	MS2	7/96	7	96	NoPeptide.raw
		High				VDPEcSVEDSK	2042	Unambiguous	1	1	Q8IVF2	C5(Carbamidomethyl)	CID	1	0	1	1		7.9285e+07	22	31	19	64.11	4.26965e-07	19	0	12.46	10	648940	2	632.772	1264.54	-0.13994	31.1794	2673	2673	MS2	7/96	7	96	PeptideScramble.raw
	High					VDPEcSVEDSK	2042	Unambiguous	1	1	Q8IVF2	C5(Carbamidomethyl)	CID	1	0	1	1		3.90281e+07	21	32	21	64.09	4.09439e-07	21	0	11.115	23	288565	2	632.772	1264.54	0.149661	31.1758	2470	2470	MS2	7/96	7	96	NoPeptide.raw
	High					VDPEcSVEDSK	2042	Unambiguous	1	1	Q8IVF2	C5(Carbamidomethyl)	CID	1	0	1	1		3.60036e+07	22	32	21	64.07	4.30916e-07	21	0	15.4076	42	166957	2	632.772	1264.54	0.535795	31.2856	2432	2432	MS2	7/96	7	96	NoPeptide_130510205847.raw
		High				VDPEcSVEDSK	2042	Unambiguous	1	1	Q8IVF2	C5(Carbamidomethyl)	CID	1	0	1	1		4.58986e+07	22	31	19	64.07	4.30916e-07	19	0	7.60992	14	492103	2	632.772	1264.54	-0.13994	31.779	2549	2549	MS2	7/96	7	96	PeptideScramble_130510143047.raw
		High				LHLSTAGmTGDELSTSEVR	3103	Unambiguous	1	1	Q8IVF2	M8(Oxidation)	CID	1	0	1	1		2.7797e+07	83	37	25	64.07	1.62573e-06	25	0	49.3409	14	311685	3	673.993	2019.96	-0.791648	67.2652	7081	7081	MS2	10/170	10	170	PeptideScramble.raw
	High					LPEGHVLEGAGLK	2174	Unambiguous	1	1	Q8IVF2		CID	1	0	1	1		2.78358e+07	120	39	28	64.06	2.35587e-06	28	0	34.3144	33	199126	2	660.369	1319.73	-0.549051	60.028	5711	5711	MS2	17/106	17	106	NoPeptide.raw
		High				TTDLSIQPLSADVK	2452	Unambiguous	1	1	Q8IVF2		CID	1	0	1	1		7.64746e+07	123	39	27	64.04	2.42591e-06	27	0	30.6918	15	420193	2	744.401	1487.79	-0.258031	91.3616	9989	9989	MS2	19/140	19	140	PeptideScramble.raw
			High			VDPEcSVEDSK	2042	Unambiguous	1	1	Q8IVF2	C5(Carbamidomethyl)	CID	1	0	1	1		2.63262e+07	22	37	20	63.75	4.63866e-07	20	0	19.2455	25	258114	2	632.771	1264.54	-0.429541	31.9946	2643	2643	MS2	7/96	7	96	Peptide5mM_130510063628.raw
	High					VEADVSLPSmQGDLK	2591	Unambiguous	1	1	Q8IVF2	M10(Oxidation)	CID	1	0	1	1		3.22577e+08	118	39	28	63.7	2.51682e-06	28	0	0	3	2.11334e+06	2	802.894	1604.78	-2.18555	74.5448	7258	7258	MS2	11/142	11	142	NoPeptide_130510205847.raw
		High				VDPEcSVEDSK	2042	Unambiguous	1	1	Q8IVF2	C5(Carbamidomethyl)	CID	1	0	1	1		7.9285e+07	22	31	19	63.69	4.70319e-07	19	0	20.4269	18	397914	2	632.771	1264.54	-0.429541	31.7884	2740	2740	MS2	7/96	7	96	PeptideScramble.raw
			High			FSFPAPSSEDDVFIPTVR	3098	Unambiguous	1	1	Q8IVF2		CID	1	0	1	1		20233674	124	44	28	63.58	2.71889e-06	23	0	10.6032	21	198595	2	1006	2010.98	1.30023	114.141	12035	12035	MS2	12/164	12	164	Peptide5mM_130510063628.raw
		High				TTDLSIQPPSADLK	2448	Unambiguous	1	1	Q8IVF2		CID	1	0	1	1		1.53167e+08	136	39	27	63.46	3.06555e-06	27	0	14.9123	5	1.24284e+06	2	743.393	1485.78	-0.405873	85.6124	8553	8553	MS2	10/140	10	140	PeptideScramble_130510143047.raw
	High					TTDLSIQPPSADLK	2448	Unambiguous	1	1	Q8IVF2		CID	1	0	1	1		1.35069e+08	146	40	29	63.39	3.34444e-06	29	0	17.1326	6	1.11056e+06	2	743.393	1485.78	-0.159395	86.4189	8692	8692	MS2	11/140	11	140	NoPeptide.raw
			High			LDSAHLQGDLTLANK	2639	Unambiguous	1	1	Q8IVF2		CID	1	0	1	1		6.03665e+06	111	44	27	63.35	2.56621e-06	25	0	28.6767	74	96343.6	2	798.423	1595.84	-0.100671	72.5467	7203	7203	MS2	12/146	12	146	Peptide5mM_130510063628.raw
		High				TTHLSIQPPSADLEVQAGQEDVK	3205	Unambiguous	1	1	Q8IVF2		CID	1	0	1	1		2.56892e+07	131	39	27	63.34	3.03558e-06	22	0	0	55	61180.5	3	821.751	2463.24	0.627557	92.0012	10062	10062	MS2	12/248	12	248	PeptideScramble.raw
		High				DTTEGGTQIGPPEIR	2568	Unambiguous	1	1	Q8IVF2		CID	1	0	1	1		4.94196e+07	109	38	26	63.3	2.54916e-06	25	0	14.3094	33	218403	2	785.89	1570.77	0.996431	72.2958	7054	7054	MS2	20/150	20	150	PeptideScramble_130510143047.raw
			High			VEADmSLPSmQGDLK	2726	Unambiguous	1	1	Q8IVF2	M5(Oxidation); M10(Oxidation)	CID	1	0	1	1		1.38038e+07	73	42	26	63.26	1.72303e-06	23	0	12.9507	72	65632.6	2	826.882	1652.76	3.14969	56.7618	5412	5412	MS2	11/142	11	142	Peptide5mM_130510063628.raw
		High				LPEGPVPEGAGPK	2001	Unambiguous	1	1	Q8IVF2		CID	1	0	1	1		5.96164e+07	150	40	28	63.18	3.6063e-06	28	0	11.775	22	276962	2	624.335	1247.66	0.213501	53.2773	4901	4901	MS2	10/106	10	106	PeptideScramble_130510143047.raw
	High					TTDLSIQPPSADLK	2448	Unambiguous	1	1	Q8IVF2		CID	1	0	1	1		1.40153e+08	144	40	29	62.86	3.72677e-06	29	0	16.0898	6	1.08862e+06	2	743.394	1485.78	0.580036	86.8126	8588	8588	MS2	10/140	10	140	NoPeptide_130510205847.raw
	High					ATDLSVQPPSADLEVQAGQVDVK	3190	Unambiguous	1	1	Q8IVF2		CID	1	0	1	1		2.1507e+07	131	40	29	62.8	3.43749e-06	29	0	8.27016	14	227202	3	789.741	2367.21	2.48423	106.212	10860	10860	MS2	21/246	21	246	NoPeptide.raw
		High				LEGDLSLADKDVTAK	2573	Unambiguous	1	1	Q8IVF2		CID	1	0	1	1		110857141	164	40	28	62.78	4.32328e-06	26	1	7.34689	12	583135	2	787.917	1574.83	-0.751763	65.0691	6225	6225	MS2	9/144	9	144	PeptideScramble_130510143047.raw
			High			LEGDLSLADKDVTAK	2573	Unambiguous	1	1	Q8IVF2		CID	1	0	1	1		9.8622e+07	156	45	29	62.75	4.1409e-06	29	1	22.758	16	409477	2	787.918	1574.83	0.333426	65.4182	6592	6592	MS2	9/144	9	144	Peptide5mM.raw
			High			IQPPSAQLEVQAGQVDVK	2982	Unambiguous	1	1	Q8IVF2		CID	1	0	1	1		2.26284e+07	80	43	26	62.75	2.12354e-06	26	0	3.72251	43	161947	2	954.016	1907.03	1.08909	92.2856	9456	9456	MS2	9/190	9	190	Peptide5mM_130510063628.raw
			High			VEADVSLPSMQGDLK	2591	Unambiguous	1	1	Q8IVF2		CID	1	0	1	1		2.50026e+07	162	46	29	62.72	4.32997e-06	24	0	31.1734	26	281208	2	794.899	1588.79	1.19947	97.1248	10294	10294	MS2	12/142	12	142	Peptide5mM.raw
		High				SIEASVDVPAPK	1930	Unambiguous	1	1	Q8IVF2		CID	1	0	1	1		77574143	85	37	25	62.7	2.28239e-06	22	0	7.52902	10	615022	2	606.827	1212.65	0.126249	64.853	6785	6785	MS2	8/100	8	100	PeptideScramble.raw
	High					SIEASVDVSEPK	2034	Unambiguous	1	1	Q8IVF2		CID	1	0	1	1		2.83754e+07	120	39	28	62.52	3.35855e-06	24	0	41.1948	25	184161	2	630.82	1260.63	0.993897	56.8156	5350	5350	MS2	9/106	9	106	NoPeptide.raw
		High				AKLDSAQLEGDLSLADKDVTAK	3182	Unambiguous	1	1	Q8IVF2		CID	1	0	1	1		4.08799e+07	113	39	27	62.5	3.17723e-06	22	2	35.1135	29	122763	3	763.406	2288.2	1.93493	95.9254	10505	10505	MS2	26/240	26	240	PeptideScramble.raw
			High			LPEGHVLEGAGLK	2174	Unambiguous	1	1	Q8IVF2		CID	1	0	1	1		23337197	127	45	28	62.48	3.58735e-06	24	0	20.796	36	169967	2	660.37	1319.73	0.745897	60.4627	5999	5999	MS2	20/106	20	106	Peptide5mM.raw
			High			SmEASVDVSAPK	1982	Unambiguous	1	1	Q8IVF2	M2(Oxidation)	CID	1	0	1	1		3.51684e+07	59	41	25	62.4	1.69755e-06	23	0	0	30	240987	2	618.792	1236.58	-0.519445	37.3722	3231	3231	MS2	8/104	8	104	Peptide5mM_130510063628.raw
	High					AKLDGAQLEGDLSLADK	2853	Unambiguous	1	1	Q8IVF2		CID	1	0	1	1		1.15595e+07	118	39	28	62.39	3.40292e-06	24	1	21.3492	34	73036.7	3	581.975	1743.91	-1.69924	89.3126	9018	9018	MS2	17/182	17	182	NoPeptide.raw
		High				TDVTAPDVEVSQPGmEVDVEAPGAK	3219	Unambiguous	1	1	Q8IVF2	M15(Oxidation)	CID	1	0	1	1		6.88223e+06	81	37	25	62.34	2.36295e-06	22	0	0	100	40016.9	2	1279.11	2557.2	2.38721	97.9057	10717	10717	MS2	15/256	15	256	PeptideScramble.raw
		High				mPSFGVSAPGK	1636	Unambiguous	1	1	Q8IVF2	M1(Oxidation)	CID	1	0	1	1		343119945	141	40	28	62.28	4.17051e-06	22	0	1.58045	2	3.52186e+06	2	547.27	1093.53	-1.57262	50.503	4990	4990	MS2	9/88	9	88	PeptideScramble.raw
			High			mPSFGVSAPGK	1636	Unambiguous	1	1	Q8IVF2	M1(Oxidation)	CID	1	0	1	1		65735568	117	44	28	62.27	3.46861e-06	23	0	7.57713	21	310028	2	547.271	1093.53	0.213444	52.7475	4957	4957	MS2	9/88	9	88	Peptide5mM_130510063628.raw
		High				LDSAHLQGDLTLANK	2639	Unambiguous	1	1	Q8IVF2		CID	1	0	1	1		1.86149e+07	111	38	26	62.23	3.32118e-06	24	0	16.0939	30	218429	2	798.423	1595.84	0.052315	72.472	7722	7722	MS2	10/146	10	146	PeptideScramble.raw
		High				LPEGPVPEGAGLK	2038	Unambiguous	1	1	Q8IVF2		CID	1	0	1	1		3.97787e+08	132	39	27	62.14	4.03222e-06	27	0	11.4704	4	1.66582e+06	2	632.35	1263.69	-0.987951	69.4151	7345	7345	MS2	16/106	16	106	PeptideScramble.raw
		High				LPEGHmPEVAGLK	2323	Unambiguous	1	1	Q8IVF2	M6(Oxidation)	CID	1	0	1	1		6.94117e+06	155	40	28	62.11	4.76762e-06	27	0	34.3498	65	105207	2	697.361	1393.72	0.371036	46.0444	4412	4412	MS2	9/106	9	106	PeptideScramble.raw
		High				KPDAEVLTVESPEEEAmTK	3142	Unambiguous	1	1	Q8IVF2	M17(Oxidation)	CID	1	0	1	1		3.33291e+07	97	38	26	62.03	3.03908e-06	22	0	12.2932	28	151325	3	707.008	2119.01	-0.241148	66.88	6431	6431	MS2	11/210	11	210	PeptideScramble_130510143047.raw
			High			SIEASVDVPAPK	1930	Unambiguous	1	1	Q8IVF2		CID	1	0	1	1		3.79079e+07	85	43	26	62.02	2.66925e-06	23	0	11.6688	18	373768	2	606.827	1212.65	0.126249	65.256	6572	6572	MS2	7/100	7	100	Peptide5mM.raw
			High			mPSFGVSAPGK	1636	Unambiguous	1	1	Q8IVF2	M1(Oxidation)	CID	1	0	1	1		200218256	119	44	28	61.98	3.77152e-06	26	0	6.99535	9	715812	2	547.271	1093.53	-0.791219	50.0327	4731	4731	MS2	9/88	9	88	Peptide5mM.raw
			High			LEGDLSLADKDVTAK	2573	Unambiguous	1	1	Q8IVF2		CID	1	0	1	1		1.89567e+08	164	46	29	61.77	5.45524e-06	26	1	0.617512	2	1.99272e+06	3	525.614	1574.83	-0.682788	65.3527	6378	6378	MS2	13/144	13	144	Peptide5mM_130510063628.raw
			High			LEGDLSLAHEDVAGK	2545	Unambiguous	1	1	Q8IVF2		CID	1	0	1	1		3.43898e+07	136	45	28	61.71	4.58679e-06	26	0	26.4059	20	241656	3	518.598	1553.78	-0.502617	64.0614	6234	6234	MS2	13/130	13	130	Peptide5mM_130510063628.raw
			High			AKLDSAQLEGDLSLADKDVTAK	3182	Unambiguous	1	1	Q8IVF2		CID	1	0	1	1		1.55165e+07	120	44	28	61.59	4.16055e-06	23	2	39.1508	58	64518.6	3	763.404	2288.2	0.334495	96.4021	9897	9897	MS2	20/240	20	240	Peptide5mM_130510063628.raw
	High					EPTTHAEAQGDEGDGEEGLQR	3168	Unambiguous	1	1	Q8IVF2		CID	1	0	1	1		5.1598e+07	20	32	21	61.52	7.04693e-07	21	0	1.65308	10	420164	3	742.656	2225.95	0.304531	34.2426	2788	2788	MS2	12/216	12	216	NoPeptide.raw
		High				LPEGPVPEGAGPK	2001	Unambiguous	1	1	Q8IVF2		CID	1	0	1	1		1.13216e+08	146	40	28	61.46	5.21582e-06	28	0	14.1655	16	422794	2	624.336	1247.66	0.898374	53.6608	5403	5403	MS2	7/106	7	106	PeptideScramble.raw
	High					SmEASVDVSAPK	1982	Unambiguous	1	1	Q8IVF2	M2(Oxidation)	CID	1	0	1	1		5.49644e+07	59	36	25	61.45	2.11262e-06	24	0	1.14972	10	702391	2	618.792	1236.58	-0.815594	37.7262	3109	3109	MS2	8/104	8	104	NoPeptide_130510205847.raw
		High				VEADLSLPSmQGDLK	2678	Selected	1	1	Q8IVF2	M10(Oxidation)	CID	0.1475	0	1	1		4.39856e+07	101	38	26	61.43	3.63322e-06	23	0	0	20	205738	2	809.904	1618.8	0.608023	84.0681	9116	9116	MS2	11/142	11	142	PeptideScramble.raw
		High				LPEGPLPEGAGFK	2160	Unambiguous	1	1	Q8IVF2		CID	1	0	1	1		77694309	94	38	26	61.38	3.42057e-06	24	0	2.32431	9	738767	2	656.35	1311.69	-0.765671	85.7422	8568	8568	MS2	8/106	8	106	PeptideScramble_130510143047.raw
	High					LPEGHVLEGAGLK	2174	Unambiguous	1	1	Q8IVF2		CID	1	0	1	1		2.78358e+07	120	39	28	61.34	4.40708e-06	28	0	31.0441	39	168682	2	660.369	1319.73	-0.734044	60.5921	5778	5778	MS2	10/106	10	106	NoPeptide.raw
		High				LPEGPLPEGAGFK	2160	Unambiguous	1	1	Q8IVF2		CID	1	0	1	1		77694309	94	38	26	61.34	3.45222e-06	22	0	13.9039	22	303801	2	656.35	1311.69	-1.51018	85.1737	8505	8505	MS2	8/106	8	106	PeptideScramble_130510143047.raw
	High					mDVTAPDVEVSQPSmEVDVEAPGAK	3236	Unambiguous	1	1	Q8IVF2	M1(Oxidation); M15(Oxidation)	CID	1	0	1	1		3.82459e+07	55	36	25	61.33	2.02457e-06	24	0	8.99575	39	88577.7	3	878.403	2633.19	-0.794306	97.3238	9707	9707	MS2	37/254	37	254	NoPeptide_130510205847.raw
			High			LPEGPVPEGAGPK	2001	Unambiguous	1	1	Q8IVF2		CID	1	0	1	1		3.92378e+07	150	45	29	61.31	5.54704e-06	29	0	13.7195	33	202850	2	624.335	1247.66	0.31134	53.6266	5056	5056	MS2	7/106	7	106	Peptide5mM_130510063628.raw
	High					LPEGPVPEGAGPK	2001	Unambiguous	1	1	Q8IVF2		CID	1	0	1	1		6.6913e+07	155	41	29	61.3	5.74515e-06	29	0	32.4415	47	134300	2	624.336	1247.66	0.507018	53.5514	4978	4978	MS2	7/106	7	106	NoPeptide.raw
		High				LPEGHVLEGAGLK	2174	Unambiguous	1	1	Q8IVF2		CID	1	0	1	1		5.32228e+07	126	39	27	61.26	4.71347e-06	27	0	48.5341	19	341961	2	660.37	1319.73	0.560905	59.9592	6168	6168	MS2	10/106	10	106	PeptideScramble.raw
	High					SmEASVDVSAPK	1982	Unambiguous	1	1	Q8IVF2	M2(Oxidation)	CID	1	0	1	1		6.02512e+07	57	36	25	61.21	2.15697e-06	24	0	0.800341	9	716114	2	618.793	1236.58	0.0728525	37.3175	3124	3124	MS2	8/104	8	104	NoPeptide.raw
		High				VPDVEVSLPSVEVDVQAPK	8055	Unambiguous	1	1	Q8IVF2		CID	1	0	1	1		1.10291e+07	108	38	26	61.21	4.0869e-06	22	0	18.3143	35	127386	2	1004.03	2007.06	-2.2247	110.812	12276	12276	MS2	15/172	15	172	PeptideScramble.raw
	High					LPEGPVPEGAGPK	2001	Unambiguous	1	1	Q8IVF2		CID	1	0	1	1		6.37349e+07	150	40	29	61.06	5.87572e-06	29	0	24.8765	48	134237	2	624.335	1247.66	0.213501	53.8733	4918	4918	MS2	7/106	7	106	NoPeptide_130510205847.raw
			High			AKVEVSQPEADLPLPK	2828	Unambiguous	1	1	Q8IVF2		CID	1	0	1	1		1.47217e+07	96	43	27	60.95	3.85693e-06	27	1	20.005	47	98443.8	3	574.321	1720.95	-0.554711	79.2909	7976	7976	MS2	18/162	18	162	Peptide5mM_130510063628.raw
			High			mPSFGVSAPGK	1636	Unambiguous	1	1	Q8IVF2	M1(Oxidation)	CID	1	0	1	1		1.5864e+08	119	44	28	60.9	4.83634e-06	25	0	0	4	1.61755e+06	2	547.271	1093.53	-0.791219	50.5708	4681	4681	MS2	9/88	9	88	Peptide5mM_130510063628.raw
		High				LEGDLSLAEK	1628	Unambiguous	1	1	Q8IVF2		CID	1	0	1	1		4.96556e+07	191	41	29	60.89	7.78043e-06	29	0	3.48923	10	648683	2	537.787	1074.57	-1.47184	59.1923	5548	5548	MS2	8/86	8	86	PeptideScramble_130510143047.raw
		High				LPEGQVPEGAGLK	2100	Unambiguous	1	1	Q8IVF2		CID	1	0	1	1		1.48256e+08	123	39	27	60.89	5.01043e-06	25	0	14.7912	8	816726	2	647.854	1294.7	0.0166921	60.5327	5702	5702	MS2	11/122	11	122	PeptideScramble_130510143047.raw
	High					IQAPSADLEVQAGQVDLK	2964	Unambiguous	1	1	Q8IVF2		CID	1	0	1	1		9.05197e+06	146	40	29	60.84	6.01621e-06	24	0	19.8847	34	90397.3	3	628.003	1881.99	0.649723	102.29	10226	10226	MS2	11/190	11	190	NoPeptide_130510205847.raw
		High				MPSFGVSAPGR	1763	Unambiguous	1	1	Q8IVF2		CID	1	0	1	1		1.34138e+07	167	40	28	60.82	6.91332e-06	27	0	43.3265	15	416707	2	553.277	1105.55	1.53202	72.9107	7777	7777	MS2	8/88	8	88	PeptideScramble.raw
		High				VEADVSLPSmQGDLK	2591	Unambiguous	1	1	Q8IVF2	M10(Oxidation)	CID	1	0	1	1		449304006	127	39	27	60.81	5.26955e-06	27	0	0	2	4040264	2	802.893	1604.78	-2.94622	74.3883	7977	7977	MS2	12/142	12	142	PeptideScramble.raw
		High				mDVTAPDVEVSQPSmEVDVEAPGAK	3236	Unambiguous	1	1	Q8IVF2	M1(Oxidation); M15(Oxidation)	CID	1	0	1	1		3.60167e+07	62	36	24	60.79	2.58441e-06	22	0	5.69791	35	96415.5	3	878.404	2633.2	0.457367	96.1933	9718	9718	MS2	23/254	23	254	PeptideScramble_130510143047.raw
		High				EPTTHAEAQGDEGDGEEGLQR	3168	Unambiguous	1	1	Q8IVF2		CID	1	0	1	1		9.4745e+07	20	31	19	60.68	8.55067e-07	19	0	1.2339	7	595269	3	742.657	2225.96	0.38679	34.6432	3067	3067	MS2	12/216	12	216	PeptideScramble.raw
	High					VEADmSLPSmQGDLK	2726	Unambiguous	1	1	Q8IVF2	M5(Oxidation); M10(Oxidation)	CID	1	0	1	1		2.32384e+07	62	37	25	60.67	2.65682e-06	24	0	1.6335	64	104954	2	826.879	1652.75	0.564642	57.6062	5438	5438	MS2	19/142	19	142	NoPeptide.raw
	High					VEADVSLSSmQGDLK	2637	Unambiguous	1	1	Q8IVF2	M10(Oxidation)	CID	1	0	1	1		2.00279e+07	117	39	28	60.44	5.28635e-06	26	0	15.5222	35	206667	2	797.885	1594.76	0.166101	65.1197	6302	6302	MS2	9/142	9	142	NoPeptide.raw
		High				mPSFGVSAPGK	1636	Unambiguous	1	1	Q8IVF2	M1(Oxidation)	CID	1	0	1	1		167611460	131	39	27	60.43	5.93255e-06	22	0	2.68443	4	1.84015e+06	2	547.27	1093.53	-2.57729	50.1712	4532	4532	MS2	9/88	9	88	PeptideScramble_130510143047.raw
	High					VEADVSLSSmQGDLK	2637	Unambiguous	1	1	Q8IVF2	M10(Oxidation)	CID	1	0	1	1		13237210	116	39	28	60.41	5.2775e-06	26	0	22.0341	39	160449	2	797.886	1594.76	0.548824	65.5006	6227	6227	MS2	9/142	9	142	NoPeptide_130510205847.raw
	High					IQPPSAQLEVQAGQVDVK	2982	Unambiguous	1	1	Q8IVF2		CID	1	0	1	1		2.60335e+07	91	38	27	60.4	4.14965e-06	27	0	7.12925	41	175431	2	954.016	1907.02	0.705026	92.5214	9364	9364	MS2	24/190	24	190	NoPeptide.raw
		High				SIEASADVSALK	1897	Unambiguous	1	1	Q8IVF2		CID	1	0	1	1		22309406	180	41	29	60.39	8.22702e-06	27	0	15.4083	31	210046	2	595.816	1190.63	-0.599139	62.2252	5898	5898	MS2	10/104	10	104	PeptideScramble_130510143047.raw
		High				LDSAHLQGDLTLANK	2639	Unambiguous	1	1	Q8IVF2		CID	1	0	1	1		7.14911e+07	111	38	26	60.36	5.1085e-06	26	0	5.92162	17	271193	3	532.618	1595.84	-0.109097	72.3034	7701	7701	MS2	13/146	13	146	PeptideScramble.raw
	High					DTTEGGTQIGPPEIR	2568	Unambiguous	1	1	Q8IVF2		CID	1	0	1	1		4.81187e+07	108	39	28	60.18	5.18076e-06	28	0	10.5074	15	482441	2	785.889	1570.77	0.219295	73.4797	7262	7262	MS2	11/150	11	150	NoPeptide.raw
		High				AKVEVSQPEADLPLPK	2828	Unambiguous	1	1	Q8IVF2		CID	1	0	1	1		2.42528e+07	94	38	26	60.15	4.54044e-06	26	1	2.81892	23	156917	3	574.321	1720.95	-0.0227205	78.6774	7781	7781	MS2	18/162	18	162	PeptideScramble_130510143047.raw
			High			SmEASVDVSAPK	1982	Unambiguous	1	1	Q8IVF2	M2(Oxidation)	CID	1	0	1	1		4.55722e+07	60	41	25	60.04	2.9725e-06	23	0	0	36	187736	2	618.792	1236.58	-1.01303	37.2249	3264	3264	MS2	8/104	8	104	Peptide5mM.raw
		High				LPEGHmPEVAGLK	2323	Unambiguous	1	1	Q8IVF2	M6(Oxidation)	CID	1	0	1	1		2.49052e+06	124	39	27	59.98	6.22862e-06	26	0	11.1845	100	31669.5	2	697.361	1393.72	0.721381	45.8599	4028	4028	MS2	9/106	9	106	PeptideScramble_130510143047.raw
		High				LEGDLSLAHEDVAGK	2545	Unambiguous	1	1	Q8IVF2		CID	1	0	1	1		3.62005e+07	156	40	28	59.93	7.92674e-06	22	0	37.6517	13	524382	2	777.395	1553.78	1.43084	64.3034	6717	6717	MS2	8/130	8	130	PeptideScramble.raw
	High					mPSFGVSAPGK	1636	Unambiguous	1	1	Q8IVF2	M1(Oxidation)	CID	1	0	1	1		240089392	141	40	29	59.91	7.19762e-06	24	0	0	2	2.6889e+06	2	547.27	1093.53	-1.57262	50.9149	4554	4554	MS2	9/88	9	88	NoPeptide_130510205847.raw
		High				VEADVSLPSmQGDLK	2591	Unambiguous	1	1	Q8IVF2	M10(Oxidation)	CID	1	0	1	1		2.99831e+08	130	39	27	59.9	6.6514e-06	26	0	3.61677	10	683408	2	802.895	1604.78	-0.283886	74.4496	7324	7324	MS2	11/142	11	142	PeptideScramble_130510143047.raw
		High				DTTEGGTQIGPPEIR	2568	Unambiguous	1	1	Q8IVF2		CID	1	0	1	1		7.60126e+07	127	39	27	59.83	6.60349e-06	27	0	4.38146	10	687786	2	785.887	1570.77	-2.88926	73.3	7832	7832	MS2	11/150	11	150	PeptideScramble.raw
			High			SmEASVDVSAPK	1982	Unambiguous	1	1	Q8IVF2	M2(Oxidation)	CID	1	0	1	1		3.51684e+07	57	41	25	59.7	3.05383e-06	23	0	1.04459	18	345978	2	618.793	1236.58	0.0728525	37.8849	3284	3284	MS2	8/104	8	104	Peptide5mM_130510063628.raw
	High					EPTTHAEAQGDEGDGEEGLQR	3168	Unambiguous	1	1	Q8IVF2		CID	1	0	1	1		4.65724e+07	21	32	21	59.68	1.13029e-06	21	0	6.60282	55	66919.2	3	742.656	2225.95	-0.189025	34.1398	2724	2724	MS2	13/216	13	216	NoPeptide_130510205847.raw
		High				SmEASVDVSAPK	1982	Unambiguous	1	1	Q8IVF2	M2(Oxidation)	CID	1	0	1	1		8.58598e+07	60	36	24	59.65	3.25178e-06	22	0	5.02538	28	259528	2	618.792	1236.58	-1.01303	37.2112	3381	3381	MS2	8/104	8	104	PeptideScramble.raw
			High			DTTEGGTQIGPPEIR	2568	Unambiguous	1	1	Q8IVF2		CID	1	0	1	1		2.99747e+07	115	44	28	59.6	6.30475e-06	28	0	7.24729	27	240786	2	785.888	1570.77	-1.64583	73.3101	7297	7297	MS2	11/150	11	150	Peptide5mM_130510063628.raw
	High					SIEASADVSALK	1897	Unambiguous	1	1	Q8IVF2		CID	1	0	1	1		16961930	170	41	30	59.43	9.69212e-06	30	0	19.9845	58	92808.4	2	595.814	1190.62	-5.11031	62.8017	5927	5927	MS2	9/104	9	104	NoPeptide_130510205847.raw
		High				LHLSTAGmTGDELSTSEVR	3103	Unambiguous	1	1	Q8IVF2	M8(Oxidation)	CID	1	0	1	1		1.64048e+07	96	38	26	59.38	5.53658e-06	22	0	45.8721	25	172504	3	673.993	2019.97	0.205478	66.9539	6439	6439	MS2	10/170	10	170	PeptideScramble_130510143047.raw
	High					LDSAHLQGDLTLANK	2639	Unambiguous	1	1	Q8IVF2		CID	1	0	1	1		1.03412e+07	111	39	28	59.37	6.41642e-06	24	0	24.2457	69	93983.6	2	798.423	1595.84	0.128808	72.7414	7177	7177	MS2	20/146	20	146	NoPeptide.raw
			High			KPDAEVLTVESPEEEAmTK	3142	Unambiguous	1	1	Q8IVF2	M17(Oxidation)	CID	1	0	1	1		24253444	103	44	27	59.23	6.14904e-06	23	0	35.2219	26	135798	3	707.009	2119.01	0.450138	66.923	6557	6557	MS2	10/210	10	210	Peptide5mM_130510063628.raw
		High				SmEASVDVSAPK	1982	Unambiguous	1	1	Q8IVF2	M2(Oxidation)	CID	1	0	1	1		8.58598e+07	57	36	24	59.2	3.42645e-06	22	0	0	7	969914	2	618.793	1236.58	0.270285	37.7678	3445	3445	MS2	9/104	9	104	PeptideScramble.raw
	High					VQADQVDVK	1465	Unambiguous	1	1	Q8IVF2		CID	1	0	1	1		3.95509e+07	120	39	28	59.18	7.24688e-06	28	0	6.39578	11	552665	2	501.267	1001.53	-0.0195893	25.9589	1941	1941	MS2	7/84	7	84	NoPeptide.raw
		High				mPSFGVSAPGK	1636	Unambiguous	1	1	Q8IVF2	M1(Oxidation)	CID	1	0	1	1		343119945	141	40	28	59.17	8.53472e-06	22	0	10.8537	25	207703	2	547.27	1093.53	-1.12611	50.0183	4924	4924	MS2	9/88	9	88	PeptideScramble.raw
	High					mPSFGVSAPGR	1763	Unambiguous	1	1	Q8IVF2	M1(Oxidation)	CID	1	0	1	1		2.76288e+07	125	40	29	59.16	7.58368e-06	28	0	23.9788	22	298490	2	561.274	1121.54	0.275508	54.8906	5028	5028	MS2	9/88	9	88	NoPeptide_130510205847.raw
	High					VEADmSLPSmQGDLK	2726	Unambiguous	1	1	Q8IVF2	M5(Oxidation); M10(Oxidation)	CID	1	0	1	1		2.18315e+07	62	37	25	59.15	3.77018e-06	24	0	0	47	107831	2	826.879	1652.75	0.490783	57.8871	5368	5368	MS2	12/142	12	142	NoPeptide_130510205847.raw
	High					GEEVEGAGWmPGREPTTHAEAQGDEGDGEEGLQR	3267	Unambiguous	1	1	Q8IVF2	M10(Oxidation)	CID	1	0	1	1		1.62927e+07	14	30	19	59.14	8.53293e-07	19	1	0	32	55814	4	900.141	3597.54	0.417926	68.0959	6634	6634	MS2	24/362	24	362	NoPeptide.raw
			High			IQPPSAQLEVQAGQVDVK	2982	Unambiguous	1	1	Q8IVF2		CID	1	0	1	1		2.26284e+07	87	43	26	59.14	5.3026e-06	25	0	4.73919	86	88799.7	2	954.016	1907.02	0.320961	91.775	9400	9400	MS2	25/190	25	190	Peptide5mM_130510063628.raw
	High					mPSFGVSAPGK	1636	Unambiguous	1	1	Q8IVF2	M1(Oxidation)	CID	1	0	1	1		240089392	119	39	28	59.11	7.30326e-06	28	0	9.70737	20	295304	2	547.271	1093.53	-0.121444	50.3988	4488	4488	MS2	9/88	9	88	NoPeptide_130510205847.raw
	High					mPSFGVSAPGR	1763	Unambiguous	1	1	Q8IVF2	M1(Oxidation)	CID	1	0	1	1		2.54707e+07	125	40	29	59.11	7.6715e-06	28	0	30.705	28	218817	2	561.274	1121.54	0.275508	54.5286	5084	5084	MS2	9/88	9	88	NoPeptide.raw
		High				mPSFGVSAPGR	1763	Unambiguous	1	1	Q8IVF2	M1(Oxidation)	CID	1	0	1	1		3.99489e+07	120	39	27	59.09	7.39863e-06	26	0	21.5173	12	511214	2	561.274	1121.54	-0.704066	54.6257	5520	5520	MS2	9/88	9	88	PeptideScramble.raw
		High				VQADQVDVK	1465	Unambiguous	1	1	Q8IVF2		CID	1	0	1	1		3.70004e+07	120	39	27	59.02	7.51885e-06	27	0	5.09327	22	263288	2	501.267	1001.53	-0.3243	26.8425	2054	2054	MS2	7/84	7	84	PeptideScramble_130510143047.raw
			High			IQPPSAQLEVQAGQVDVK	2982	Unambiguous	1	1	Q8IVF2		CID	1	0	1	1		2.78219e+07	87	43	26	59	5.47633e-06	25	0	4.48883	31	155159	2	954.016	1907.02	0.25695	92.1403	9746	9746	MS2	23/190	23	190	Peptide5mM.raw
		High				VQTGQVDVK	1373	Unambiguous	1	1	Q8IVF2		CID	1	0	1	1		3.25287e+07	173	40	28	58.98	1.094e-05	28	0	10.0488	14	470759	2	487.268	973.529	-1.91546	23.1764	1653	1653	MS2	8/86	8	86	PeptideScramble_130510143047.raw
			High			LDSAHLQGDLTLANK	2639	Unambiguous	1	1	Q8IVF2		CID	1	0	1	1		8.36193e+06	125	44	28	58.94	7.97774e-06	24	0	27.8442	49	88650.1	2	798.423	1595.84	-0.33015	72.45	7427	7427	MS2	20/146	20	146	Peptide5mM.raw
		High				IQPPSAQLEVQAGQVDVK	2982	Unambiguous	1	1	Q8IVF2		CID	1	0	1	1		3.55042e+07	87	37	25	58.88	5.62975e-06	24	0	1.62022	24	210411	2	954.016	1907.02	0.384972	91.7546	9249	9249	MS2	13/190	13	190	PeptideScramble_130510143047.raw
	High					SIEASVHVSAPK	1945	Unambiguous	1	1	Q8IVF2		CID	1	0	1	1		1.85385e+07	85	38	27	58.84	5.55123e-06	27	0	27.1105	42	149891	2	612.833	1224.66	0.631944	42.6621	3688	3688	MS2	15/104	15	104	NoPeptide.raw
	High					VDPEcSVEDSK	2042	Unambiguous	1	1	Q8IVF2	C5(Carbamidomethyl)	CID	1	0	1	1		3.60036e+07	22	32	21	58.8	1.45008e-06	21	0	10.6811	17	391847	2	632.772	1264.54	-0.0434062	31.797	2486	2486	MS2	8/96	8	96	NoPeptide_130510205847.raw
		High				IQAPSADLEVQAGQVDLK	2964	Unambiguous	1	1	Q8IVF2		CID	1	0	1	1		9.00579e+06	139	39	27	58.79	9.183e-06	24	0	19.7056	38	96671.5	3	628.002	1881.99	0.26055	101.003	10230	10230	MS2	17/190	17	190	PeptideScramble_130510143047.raw
			High			VEADVSLPSmQGDLK	2591	Unambiguous	1	1	Q8IVF2	M10(Oxidation)	CID	1	0	1	1		2.26129e+08	117	44	28	58.79	7.72958e-06	23	0	7.56943	15	460796	2	802.896	1604.78	0.172513	74.8631	7488	7488	MS2	10/142	10	142	Peptide5mM_130510063628.raw
		High				IQAPSADLEVQAGQVDLK	2964	Unambiguous	1	1	Q8IVF2		CID	1	0	1	1		1.1228e+07	139	39	27	58.74	9.28934e-06	26	0	37.9291	33	91584	3	628.002	1881.99	0.0659628	101.503	11110	11110	MS2	12/190	12	190	PeptideScramble.raw
		High				TTHLSIQPPSADLEVQAGQEDVK	3205	Unambiguous	1	1	Q8IVF2		CID	1	0	1	1		1.82358e+07	128	39	27	58.71	8.61351e-06	23	0	6.30205	65	55053.9	3	821.751	2463.24	0.478886	91.5017	9219	9219	MS2	14/248	14	248	PeptideScramble_130510143047.raw
		High				MPSFGVSAPGR	1763	Unambiguous	1	1	Q8IVF2		CID	1	0	1	1		8.10482e+06	167	40	28	58.7	1.12638e-05	27	0	46.7072	36	170053	2	553.278	1105.55	1.75285	72.4155	7069	7069	MS2	7/88	7	88	PeptideScramble_130510143047.raw
		High				GPQIDVNVPK	1611	Unambiguous	1	1	Q8IVF2		CID	1	0	1	1		6.0245e+07	72	37	25	58.69	4.86746e-06	22	0	29.2931	13	466611	2	533.798	1066.59	0.427445	60.5443	5704	5704	MS2	7/86	7	86	PeptideScramble_130510143047.raw
		High				AALAPELALEIPSGSQADIPLPK	3186	Unambiguous	1	1	Q8IVF2		CID	1	0	1	1		3.27987e+07	48	35	23	58.67	3.25995e-06	22	0	8.91501	21	185875	3	767.762	2301.27	0.108025	115.201	12816	12816	MS2	14/214	14	214	PeptideScramble.raw
	High					VQADQVDVK	1465	Unambiguous	1	1	Q8IVF2		CID	1	0	1	1		3.41662e+07	155	41	29	58.6	1.0698e-05	29	0	26.2984	26	230537	2	501.266	1001.53	-0.811838	26.11	1904	1904	MS2	7/84	7	84	NoPeptide_130510205847.raw
	High					LPEGPLPEGAGFK	2160	Unambiguous	1	1	Q8IVF2		CID	1	0	1	1		7.63937e+07	117	39	28	58.59	8.09386e-06	24	0	1.94621	6	1.04061e+06	2	656.351	1311.69	0.444149	86.6212	8567	8567	MS2	8/106	8	106	NoPeptide_130510205847.raw
	High					IQAPSADLEVQAGQVDLK	2964	Unambiguous	1	1	Q8IVF2		CID	1	0	1	1		1.07728e+07	136	40	29	58.58	9.42994e-06	27	0	24.9484	47	86203.2	3	628.003	1881.99	0.747016	101.695	10323	10323	MS2	8/190	8	190	NoPeptide.raw
		High				FKmPSFGVSAPGK	2272	Unambiguous	1	1	Q8IVF2	M3(Oxidation)	CID	1	0	1	1		27798725	166	40	28	58.58	1.15101e-05	24	1	0	15	295522	3	456.904	1368.7	-0.106039	60.8044	6276	6276	MS2	10/126	10	126	PeptideScramble.raw
		High				mDVTAPDVEVSQPSmEVDVEAPGAK	3236	Unambiguous	1	1	Q8IVF2	M1(Oxidation); M15(Oxidation)	CID	1	0	1	1		39871380	57	36	24	58.51	4.01647e-06	22	0	6.0599	15	236726	3	878.403	2633.2	-0.0989319	97.1346	10634	10634	MS2	36/254	36	254	PeptideScramble.raw
			High			MPSFGVSAPGK	1636	Unambiguous	1	1	Q8IVF2		CID	1	0	1	1		7.26052e+07	133	45	28	58.5	9.39337e-06	28	0	1.50984	6	1.01428e+06	2	539.273	1077.54	-0.424171	69.8605	6892	6892	MS2	9/88	9	88	Peptide5mM_130510063628.raw
		High				LEGDLSLADKEVTAK	2595	Unambiguous	1	1	Q8IVF2		CID	0.2414	0	1	1		2.22102e+07	172	40	28	58.46	1.22602e-05	28	1	31.7381	37	126754	3	530.285	1588.84	-0.6925	67.2032	6465	6465	MS2	14/144	14	144	PeptideScramble_130510143047.raw
		High				FSFPAPSSEDDVFIPTVR	3098	Unambiguous	1	1	Q8IVF2		CID	1	0	1	1		4.01816e+07	117	39	27	58.41	8.43637e-06	22	0	7.11527	24	191768	2	1005.99	2010.98	0.875315	114.041	11811	11811	MS2	14/164	14	164	PeptideScramble_130510143047.raw
			High			mPSFGVSAPGR	1763	Unambiguous	1	1	Q8IVF2	M1(Oxidation)	CID	1	0	1	1		1.72779e+07	125	44	28	58.33	9.18079e-06	27	0	18.971	26	247678	2	561.274	1121.54	-0.0510163	54.6044	5164	5164	MS2	7/88	7	88	Peptide5mM_130510063628.raw
		High				mPSFGVSAPGR	1763	Unambiguous	1	1	Q8IVF2	M1(Oxidation)	CID	1	0	1	1		2.41266e+07	125	39	27	58.32	9.20195e-06	26	0	21.9549	23	279548	2	561.274	1121.54	0.0578253	54.2424	5004	5004	MS2	7/88	7	88	PeptideScramble_130510143047.raw
	High					LPEGPVPEGAGLK	2038	Unambiguous	1	1	Q8IVF2		CID	1	0	1	1		2.44849e+08	133	40	29	58.28	9.88147e-06	29	0	6.97419	5	1.40943e+06	2	632.35	1263.69	-1.37434	70.1635	6880	6880	MS2	14/106	14	106	NoPeptide.raw
		High				DAHDVSPTSTDTEAQLTVER	3152	Unambiguous	1	1	Q8IVF2		CID	1	0	1	1		3.86304e+07	57	36	24	58.28	4.23492e-06	22	0	7.30427	10	375930	3	724.673	2172.01	0.290603	67.3535	7091	7091	MS2	23/198	23	198	PeptideScramble.raw
			High			VEADVSLPSmQGDLK	2591	Unambiguous	1	1	Q8IVF2	M10(Oxidation)	CID	1	0	1	1		2.7848e+08	117	44	28	58.28	8.69272e-06	23	0	1.83265	8	875912	2	802.896	1604.78	0.552845	74.7328	7716	7716	MS2	11/142	11	142	Peptide5mM.raw
			High			EPTTHAEAQGDEGDGEEGLQR	3168	Unambiguous	1	1	Q8IVF2		CID	1	0	1	1		4.47099e+07	21	37	20	58.27	1.56383e-06	20	0	12.4495	33	141941	3	742.657	2225.96	0.798086	34.039	2905	2905	MS2	13/216	13	216	Peptide5mM.raw
		High				mPSFGVSAPGR	1763	Unambiguous	1	1	Q8IVF2	M1(Oxidation)	CID	1	0	1	1		3.99489e+07	136	39	27	58.06	1.06294e-05	25	0	26.2188	29	223161	2	561.275	1121.54	1.25508	55.1857	5590	5590	MS2	7/88	7	88	PeptideScramble.raw
			High			mPSFGVSAPGR	1763	Unambiguous	1	1	Q8IVF2	M1(Oxidation)	CID	1	0	1	1		21392717	125	44	28	58.06	9.76967e-06	26	0	24.0837	32	189634	2	561.274	1121.54	0.166667	54.9605	5344	5344	MS2	7/88	7	88	Peptide5mM.raw
			High			LHLSTAGmTGDELSTSEVR	3103	Unambiguous	1	1	Q8IVF2	M8(Oxidation)	CID	1	0	1	1		11726162	87	43	26	58.03	6.84683e-06	23	0	44.6224	28	119697	3	673.993	2019.96	-0.882296	67.3007	6599	6599	MS2	18/170	18	170	Peptide5mM_130510063628.raw
			High			LEGDLSLAHEDVAGK	2545	Unambiguous	1	1	Q8IVF2		CID	1	0	1	1		4.67752e+07	136	45	28	57.95	1.09021e-05	28	0	13.332	11	388642	3	518.598	1553.78	-0.502617	64.3882	6471	6471	MS2	13/130	13	130	Peptide5mM.raw
	High					DTTEGGTQIGPPEIR	2568	Unambiguous	1	1	Q8IVF2		CID	1	0	1	1		4.5818e+07	120	39	28	57.91	9.70848e-06	27	0	13.4454	34	190794	2	785.89	1570.77	1.69585	73.2076	7092	7092	MS2	11/150	11	150	NoPeptide_130510205847.raw
	High					VQTGQVDVK	1373	Unambiguous	1	1	Q8IVF2		CID	1	0	1	1		3.48768e+07	159	41	30	57.87	1.29828e-05	30	0	6.97135	14	468095	2	487.27	973.532	0.404244	22.9097	1549	1549	MS2	8/86	8	86	NoPeptide_130510205847.raw
	High					SIEVLVDVSAPK	2028	Unambiguous	1	1	Q8IVF2		CID	1	0	1	1		8.26164e+06	99	39	28	57.85	8.12092e-06	27	0	56.7576	100	46000.1	2	628.858	1256.71	-0.249155	97.102	9685	9685	MS2	10/104	10	104	NoPeptide_130510205847.raw
		High				LEGDLSLADKDVTAK	2573	Unambiguous	1	1	Q8IVF2		CID	1	0	1	1		2.61439e+08	164	40	28	57.83	1.35149e-05	26	1	0.988509	3	1416749	3	525.613	1574.83	-0.915329	65.0487	6222	6222	MS2	14/144	14	144	PeptideScramble_130510143047.raw
		High				IQPPSAQLEVQAGQVDVK	2982	Unambiguous	1	1	Q8IVF2		CID	1	0	1	1		5.8008e+07	87	37	25	57.8	7.2192e-06	24	0	6.86335	18	304876	2	954.016	1907.02	0.448983	92.1672	10080	10080	MS2	24/190	24	190	PeptideScramble.raw
		High				SIEASADVSALK	1897	Unambiguous	1	1	Q8IVF2		CID	1	0	1	1		4.4788e+07	180	41	29	57.76	1.50745e-05	29	0	4.87958	27	233258	2	595.817	1190.63	-0.0865075	62.5218	6493	6493	MS2	9/104	9	104	PeptideScramble.raw
		High				SmEASVDVSAPK	1982	Unambiguous	1	1	Q8IVF2	M2(Oxidation)	CID	1	0	1	1		5.2214e+07	59	36	24	57.74	4.96389e-06	22	0	0	36	214235	2	618.791	1236.57	-2.69121	37.1598	3119	3119	MS2	8/104	8	104	PeptideScramble_130510143047.raw
		High				VEADmSLPSmQGDLK	2726	Unambiguous	1	1	Q8IVF2	M5(Oxidation); M10(Oxidation)	CID	1	0	1	1		2.14502e+07	68	36	24	57.69	5.78734e-06	22	0	7.64758	56	118981	2	826.878	1652.75	-1.20797	56.7629	5288	5288	MS2	12/142	12	142	PeptideScramble_130510143047.raw
	High					SmEASVDVSAPK	1982	Unambiguous	1	1	Q8IVF2	M2(Oxidation)	CID	1	0	1	1		5.49644e+07	59	36	25	57.68	5.03294e-06	24	0	20.0695	100	62476.6	2	618.792	1236.58	-0.618162	37.2575	3061	3061	MS2	8/104	8	104	NoPeptide_130510205847.raw
			High			FKmPSFGVSAPGK	2272	Unambiguous	1	1	Q8IVF2	M3(Oxidation)	CID	1	0	1	1		1.7189e+07	166	46	29	57.67	1.41931e-05	26	1	3.48076	35	114720	3	456.904	1368.7	-0.306711	60.2801	5976	5976	MS2	9/126	9	126	Peptide5mM.raw
	High					LDSAHLQGDLTLANK	2639	Unambiguous	1	1	Q8IVF2		CID	1	0	1	1		3.98204e+07	111	39	28	57.64	9.55637e-06	26	0	8.9164	35	133571	3	532.618	1595.84	-0.223836	72.5021	7150	7150	MS2	12/146	12	146	NoPeptide.raw
	High					LPEGPVPEGAGLK	2038	Unambiguous	1	1	Q8IVF2		CID	1	0	1	1		2.44849e+08	132	40	29	57.57	1.1549e-05	29	0	7.60436	4	1.58046e+06	2	632.35	1263.69	-0.794755	69.5856	6813	6813	MS2	16/106	16	106	NoPeptide.raw
		High				ATDLSIQPPSADLEVQAGQVDVK	3194	Unambiguous	1	1	Q8IVF2		CID	1	0	1	1		26560214	137	39	27	57.46	1.22939e-05	22	0	3.8108	18	238636	2	1191.11	2381.21	-2.07209	107.869	11054	11054	MS2	14/246	14	246	PeptideScramble_130510143047.raw
			High			VEADmSLPSmQGDLK	2726	Unambiguous	1	1	Q8IVF2	M5(Oxidation); M10(Oxidation)	CID	1	0	1	1		1.71645e+07	63	41	25	57.44	5.67951e-06	23	0	0	67	98106.7	2	826.88	1652.75	0.712359	56.8982	5581	5581	MS2	22/142	22	142	Peptide5mM.raw
	High					mPSFGVSAPGK	1636	Unambiguous	1	1	Q8IVF2	M1(Oxidation)	CID	1	0	1	1		2.48884e+08	117	39	28	57.43	1.0572e-05	24	0	8.78602	14	459851	2	547.271	1093.54	0.325073	50.0724	4544	4544	MS2	9/88	9	88	NoPeptide.raw
		High				VEADmSLPSmQGDLK	2726	Unambiguous	1	1	Q8IVF2	M5(Oxidation); M10(Oxidation)	CID	1	0	1	1		3.03488e+07	71	37	25	57.43	6.41547e-06	22	0	0	26	288197	2	826.88	1652.75	1.15551	57.5303	5881	5881	MS2	17/142	17	142	PeptideScramble.raw
	High					LEGDLSLAHEDVAGK	2545	Unambiguous	1	1	Q8IVF2		CID	1	0	1	1		6.01391e+07	141	40	29	57.31	1.30975e-05	28	0	10.8816	13	341715	3	518.598	1553.78	-0.266927	64.6493	6247	6247	MS2	13/130	13	130	NoPeptide.raw
	High					LEGDLSLAHEDVAGK	2545	Unambiguous	1	1	Q8IVF2		CID	1	0	1	1		6.01391e+07	134	40	29	57.28	1.25336e-05	29	0	11.1289	14	341517	3	518.597	1553.78	-2.2703	64.0552	6179	6179	MS2	13/130	13	130	NoPeptide.raw
		High				VEADVSLSSmQGDLK	2637	Unambiguous	1	1	Q8IVF2	M10(Oxidation)	CID	1	0	1	1		3.09469e+07	120	39	27	57.25	1.13019e-05	23	0	5.15446	27	179119	2	797.886	1594.76	1.08463	65.0577	6811	6811	MS2	12/142	12	142	PeptideScramble.raw
		High				TDVTAPDVEVSQPGmEVDVEAPGAK	3219	Unambiguous	1	1	Q8IVF2	M15(Oxidation)	CID	1	0	1	1		5.57941e+07	85	37	25	57.25	8.00551e-06	22	0	6.56904	10	351809	3	853.071	2557.2	0.257706	97.3306	9837	9837	MS2	21/256	21	256	PeptideScramble_130510143047.raw
		High				TLEGQAQETAVAQR	2474	Unambiguous	1	1	Q8IVF2		CID	1	0	1	1		6149647	119	39	27	57.19	1.13636e-05	22	0	0	38	90909.7	3	501.257	1501.76	-2.16643	46.8576	4144	4144	MS2	17/138	17	138	PeptideScramble_130510143047.raw
			High			MPSFGVSAPGK	1636	Unambiguous	1	1	Q8IVF2		CID	1	0	1	1		7.26052e+07	131	45	28	57.19	1.25095e-05	25	0	22.9007	35	163528	2	539.274	1077.54	0.368832	69.3159	6829	6829	MS2	9/88	9	88	Peptide5mM_130510063628.raw
		High				DTTEGGTQIGPPEIR	2568	Unambiguous	1	1	Q8IVF2		CID	1	0	1	1		4.94196e+07	115	39	27	57.16	1.10578e-05	25	0	0	16	424250	2	785.889	1570.77	-0.480128	72.8818	7131	7131	MS2	11/150	11	150	PeptideScramble_130510143047.raw
			High			LPEGQVPEGAGLK	2100	Unambiguous	1	1	Q8IVF2		CID	1	0	1	1		1.17103e+08	123	44	28	57.12	1.19364e-05	25	0	41.6953	6	1.05447e+06	2	647.854	1294.7	-0.266162	60.3286	5982	5982	MS2	15/122	15	122	Peptide5mM.raw
			High			AKLDGAQLEGDLSLADK	2853	Unambiguous	1	1	Q8IVF2		CID	1	0	1	1		9079527	118	44	28	57.08	1.15572e-05	23	1	0	29	141398	3	581.975	1743.91	-1.69924	89.0945	9395	9395	MS2	9/182	9	182	Peptide5mM.raw
		High				SIEASVDVPAPK	1930	Unambiguous	1	1	Q8IVF2		CID	1	0	1	1		5.05835e+07	85	37	25	57.07	8.34428e-06	22	0	6.21342	28	227021	2	606.827	1212.65	0.0255848	65.0992	6229	6229	MS2	8/100	8	100	PeptideScramble_130510143047.raw
			High			SIEASVDLSAPK	1938	Unconsidered	1	1	Q8IVF2		CID		0.24	2	2		2.14521e+07	142	45	29	57.02	1.41013e-05	29	0	23.3614	19	350677	2	608.825	1216.64	0.59713	71.4819	7312	7312	MS2	7/104	7	104	Peptide5mM.raw
		High				SIEASVDLSAPK	1938	Unconsidered	1	1	Q8IVF2		CID		0.2083	2	2		2.7791e+07	152	40	28	57	1.5164e-05	28	0	14.4214	16	408044	2	608.825	1216.64	1.0988	71.0633	6909	6909	MS2	7/104	7	104	PeptideScramble_130510143047.raw
	High					mEADmSIPSmQGDLK	2809	Unambiguous	1	1	Q8IVF2	M1(Oxidation); M5(Oxidation); M10(Oxidation)	CID	1	0	1	1		7.27358e+06	18	31	20	56.96	1.81235e-06	20	0	0	98	62363.9	2	850.864	1700.72	1.50886	49.4082	4469	4469	MS2	13/142	13	142	NoPeptide.raw
		High				VEADVSLPSmQGDLK	2591	Unambiguous	1	1	Q8IVF2	M10(Oxidation)	CID	1	0	1	1		2.99831e+08	116	39	27	56.87	1.19242e-05	27	0	0	3	2.71883e+06	2	802.895	1604.78	-1.19669	73.8668	7256	7256	MS2	12/142	12	142	PeptideScramble_130510143047.raw
		High				SIEASVHVSAPK	1945	Unambiguous	1	1	Q8IVF2		CID	1	0	1	1		1.7027e+07	84	37	25	56.86	8.65465e-06	25	0	17.7977	39	159496	2	612.833	1224.66	-0.364826	42.5192	3674	3674	MS2	7/104	7	104	PeptideScramble_130510143047.raw
	High					SIEASVDLSAPK	1938	Unconsidered	1	1	Q8IVF2		CID		0.2083	2	2		1.90344e+07	156	41	29	56.85	1.611e-05	29	0	18.0402	21	284112	2	608.825	1216.64	1.19913	72.0698	6968	6968	MS2	7/104	7	104	NoPeptide_130510205847.raw
		High				TLEGQAQETAVAQR	2474	Unambiguous	1	1	Q8IVF2		CID	1	0	1	1		1.64713e+07	112	39	27	56.85	1.15661e-05	22	0	11.2787	20	222543	3	501.258	1501.76	-1.19101	47.267	4567	4567	MS2	15/138	15	138	PeptideScramble.raw
		High				VEADVSLSSmQGDLK	2637	Unambiguous	1	1	Q8IVF2	M10(Oxidation)	CID	1	0	1	1		1.75437e+07	118	39	27	56.83	1.2242e-05	22	0	21.1141	32	191700	2	797.887	1594.77	2.2328	64.8683	6204	6204	MS2	12/142	12	142	PeptideScramble_130510143047.raw
	High					DTTEGGTQIGPPEIR	2568	Unambiguous	1	1	Q8IVF2		CID	1	0	1	1		4.5818e+07	109	39	28	56.68	1.17057e-05	28	0	10.1769	15	432034	2	785.889	1570.77	-0.169273	73.746	7155	7155	MS2	19/150	19	150	NoPeptide_130510205847.raw
			High			LPEGPLPEGAGFK	2160	Unambiguous	1	1	Q8IVF2		CID	1	0	1	1		6.46484e+07	117	44	28	56.59	1.28279e-05	23	0	6.45459	10	671035	2	656.351	1311.69	-0.300356	86.1581	9037	9037	MS2	17/106	17	106	Peptide5mM.raw
			High			TTDLSIQPPSADLK	2448	Unambiguous	1	1	Q8IVF2		CID	1	0	1	1		9.0919e+07	144	45	29	56.52	1.60447e-05	29	0	18.8838	9	751018	2	743.394	1485.78	0.580036	86.1107	8744	8744	MS2	12/140	12	140	Peptide5mM_130510063628.raw
	High					LPEGHmPEVAGLK	2323	Unambiguous	1	1	Q8IVF2	M6(Oxidation)	CID	1	0	1	1		5.39391e+06	155	41	29	56.51	1.73102e-05	28	0	28.249	76	58804.1	2	697.361	1393.71	0.108278	46.1128	4066	4066	MS2	9/106	9	106	NoPeptide.raw
		High				SIEASVHVSAPK	1945	Unambiguous	1	1	Q8IVF2		CID	1	0	1	1		42991995	84	37	25	56.5	9.40263e-06	25	0	20.3957	15	422616	2	612.833	1224.66	-0.165472	42.8038	4028	4028	MS2	7/104	7	104	PeptideScramble.raw
		High				LPEGHVPEGAGLK	2125	Unambiguous	1	1	Q8IVF2		CID	1	0	1	1		502118197	144	40	28	56.48	1.61932e-05	23	0	16.8383	17	244188	3	435.238	1303.7	-0.9023	45.3729	4335	4335	MS2	9/106	9	106	PeptideScramble.raw
			High			LPEGHVPEGAGLK	2125	Unambiguous	1	1	Q8IVF2		CID	1	0	1	1		2.56095e+08	144	45	29	56.44	1.6343e-05	29	0	2.06979	1	3.6732e+06	3	435.238	1303.7	-1.11298	45.8527	4216	4216	MS2	9/106	9	106	Peptide5mM.raw
	High					LEGDLSLADKDVTAK	2573	Unambiguous	1	1	Q8IVF2		CID	1	0	1	1		3.27549e+08	156	41	29	56.43	1.77458e-05	29	1	3.00823	2	2463167	3	525.614	1574.83	0.247374	65.4825	6343	6343	MS2	12/144	12	144	NoPeptide.raw
		High				VEADVSLPSMQGDLK	2591	Unambiguous	1	1	Q8IVF2		CID	1	0	1	1		3.16487e+07	153	40	28	56.41	1.74848e-05	24	0	27.597	56	133737	2	794.899	1588.79	1.27631	96.9289	10612	10612	MS2	13/142	13	142	PeptideScramble.raw
	High					LPEGPVPEGAGLK	2038	Unambiguous	1	1	Q8IVF2		CID	1	0	1	1		2.38365e+08	135	40	29	56.39	1.5499e-05	26	0	7.04109	4	1720065	2	632.351	1263.69	0.171226	70.3769	6774	6774	MS2	15/106	15	106	NoPeptide_130510205847.raw
			High			GPQIDVNVPK	1611	Unambiguous	1	1	Q8IVF2		CID	1	0	1	1		4.40403e+07	96	43	27	56.38	1.10469e-05	23	0	11.7054	15	405566	2	533.798	1066.59	-0.602599	60.9024	5874	5874	MS2	7/86	7	86	Peptide5mM_130510063628.raw
	High					LPEGHVLEGAGLK	2174	Unambiguous	1	1	Q8IVF2		CID	1	0	1	1		4.06334e+07	120	39	28	56.33	1.39685e-05	28	0	10.2813	26	156337	3	440.582	1319.73	-0.512992	60.2983	5632	5632	MS2	10/106	10	106	NoPeptide_130510205847.raw
			High			SIEASVHVSAPK	1945	Unambiguous	1	1	Q8IVF2		CID	1	0	1	1		1.34191e+07	97	43	27	56.21	1.16076e-05	25	0	42.7052	67	76351.9	2	612.833	1224.66	0.133559	42.7892	3794	3794	MS2	7/104	7	104	Peptide5mM_130510063628.raw
	High					mPSFGVSAPGK	1636	Unambiguous	1	1	Q8IVF2	M1(Oxidation)	CID	1	0	1	1		129581418	148	40	29	56.15	1.79569e-05	29	0	11.436	32	182062	2	547.272	1093.54	1.55299	52.8212	4897	4897	MS2	9/88	9	88	NoPeptide.raw
		High				ASSTDmPSQISVVNVDQLWEDSVLTVK	3248	Unambiguous	1	1	Q8IVF2	M6(Oxidation)	CID	1	0	1	1		7.49768e+06	90	38	26	56.08	1.10972e-05	26	0	9.51244	51	53968.8	3	988.82	2964.45	-1.36479	119.772	13338	13338	MS2	25/290	25	290	PeptideScramble.raw
		High				FKmPSFGVSAPGK	2272	Unambiguous	1	1	Q8IVF2	M3(Oxidation)	CID	1	0	1	1		24451765	148	40	28	56.06	1.83329e-05	22	1	21.2005	12	350534	3	456.903	1368.69	-2.31343	61.7153	5841	5841	MS2	10/126	10	126	PeptideScramble_130510143047.raw
			High			STEDGAELEEQK	2212	Unambiguous	1	1	Q8IVF2		CID	1	0	1	1		6.1752e+06	30	38	22	56.03	3.74189e-06	22	0	17.9968	83	80845.4	2	668.299	1335.59	-1.00482	28.339	2266	2266	MS2	9/108	9	108	Peptide5mM_130510063628.raw
	High					VEADVSLPSmQGDLK	2591	Unambiguous	1	1	Q8IVF2	M10(Oxidation)	CID	1	0	1	1		3.22577e+08	116	39	28	55.99	1.46025e-05	28	0	0	5	1.24647e+06	2	802.894	1604.78	-1.34882	75.1339	7328	7328	MS2	9/142	9	142	NoPeptide_130510205847.raw
			High			VEADVSLPSMQGDLK	2591	Unambiguous	1	1	Q8IVF2		CID	1	0	1	1		2.05527e+07	151	45	29	55.98	1.90523e-05	24	0	32.4409	35	194029	2	794.898	1588.79	0.507984	96.9944	9960	9960	MS2	11/142	11	142	Peptide5mM_130510063628.raw
			High			LPEGHVLEGAGLK	2174	Unambiguous	1	1	Q8IVF2		CID	1	0	1	1		2.95185e+07	120	44	28	55.97	1.51758e-05	25	0	0	21	218060	3	440.582	1319.73	-0.998598	59.929	5932	5932	MS2	10/106	10	106	Peptide5mM.raw
			High			VEADVSLPSmQGDLK	2591	Unambiguous	1	1	Q8IVF2	M10(Oxidation)	CID	1	0	1	1		2.26129e+08	116	44	28	55.95	1.47376e-05	28	0	1.24234	4	2.11631e+06	2	802.894	1604.78	-1.42489	74.2757	7420	7420	MS2	18/142	18	142	Peptide5mM_130510063628.raw
		High				LPEGPLPEGAGFK	2160	Unambiguous	1	1	Q8IVF2		CID	1	0	1	1		1.24842e+08	116	39	27	55.9	1.49083e-05	22	0	3.09926	4	1.47521e+06	2	656.351	1311.69	0.16496	86.1425	9365	9365	MS2	11/106	11	106	PeptideScramble.raw
		High				ESFSPEEKEEGELIGPVGTGLDSR	3224	Unambiguous	1	1	Q8IVF2		CID	1	0	1	1		56349936	95	38	26	55.88	1.22657e-05	23	1	10.7883	18	185246	3	854.744	2562.22	-1.0419	103.094	11290	11290	MS2	12/260	12	260	PeptideScramble.raw
		High				LPEGHVPEGAGLK	2125	Unambiguous	1	1	Q8IVF2		CID	1	0	1	1		2.05605e+08	144	40	28	55.86	1.86781e-05	28	0	1.5857	1	3105794	3	435.238	1303.7	-1.25343	45.5928	4000	4000	MS2	8/106	8	106	PeptideScramble_130510143047.raw
	High					VEADLSLPSmQGDLK	2678	Selected	1	1	Q8IVF2	M10(Oxidation)	CID	0.0536	0	1	1		3.88477e+07	101	39	28	55.85	1.31308e-05	26	0	0	28	238470	2	809.904	1618.8	0.381799	84.599	8344	8344	MS2	9/142	9	142	NoPeptide_130510205847.raw
	High					FKmPSFGVSAPGK	2272	Unambiguous	1	1	Q8IVF2	M3(Oxidation)	CID	1	0	1	1		1.92899e+07	166	41	30	55.83	2.16809e-05	27	1	6.95934	20	222559	3	456.904	1368.7	-0.306711	61.2445	5745	5745	MS2	10/126	10	126	NoPeptide_130510205847.raw
	High					AKLDGAQLEGDLSLADK	2853	Unambiguous	1	1	Q8IVF2		CID	1	0	1	1		1.16543e+07	118	39	28	55.78	1.55902e-05	24	1	21.0527	30	116654	3	581.975	1743.91	-1.48924	89.7027	8908	8908	MS2	19/182	19	182	NoPeptide_130510205847.raw
		High				EPTTHAEAQGDEGDGEEGLQR	3168	Unambiguous	1	1	Q8IVF2		CID	1	0	1	1		6.92514e+07	23	32	20	55.78	3.03877e-06	20	0	0	49	72944.6	3	742.657	2225.96	1.12712	33.931	2765	2765	MS2	23/216	23	216	PeptideScramble_130510143047.raw
			High			LPEGPLPEGAGFK	2160	Unambiguous	1	1	Q8IVF2		CID	1	0	1	1		5.11654e+07	116	44	28	55.6	1.59745e-05	28	0	7.99998	21	314589	2	656.351	1311.69	-0.0211663	86.2258	8758	8758	MS2	8/106	8	106	Peptide5mM_130510063628.raw
	High					ESPGLWGASILK	2030	Unambiguous	1	1	Q8IVF2		CID	1	0	1	1		1.66507e+07	134	40	29	55.59	1.84959e-05	24	0	32.8118	29	229245	2	629.345	1257.68	-1.02457	107.047	10797	10797	MS2	9/104	9	104	NoPeptide_130510205847.raw
	High					SIEASADVSALK	1897	Unambiguous	1	1	Q8IVF2		CID	1	0	1	1		1.91309e+07	126	40	29	55.57	1.74719e-05	29	0	6.01369	40	165102	2	595.817	1190.63	0.631175	62.4925	6005	6005	MS2	9/104	9	104	NoPeptide.raw
			High			LPEGPVPEGAGPK	2001	Unambiguous	1	1	Q8IVF2		CID	1	0	1	1		5.36325e+07	131	45	28	55.57	1.81652e-05	28	0	43.1019	78	90583.9	2	624.335	1247.66	-0.667052	53.4887	5173	5173	MS2	8/106	8	106	Peptide5mM.raw
		High				GEEVEGAGWmPGR	7300	Unambiguous	1	1	Q8IVF2	M10(Oxidation)	CID	1	0	1	1			28	33	21	55.5	3.94574e-06	21	0	14.6124	83	81522.5	2	695.805	1390.6	-2.75568	56.2735	5234	5234	MS2	7/102	7	102	PeptideScramble_130510143047.raw
			High			DTTEGGTQIGPPEIR	2568	Unambiguous	1	1	Q8IVF2		CID	1	0	1	1		3.53576e+07	110	44	27	55.39	1.58987e-05	26	0	19.738	31	226591	2	785.889	1570.77	0.0638681	72.7206	7457	7457	MS2	11/150	11	150	Peptide5mM.raw
	High					ESFSPEEKEEGELIGPVGTGLDSR	3224	Unambiguous	1	1	Q8IVF2		CID	1	0	1	1		3.70292e+07	100	39	28	55.26	1.48926e-05	25	1	10.1997	15	223854	3	854.745	2562.22	-0.541652	103.581	10369	10369	MS2	27/260	27	260	NoPeptide_130510205847.raw
		High				LEGDLSLADKEVTAK	2595	Selected	1	1	Q8IVF2		CID	0.1455	0	1	1		6.78976e+06	173	40	28	55.25	2.58236e-05	24	1	35.5907	57	82673.5	2	794.925	1588.84	-0.607207	67.4063	6487	6487	MS2	10/144	10	144	PeptideScramble_130510143047.raw
			High			VQTGQVDVK	1373	Unambiguous	1	1	Q8IVF2		CID	1	0	1	1		22272787	160	46	29	55.22	2.40486e-05	29	0	0	17	347263	2	487.269	973.531	-0.661564	23.3467	1729	1729	MS2	8/86	8	86	Peptide5mM_130510063628.raw
			High			LQEETITFFDAR	7416	Unambiguous	1	1	Q8IVF2		CID	1	0	1	1		6.48328e+06	122	44	28	55.19	1.84642e-05	23	0	0	42	154196	2	735.367	1469.73	0.0470498	105.616	10953	10953	MS2	9/122	9	122	Peptide5mM_130510063628.raw
			High			STEDGAELEEQK	2212	Unambiguous	1	1	Q8IVF2		CID	1	0	1	1		7.47081e+06	27	38	21	55.17	4.10519e-06	21	0	33.0223	93	64844	2	668.299	1335.59	-0.456427	27.572	2214	2214	MS2	9/108	9	108	Peptide5mM.raw
	High					TTDLSIQPASTDLK	2456	Unambiguous	1	1	Q8IVF2		CID	1	0	1	1		4.80942e+07	172	41	30	55.14	2.63329e-05	30	0	36.9933	16	427776	2	745.389	1489.77	-1.90449	74.9277	7445	7445	MS2	18/140	18	140	NoPeptide.raw
	High					FKmPSFGVSAPGK	2272	Unambiguous	1	1	Q8IVF2	M3(Oxidation)	CID	1	0	1	1		25118143	166	41	30	55.06	2.58868e-05	25	1	8.59593	32	161408	3	456.904	1368.7	-0.106039	60.3313	5746	5746	MS2	15/126	15	126	NoPeptide.raw
	High					LLEGHVPEGAGFK	2246	Unambiguous	1	1	Q8IVF2		CID	1	0	1	1		1.81422e+07	121	40	28	55.04	1.89564e-05	24	0	15.3912	36	180823	2	677.36	1353.71	-3.22204	62.685	5913	5913	MS2	15/106	15	106	NoPeptide_130510205847.raw
			High			FKmPSFGVSAPGK	2272	Unambiguous	1	1	Q8IVF2	M3(Oxidation)	CID	1	0	1	1		1.35367e+07	166	46	29	54.9	2.68583e-05	29	1	5.9868	40	99426.5	3	456.904	1368.7	-0.306711	60.454	5822	5822	MS2	10/126	10	126	Peptide5mM_130510063628.raw
		High				MPSFGVSAPGK	1636	Unambiguous	1	1	Q8IVF2		CID	1	0	1	1		9.44491e+07	133	39	27	54.76	2.2224e-05	27	0	15.2982	33	177657	2	539.273	1077.54	-0.537457	68.8438	6653	6653	MS2	9/88	9	88	PeptideScramble_130510143047.raw
	High					TEVEAGASGYSVTGGGDQGIFVK	3172	Unambiguous	1	1	Q8IVF2		CID	1	0	1	1		7.49665e+06	104	39	28	54.73	1.74986e-05	24	0	15.2817	67	43196.6	3	743.693	2229.07	-0.538438	98.9156	10027	10027	MS2	15/218	15	218	NoPeptide.raw
		High				AKVEVSQPEADLPLPK	2828	Unambiguous	1	1	Q8IVF2		CID	1	0	1	1		36439695	103	38	26	54.73	1.73303e-05	26	1	7.20178	21	228500	3	574.321	1720.95	0.828463	79.3354	8558	8558	MS2	12/162	12	162	PeptideScramble.raw
	High					SIEASLDVSALK	1974	Unambiguous	1	1	Q8IVF2		CID	1	0	1	1		1.24299e+07	182	41	30	54.71	3.07639e-05	30	0	24.1043	43	131379	2	616.839	1232.67	-2.02595	93.9378	9363	9363	MS2	8/104	8	104	NoPeptide_130510205847.raw
			High			MPSFGVSAPGK	1636	Unambiguous	1	1	Q8IVF2		CID	1	0	1	1		84573217	132	45	28	54.71	2.23123e-05	26	0	15.1042	41	153641	2	539.274	1077.54	0.14226	69.2621	7045	7045	MS2	9/88	9	88	Peptide5mM.raw
	High					TTHLSIQPPSADLEVQAGQEDVK	3205	Unambiguous	1	1	Q8IVF2		CID	1	0	1	1		1.18698e+07	120	39	28	54.7	2.03306e-05	24	0	5.8534	56	64148.4	3	821.751	2463.24	0.924897	92.9529	9260	9260	MS2	11/248	11	248	NoPeptide_130510205847.raw
		High				TFSTQIVR	1295	Unambiguous	1	1	Q8IVF2		CID	1	0	1	1		7.49364e+06	101	38	26	54.66	1.727e-05	26	0	15.6503	74	82138.1	2	476.266	951.525	-0.487755	49.2975	4429	4429	MS2	7/68	7	68	PeptideScramble_130510143047.raw
	High					TFSTQIVR	1295	Unambiguous	1	1	Q8IVF2		CID	1	0	1	1		1.245e+07	114	39	28	54.62	1.96732e-05	28	0	29.1697	66	87866.1	2	476.266	951.525	-1.06506	49.8293	4425	4425	MS2	7/68	7	68	NoPeptide_130510205847.raw
		High				LDSAHLQGDLTLANK	2639	Unambiguous	1	1	Q8IVF2		CID	1	0	1	1		1.04491e+07	122	39	27	54.61	2.11023e-05	22	0	28.3221	83	88888.9	2	798.424	1595.84	1.50568	71.9414	7012	7012	MS2	10/146	10	146	PeptideScramble_130510143047.raw
			High			EPTTHAEAQGDEGDGEEGLQR	3168	Unambiguous	1	1	Q8IVF2		CID	1	0	1	1		4.47099e+07	20	36	20	54.54	3.5156e-06	20	0	2.27866	14	286132	3	742.657	2225.96	0.551309	34.5458	2959	2959	MS2	12/216	12	216	Peptide5mM.raw
	High					MPSFGVSAPGK	1636	Unambiguous	1	1	Q8IVF2		CID	1	0	1	1		6.01887e+07	131	40	29	54.53	2.30803e-05	26	0	1.8608	7	954066	2	539.274	1077.54	0.482118	70.1847	6753	6753	MS2	9/88	9	88	NoPeptide_130510205847.raw
	High					LEGDLSLAHEDVAGK	2545	Unambiguous	1	1	Q8IVF2		CID	1	0	1	1		5.17787e+07	139	40	29	54.53	2.44898e-05	27	0	7.2724	8	572018	3	518.599	1553.78	0.440144	64.8402	6150	6150	MS2	13/130	13	130	NoPeptide_130510205847.raw
		High				TTHLSIQPPSADLEVQAGQEDVK	3205	Unambiguous	1	1	Q8IVF2		CID	1	0	1	1		1.82358e+07	123	39	27	54.53	2.16708e-05	26	0	3.12144	38	69444	3	821.751	2463.24	0.701892	92.0083	9277	9277	MS2	18/248	18	248	PeptideScramble_130510143047.raw
	High					LLEGHVPEGAGFK	2246	Unambiguous	1	1	Q8IVF2		CID	1	0	1	1		2.24634e+07	110	39	28	54.51	1.94699e-05	24	0	16.7491	48	140839	2	677.362	1353.72	-0.246277	62.7898	6040	6040	MS2	16/106	16	106	NoPeptide.raw
	High					LDSAHLQGDLTLANK	2639	Unambiguous	1	1	Q8IVF2		CID	1	0	1	1		8.87244e+06	130	40	29	54.48	2.31693e-05	25	0	25.0565	75	90407.6	2	798.422	1595.84	-0.712614	73.0161	7071	7071	MS2	12/146	12	146	NoPeptide_130510205847.raw
		High				AKVEVSQPEADLPLPK	2828	Unambiguous	1	1	Q8IVF2		CID	1	0	1	1		2.42528e+07	94	38	26	54.46	1.68305e-05	24	1	6.89728	41	84576.6	3	574.32	1720.95	-1.2995	78.1801	7728	7728	MS2	15/162	15	162	PeptideScramble_130510143047.raw
	High					LPEGPLPEGAGFK	2160	Unambiguous	1	1	Q8IVF2		CID	1	0	1	1		7.68084e+07	116	39	28	54.45	2.08175e-05	24	0	18.8171	25	258701	2	656.351	1311.69	0.16496	85.9171	8637	8637	MS2	17/106	17	106	NoPeptide.raw
		High				AKVEVSQPEADLPLPK	2828	Unambiguous	1	1	Q8IVF2		CID	1	0	1	1		36439695	95	38	26	54.45	1.70488e-05	26	1	10.5708	23	172616	3	574.321	1720.95	-0.129119	78.7648	8496	8496	MS2	15/162	15	162	PeptideScramble.raw
			High			SIEVLVDVSAPK	2028	Unambiguous	1	1	Q8IVF2		CID	1	0	1	1		1.24972e+07	99	43	27	54.44	1.78076e-05	27	0	58.5958	78	89927.1	2	628.858	1256.71	-0.0548851	96.5499	10232	10232	MS2	9/104	9	104	Peptide5mM.raw
		High				IQPPSAQLEVQAGQVDVK	2982	Unambiguous	1	1	Q8IVF2		CID	1	0	1	1		3.55042e+07	80	37	25	54.43	1.44231e-05	24	0	26.0357	79	87926	2	954.016	1907.03	0.961069	91.2422	9193	9193	MS2	19/190	19	190	PeptideScramble_130510143047.raw
			High			SIEASADVSALK	1897	Unambiguous	1	1	Q8IVF2		CID	1	0	1	1		1.95776e+07	180	46	30	54.42	3.25269e-05	27	0	0	51	117826	2	595.817	1190.63	-0.29156	62.3528	6232	6232	MS2	8/104	8	104	Peptide5mM.raw
	High					LPEGPLPEGAGFK	2160	Unambiguous	1	1	Q8IVF2		CID	1	0	1	1		7.68084e+07	105	39	28	54.17	2.00983e-05	24	0	3.6412	11	578791	2	656.352	1311.7	1.18865	86.527	8703	8703	MS2	11/106	11	106	NoPeptide.raw
			High			GPQIDVNVPK	1611	Unambiguous	1	1	Q8IVF2		CID	1	0	1	1		5.22318e+07	96	43	27	54.17	1.83756e-05	23	0	10.5794	11	551854	2	533.798	1066.59	-0.3737	60.7795	6037	6037	MS2	7/86	7	86	Peptide5mM.raw
		High				LDSAHLQGDLTLANK	2639	Unambiguous	1	1	Q8IVF2		CID	1	0	1	1		4.64875e+07	124	39	27	54.15	2.38447e-05	23	0	0	23	142294	3	532.619	1595.84	1.72673	71.8266	6999	6999	MS2	12/146	12	146	PeptideScramble_130510143047.raw
			High			TTDLSIQPPSADLK	2448	Unambiguous	1	1	Q8IVF2		CID	1	0	1	1		1.12854e+08	144	45	29	54.13	2.78184e-05	29	0	21.0659	7	939568	2	743.394	1485.78	0.497877	86.1516	9036	9036	MS2	10/140	10	140	Peptide5mM.raw
		High				LDSAHLQGDLTLANK	2639	Unambiguous	1	1	Q8IVF2		CID	1	0	1	1		4.64875e+07	113	39	27	54.11	2.19305e-05	24	0	6.44809	18	220703	3	532.618	1595.84	0.694078	72.3934	7066	7066	MS2	16/146	16	146	PeptideScramble_130510143047.raw
		High				FKmPSFGVSAPGK	2272	Unambiguous	1	1	Q8IVF2	M3(Oxidation)	CID	1	0	1	1		27798725	142	40	28	54.08	2.77497e-05	22	1	0	25	176018	3	456.904	1368.7	-1.37696	60.286	6211	6211	MS2	10/126	10	126	PeptideScramble.raw
		High				GPQIDVNVPK	1611	Unambiguous	1	1	Q8IVF2		CID	1	0	1	1		6.0245e+07	96	38	26	54.06	1.8847e-05	22	0	11.4288	15	404232	2	533.798	1066.59	-0.602599	59.9975	5640	5640	MS2	7/86	7	86	PeptideScramble_130510143047.raw
	High					DAHDVSPTSTDTEAQLTVER	3152	Unambiguous	1	1	Q8IVF2		CID	1	0	1	1		2.09225e+07	60	36	25	54.04	1.18337e-05	24	0	0	37	83184.4	3	724.674	2172.01	0.965023	67.1351	6532	6532	MS2	22/198	22	198	NoPeptide.raw
			High			TTHLSIQPPSADLEVQAGQEDVK	3205	Unambiguous	1	1	Q8IVF2		CID	1	0	1	1		1.39721e+07	139	45	28	54.03	2.7478e-05	23	0	8.61577	34	84933.4	3	821.75	2463.23	-0.784815	92.3712	9774	9774	MS2	11/248	11	248	Peptide5mM.raw
	High					KPDAEVLTVESPEEEAmTK	3142	Unambiguous	1	1	Q8IVF2	M17(Oxidation)	CID	1	0	1	1		3.32542e+07	97	39	27	54.01	1.92638e-05	24	0	5.99888	24	152832	3	707.008	2119.01	-0.327559	67.8405	6486	6486	MS2	12/210	12	210	NoPeptide_130510205847.raw
	High					LLEGHVPEGAGFK	2246	Unambiguous	1	1	Q8IVF2		CID	1	0	1	1		2.24634e+07	114	39	28	53.99	2.27444e-05	24	0	12.2694	46	145465	2	677.36	1353.71	-1.95959	62.2535	5976	5976	MS2	11/106	11	106	NoPeptide.raw
	High					GEEVEGAGWmPGREPTTHAEAQGDEGDGEEGLQR	3267	Unambiguous	1	1	Q8IVF2	M10(Oxidation)	CID	1	0	1	1		1.56897e+07	16	31	20	53.99	3.1922e-06	20	1	1.67576	30	47376.2	4	900.14	3597.54	-0.735748	68.5474	6561	6561	MS2	23/362	23	362	NoPeptide_130510205847.raw
			High			GPQIDVNVPK	1611	Unambiguous	1	1	Q8IVF2		CID	1	0	1	1		4.40403e+07	96	43	27	53.99	1.91532e-05	23	0	7.68133	29	207961	2	533.798	1066.59	-0.945947	60.3735	5813	5813	MS2	7/86	7	86	Peptide5mM_130510063628.raw
		High				VEADVSLPSMQGDLK	2591	Unambiguous	1	1	Q8IVF2		CID	1	0	1	1		2.62236e+07	162	40	28	53.97	3.24702e-05	23	0	35.9377	100	64350.2	2	794.899	1588.79	1.12264	96.3114	9730	9730	MS2	11/142	11	142	PeptideScramble_130510143047.raw
	High					FKmPSFGVSAPGK	2272	Unambiguous	1	1	Q8IVF2	M3(Oxidation)	CID	1	0	1	1		25118143	166	41	30	53.9	3.38126e-05	28	1	0	16	279446	3	456.904	1368.7	-0.306711	60.8708	5810	5810	MS2	16/126	16	126	NoPeptide.raw
		High				mDVTAPDVEVSQPSmEVDVEAPGAK	3236	Unambiguous	1	1	Q8IVF2	M1(Oxidation); M15(Oxidation)	CID	1	0	1	1		39871380	65	36	24	53.89	1.32704e-05	22	0	9.112	48	50910.4	3	878.406	2633.2	3.09978	96.6143	10578	10578	MS2	25/254	25	254	PeptideScramble.raw
	High					IQPPSAQLEVQAGQVDVK	2982	Unambiguous	1	1	Q8IVF2		CID	1	0	1	1		2.60335e+07	80	38	27	53.88	1.63704e-05	26	0	22.3525	83	65639.2	2	954.016	1907.02	0.833048	92.0274	9311	9311	MS2	24/190	24	190	NoPeptide.raw
	High					AKVEVSQPEADLPLPK	2828	Unambiguous	1	1	Q8IVF2		CID	1	0	1	1		2.38942e+07	88	38	27	53.85	1.81323e-05	27	1	7.01938	23	187872	3	574.321	1720.95	0.296473	79.3558	7922	7922	MS2	15/162	15	162	NoPeptide.raw
			High			AKVEVSQPEADLPLPK	2828	Unambiguous	1	1	Q8IVF2		CID	1	0	1	1		1.87614e+07	103	44	27	53.85	2.1223e-05	27	1	10.9969	31	123638	3	574.321	1720.95	0.934861	79.1657	8224	8224	MS2	16/162	16	162	Peptide5mM.raw
		High				VEADVSLPSMQGDLK	2591	Unambiguous	1	1	Q8IVF2		CID	1	0	1	1		2.62236e+07	151	40	28	53.83	3.1257e-05	24	0	6.34961	29	227934	2	794.898	1588.79	0.35432	96.782	9779	9779	MS2	11/142	11	142	PeptideScramble_130510143047.raw
		High				MPSFGVSAPGK	1636	Unambiguous	1	1	Q8IVF2		CID	1	0	1	1		9.44491e+07	133	39	27	53.8	2.77218e-05	24	0	0.629865	4	1565893	2	539.273	1077.54	-0.310884	69.344	6713	6713	MS2	8/88	8	88	PeptideScramble_130510143047.raw
	High					AKVEVSQPEADLPLPK	2828	Unambiguous	1	1	Q8IVF2		CID	1	0	1	1		2.41363e+07	88	38	27	53.78	1.84269e-05	27	1	7.32815	22	190804	3	574.321	1720.95	0.402871	79.5929	7805	7805	MS2	16/162	16	162	NoPeptide_130510205847.raw
	High					VEADVSLPSMQGDLK	2591	Unambiguous	1	1	Q8IVF2		CID	1	0	1	1		1.77751e+07	152	41	29	53.73	3.21969e-05	24	0	17.2286	100	54460.4	2	794.899	1588.79	1.66047	97.5601	9731	9731	MS2	11/142	11	142	NoPeptide_130510205847.raw
		High				MPSFGVSAPGK	1636	Unambiguous	1	1	Q8IVF2		CID	1	0	1	1		1.43139e+08	158	40	28	53.72	3.35449e-05	24	0	2.30727	3	2.23047e+06	2	539.273	1077.54	-1.55703	69.7589	7388	7388	MS2	8/88	8	88	PeptideScramble.raw
		High				SIEASLDVSALK	1974	Unambiguous	1	1	Q8IVF2		CID	1	0	1	1			170	40	28	53.7	3.62593e-05	27	0	38.7823	19	298050	2	616.838	1232.67	-4.2046	93.1006	10191	10191	MS2	12/104	12	104	PeptideScramble.raw
	High					SmEASVDVSAPK	1982	Unambiguous	1	1	Q8IVF2	M2(Oxidation)	CID	1	0	1	1		6.02512e+07	71	37	26	53.58	1.55678e-05	24	0	12.0334	69	88792.9	2	618.793	1236.58	0.566433	37.9689	3198	3198	MS2	8/104	8	104	NoPeptide.raw
		High				LLEGPVPEEVGLK	2290	Unambiguous	1	1	Q8IVF2		CID	1	0	1	1		7.98631e+07	82	37	25	53.52	1.82299e-05	22	0	5.72127	21	292766	2	690.392	1379.78	-1.07436	95.7469	9671	9671	MS2	15/108	15	108	PeptideScramble_130510143047.raw
	High					LLEGPVPEEVGLK	2290	Unambiguous	1	1	Q8IVF2		CID	1	0	1	1		7.94604e+07	79	38	27	53.5	1.7644e-05	24	0	5.93217	16	412348	2	690.392	1379.78	-0.632002	96.5965	9788	9788	MS2	15/108	15	108	NoPeptide.raw
		High				STEDGAELEEQK	2212	Unambiguous	1	1	Q8IVF2		CID	1	0	1	1		1.55759e+07	26	32	20	53.5	5.80689e-06	20	0	31.2582	74	93304.3	2	668.299	1335.59	0.274757	27.7869	2292	2292	MS2	9/108	9	108	PeptideScramble.raw
	High					LDSAHLQGDLTLANK	2639	Unambiguous	1	1	Q8IVF2		CID	1	0	1	1		4.11921e+07	112	39	28	53.48	2.51297e-05	28	0	8.92063	70	64154.5	3	532.618	1595.84	0.235121	72.7128	7038	7038	MS2	17/146	17	146	NoPeptide_130510205847.raw
		High				LPEGQVPEGAGLK	2100	Unambiguous	1	1	Q8IVF2		CID	1	0	1	1		2.64918e+08	113	39	27	53.46	2.54711e-05	22	0	39.6798	4	1.79435e+06	2	647.853	1294.7	-1.30329	60.3992	6223	6223	MS2	11/122	11	122	PeptideScramble.raw
	High					IQPPSAQLEVQAGQVDVK	2982	Unambiguous	1	1	Q8IVF2		CID	1	0	1	1		2.47824e+07	80	38	27	53.42	1.81995e-05	26	0	11.0341	82	58592.2	2	954.016	1907.03	1.08909	92.4334	9204	9204	MS2	20/190	20	190	NoPeptide_130510205847.raw
		High				LLEGHVPEGAGFK	2246	Unambiguous	1	1	Q8IVF2		CID	1	0	1	1		3.74157e+07	121	39	27	53.42	2.75268e-05	22	0	0	27	264941	2	677.36	1353.71	-3.22204	62.1042	6441	6441	MS2	10/106	10	106	PeptideScramble.raw
		High				EPTTHAEAQGDEGDGEEGLQR	3168	Unambiguous	1	1	Q8IVF2		CID	1	0	1	1		6.92514e+07	21	31	19	53.36	4.84383e-06	19	0	1.28402	7	520412	3	742.656	2225.95	-0.0245063	34.3809	2812	2812	MS2	11/216	11	216	PeptideScramble_130510143047.raw
		High				LPEGHVLEGAGLK	2174	Unambiguous	1	1	Q8IVF2		CID	1	0	1	1		2.90592e+07	124	39	27	53.35	2.86676e-05	27	0	6.45514	21	179432	3	440.582	1319.73	0.111359	60.0794	5650	5650	MS2	10/106	10	106	PeptideScramble_130510143047.raw
	High					ATDLSIQPPSADLEVQAGQVDVK	3194	Unambiguous	1	1	Q8IVF2		CID	1	0	1	1		7.37716e+06	132	40	29	53.34	3.05875e-05	24	0	72.804	100	20804.6	2	1191.12	2381.22	1.41385	108.313	10956	10956	MS2	14/246	14	246	NoPeptide_130510205847.raw
	High					ESPGLWGASILK	2030	Unambiguous	1	1	Q8IVF2		CID	1	0	1	1		2.02061e+07	134	40	29	53.31	3.12662e-05	25	0	33.78	14	506990	2	629.345	1257.68	-0.539271	106.911	10949	10949	MS2	10/104	10	104	NoPeptide.raw
	High					LPEGPLPEGASLK	2145	Unambiguous	1	1	Q8IVF2		CID	1	0	1	1		5.27385e+07	67	37	26	53.28	1.57415e-05	26	0	19.9547	11	597796	2	654.365	1307.72	1.68585	80.9484	8091	8091	MS2	11/112	11	112	NoPeptide.raw
	High					AALAPELALEIPSGSQADIPLPK	3186	Unambiguous	1	1	Q8IVF2		CID	1	0	1	1		2.76972e+07	55	36	25	53.26	1.29817e-05	24	0	8.00065	13	362490	3	767.76	2301.27	-1.80159	115.33	11984	11984	MS2	11/214	11	214	NoPeptide.raw
			High			LDSAHLQGDLTLANK	2639	Unambiguous	1	1	Q8IVF2		CID	1	0	1	1		3.83315e+07	111	44	27	53.25	2.62599e-05	27	0	3.33764	32	149640	3	532.618	1595.84	0.0056426	72.2157	7400	7400	MS2	15/146	15	146	Peptide5mM.raw
		High				ESPGLWGASILK	2030	Unambiguous	1	1	Q8IVF2		CID	1	0	1	1		2.38417e+07	134	39	27	53.24	3.17742e-05	23	0	32.9473	16	420989	2	629.345	1257.68	-1.50987	106.536	10883	10883	MS2	9/104	9	104	PeptideScramble_130510143047.raw
	High					VEAEVSLPSmQGDLK	2677	Selected	1	1	Q8IVF2	M10(Oxidation)	CID	0.0377	0	1	1		3.65521e+07	120	39	28	53.22	2.85859e-05	24	0	0	39	186727	2	809.901	1618.79	-3.16238	84.2443	8448	8448	MS2	10/142	10	142	NoPeptide.raw
			High			DAHDVSPTSTDTEAQLTVER	3152	Unambiguous	1	1	Q8IVF2		CID	1	0	1	1		1.52346e+07	57	41	25	53.16	1.37672e-05	23	0	5.93168	56	61339.1	3	724.673	2172.01	-0.0466066	67.0683	6573	6573	MS2	22/198	22	198	Peptide5mM_130510063628.raw
			High			VEADVSLPSmQGDLK	2591	Unambiguous	1	1	Q8IVF2	M10(Oxidation)	CID	1	0	1	1		2.7848e+08	117	44	28	53.07	2.88507e-05	26	0	12.1768	23	276532	2	802.895	1604.78	-0.20782	73.6758	7587	7587	MS2	11/142	11	142	Peptide5mM.raw
	High					VEAEVSLPSmQGDLK	2677	Rejected	1	1	Q8IVF2	M10(Oxidation)	CID		0.0536	2	2		3.88477e+07	101	39	28	53.01	2.52517e-05	26	0	0	28	238470	2	809.904	1618.8	0.381799	84.599	8344	8344	MS2	11/142	11	142	NoPeptide_130510205847.raw
			High			MPSFGVSAPGK	1636	Unambiguous	1	1	Q8IVF2		CID	1	0	1	1		84573217	132	45	28	52.96	3.33844e-05	27	0	0.807675	5	1.30884e+06	2	539.274	1077.54	0.028974	69.7715	7106	7106	MS2	9/88	9	88	Peptide5mM.raw
			High			LPEGPLPEGAGFK	2160	Unambiguous	1	1	Q8IVF2		CID	1	0	1	1		5.11654e+07	116	44	28	52.94	2.94732e-05	25	0	12.471	19	378803	2	656.351	1311.69	0.258023	85.6364	8690	8690	MS2	17/106	17	106	Peptide5mM_130510063628.raw
		High				LSTSGFEWSSK	1957	Unambiguous	1	1	Q8IVF2		CID	1	0	1	1		6.17009e+07	65	36	24	52.91	1.66297e-05	24	0	29.9036	8	825446	2	614.796	1228.58	0.321643	75.9155	7489	7489	MS2	9/96	9	96	PeptideScramble_130510143047.raw
		High				SIEASVDLSAPK	1938	Unconsidered	1	1	Q8IVF2		CID		0.3977	2	2		4.34037e+07	169	40	28	52.9	4.33368e-05	28	0	13.145	11	551869	2	608.825	1216.64	0.296129	71.4974	7602	7602	MS2	7/104	7	104	PeptideScramble.raw
		High				GEEVEGAGWmPGREPTTHAEAQGDEGDGEEGLQR	3267	Unambiguous	1	1	Q8IVF2	M10(Oxidation)	CID	1	0	1	1		2.31648e+07	14	29	17	52.9	3.59003e-06	17	1	3.7455	27	61883.7	4	900.141	3597.54	0.485789	67.8378	7149	7149	MS2	15/362	15	362	PeptideScramble.raw
	High					TDVTAPDVEVSQPGmEVDVEAPGAK	3219	Unambiguous	1	1	Q8IVF2	M15(Oxidation)	CID	1	0	1	1		5.12359e+07	83	38	27	52.88	2.1382e-05	24	0	21.0563	29	106145	3	853.072	2557.2	1.04535	98.0666	9783	9783	MS2	22/256	22	256	NoPeptide_130510205847.raw
	High					DTTEGGTQIGPPEIR	2568	Unambiguous	1	1	Q8IVF2		CID	1	0	1	1		4.81187e+07	109	39	28	52.84	2.83398e-05	27	0	14.412	31	244806	2	785.889	1570.77	0.374723	72.9055	7194	7194	MS2	9/150	9	150	NoPeptide.raw
	High					SmEASVDVSAPK	1982	Unambiguous	1	1	Q8IVF2	M2(Oxidation)	CID	1	0	1	1		6.02512e+07	59	36	25	52.75	1.56611e-05	24	0	0	54	102679	2	618.792	1236.58	-0.815594	36.8108	3071	3071	MS2	8/104	8	104	NoPeptide.raw
	High					VEADVSLPSmQGDLK	2591	Unambiguous	1	1	Q8IVF2	M10(Oxidation)	CID	1	0	1	1		3.72807e+08	124	40	29	52.75	3.29148e-05	24	0	1.96131	5	1.31966e+06	2	802.895	1604.78	-1.04455	74.9148	7443	7443	MS2	11/142	11	142	NoPeptide.raw
			High			SIEASVDLSAPK	1938	Unconsidered	1	1	Q8IVF2		CID		0.3977	2	2		1.75773e+07	169	46	29	52.74	4.49631e-05	29	0	24.7918	24	256476	2	608.824	1216.64	-0.606875	71.5315	7087	7087	MS2	7/104	7	104	Peptide5mM_130510063628.raw
		High				VEAEVSLPSmQGDLK	2677	Unambiguous	1	1	Q8IVF2	M10(Oxidation)	CID	0.2453	0	1	1		3.59788e+07	101	38	26	52.69	2.71826e-05	26	0	15.3249	31	213625	2	809.904	1618.8	0.457207	75.8779	8165	8165	MS2	11/142	11	142	PeptideScramble.raw
		High				MPSFGVSAPGK	1636	Unambiguous	1	1	Q8IVF2		CID	1	0	1	1		1.43139e+08	133	39	27	52.63	3.62929e-05	24	0	14.0491	23	258723	2	539.273	1077.54	-0.877316	69.267	7326	7326	MS2	9/88	9	88	PeptideScramble.raw
		High				LPEGPVPEGAGLK	2038	Unambiguous	1	1	Q8IVF2		CID	1	0	1	1		3.97787e+08	133	39	27	52.53	3.71383e-05	26	0	5.40073	2	4.10347e+06	2	632.35	1263.69	-1.47094	69.9307	7410	7410	MS2	20/106	20	106	PeptideScramble.raw
		High				VDPEcSVEDSK	2042	Unambiguous	1	1	Q8IVF2	C5(Carbamidomethyl)	CID	1	0	1	1		4.58986e+07	22	31	19	52.52	6.15733e-06	19	0	19.1821	44	159970	2	632.771	1264.54	-0.719142	31.2656	2498	2498	MS2	9/96	9	96	PeptideScramble_130510143047.raw
			High			LLEGPVPEEVGLK	2290	Unambiguous	1	1	Q8IVF2		CID	1	0	1	1		62800803	88	43	26	52.52	2.46293e-05	26	0	4.94408	19	342768	2	690.393	1379.78	0.518121	96.2943	10205	10205	MS2	14/108	14	108	Peptide5mM.raw
		High				LPEGHVLEGAGLK	2174	Unambiguous	1	1	Q8IVF2		CID	1	0	1	1		2.90592e+07	140	39	27	52.51	3.92734e-05	24	0	48.9686	33	133619	3	440.581	1319.73	-2.10856	59.5176	5583	5583	MS2	10/106	10	106	PeptideScramble_130510143047.raw
	High					VEADLSLPSmQGDLK	2678	Selected	1	1	Q8IVF2	M10(Oxidation)	CID	0	0	1	1		3.88477e+07	121	40	28	52.46	3.43364e-05	25	0	10.1707	24	293641	2	809.904	1618.8	1.21129	85.1232	8407	8407	MS2	12/142	12	142	NoPeptide_130510205847.raw
			High			EPTTHAEAQGDEGDGEEGLQR	3168	Unambiguous	1	1	Q8IVF2		CID	1	0	1	1		3.83217e+07	21	37	20	52.44	5.98672e-06	20	0	5.06916	29	136603	3	742.656	2225.95	0.057753	34.1844	2876	2876	MS2	12/216	12	216	Peptide5mM_130510063628.raw
			High			ESFSPEEKEEGELIGPVGTGLDSR	3224	Unambiguous	1	1	Q8IVF2		CID	1	0	1	1		27027116	89	43	26	52.42	2.54894e-05	25	1	9.69216	13	204808	3	854.744	2562.22	-1.828	103.132	10643	10643	MS2	22/260	22	260	Peptide5mM_130510063628.raw
	High					LPEGHVPEGAGLK	2125	Unambiguous	1	1	Q8IVF2		CID	1	0	1	1		1.19625e+08	146	40	29	52.37	4.22983e-05	29	0	7.75737	4	1756830	2	652.354	1303.7	0.325253	45.6416	4014	4014	MS2	12/106	12	106	NoPeptide.raw
	High					QLPAPQDEEWASSDAQHGPQGK	3191	Unambiguous	1	1	Q8IVF2		CID	1	0	1	1		3.11659e+07	66	37	26	52.36	1.91652e-05	24	0	11.9191	26	114890	3	792.7	2376.08	-0.112473	67.2243	6419	6419	MS2	23/224	23	224	NoPeptide_130510205847.raw
		High				LPEGHVPEGAGLK	2125	Unambiguous	1	1	Q8IVF2		CID	1	0	1	1		2.09636e+08	146	40	28	52.34	4.25915e-05	28	0	11.8741	8	814166	2	652.354	1303.7	0.0443524	45.519	4352	4352	MS2	12/106	12	106	PeptideScramble.raw
		High				LPEGPVPEGASLK	2094	Unambiguous	1	1	Q8IVF2		CID	1	0	1	1		1.77025e+08	117	39	27	52.3	3.44474e-05	22	0	10.3997	3	1.90022e+06	2	647.356	1293.7	-0.918564	70.2907	7457	7457	MS2	10/112	10	112	PeptideScramble.raw
			High			EPTTHAEAQGDEGDGEEGLQR	3168	Unambiguous	1	1	Q8IVF2		CID	1	0	1	1		3.83217e+07	20	36	20	52.28	5.91562e-06	20	0	3.49677	24	159448	3	742.657	2225.96	0.38679	34.7336	2936	2936	MS2	11/216	11	216	Peptide5mM_130510063628.raw
	High					VEADVSLPSmQGDLK	2591	Unambiguous	1	1	Q8IVF2	M10(Oxidation)	CID	1	0	1	1		3.22577e+08	117	39	28	52.26	3.47661e-05	24	0	0	81	91733.5	2	802.895	1604.78	-0.131753	74.0404	7194	7194	MS2	11/142	11	142	NoPeptide_130510205847.raw
		High				KPDAEVLTVESPEEEAmTK	3142	Unambiguous	1	1	Q8IVF2	M17(Oxidation)	CID	1	0	1	1		4.71948e+07	97	38	26	52.24	2.89562e-05	22	0	7.92566	17	187912	3	707.008	2119.01	-0.241148	67.376	7094	7094	MS2	17/210	17	210	PeptideScramble.raw
	High					MPSFGVSAPGK	1636	Unambiguous	1	1	Q8IVF2		CID	1	0	1	1		6.30622e+07	131	40	29	52.2	3.94677e-05	26	0	2.73891	8	750978	2	539.274	1077.54	0.595404	70.0848	6871	6871	MS2	8/88	8	88	NoPeptide.raw
		High				LPEGPLPEGAGFK	2160	Unambiguous	1	1	Q8IVF2		CID	1	0	1	1		1.24842e+08	117	39	27	52.19	3.5331e-05	22	0	24.5353	24	263702	2	656.351	1311.7	0.537212	85.6145	9301	9301	MS2	16/106	16	106	PeptideScramble.raw
		High				LPEGPVPEGASLK	2094	Unambiguous	1	1	Q8IVF2		CID	1	0	1	1		9.99124e+07	118	39	27	52.17	3.57974e-05	22	0	10.095	7	934312	2	647.356	1293.71	0.119365	69.8619	6772	6772	MS2	17/112	17	112	PeptideScramble_130510143047.raw
		High				mPSFGVSAPGK	1636	Unambiguous	1	1	Q8IVF2	M1(Oxidation)	CID	1	0	1	1		7.98326e+07	141	40	28	52.13	4.31707e-05	23	0	17.688	49	117934	2	547.27	1093.53	-1.57262	52.6026	4827	4827	MS2	9/88	9	88	PeptideScramble_130510143047.raw
			High			LPEGHVPEGAGLK	2125	Unambiguous	1	1	Q8IVF2		CID	1	0	1	1		1.71288e+08	144	45	29	52.13	4.40892e-05	26	0	1.4758	2	2.34462e+06	3	435.238	1303.7	-1.1832	45.9207	4130	4130	MS2	7/106	7	106	Peptide5mM_130510063628.raw
			High			LPEGQVPEGAGLK	2100	Unambiguous	1	1	Q8IVF2		CID	1	0	1	1		9.25031e+07	113	44	28	52.09	3.49179e-05	25	0	17.3333	15	449053	2	647.853	1294.7	-0.926155	60.9756	5882	5882	MS2	15/122	15	122	Peptide5mM_130510063628.raw
	High					TLEGQAQETAVAQR	2474	Unambiguous	1	1	Q8IVF2		CID	1	0	1	1		1.17906e+07	131	40	29	52.07	4.06669e-05	24	0	23.2469	32	148963	3	501.258	1501.76	-0.642332	46.7633	4140	4140	MS2	16/138	16	138	NoPeptide.raw
	High					AKVEVSQPEADLPLPK	2828	Unambiguous	1	1	Q8IVF2		CID	1	0	1	1		2.41363e+07	94	38	27	52.02	2.95187e-05	27	1	15.2762	60	60115.9	3	574.321	1720.95	0.0836775	79.0699	7754	7754	MS2	17/162	17	162	NoPeptide_130510205847.raw
			High			SIEASADVSALK	1897	Unambiguous	1	1	Q8IVF2		CID	1	0	1	1		1.55986e+07	126	44	28	52	3.97503e-05	26	0	15.1635	44	144468	2	595.817	1190.63	0.631175	62.524	6065	6065	MS2	8/104	8	104	Peptide5mM_130510063628.raw
		High				LEGDLSLADKEVTAK	2595	Unambiguous	1	1	Q8IVF2		CID	1	0	1	1		4.50575e+07	175	40	28	51.98	5.54636e-05	28	1	8.43824	8	529156	3	530.286	1588.84	-0.231521	67.9908	7166	7166	MS2	12/144	12	144	PeptideScramble.raw
		High				mPLFGASAPGK	6638	Unambiguous	1	1	Q8IVF2	M1(Oxidation)	CID	1	0	1	1		6.97737e+06	140	39	27	51.96	4.45757e-05	27	0	42.7817	65	76183.6	2	546.281	1091.56	0.224781	53.5318	4927	4927	MS2	8/80	8	80	PeptideScramble_130510143047.raw
	High					TDVTAPDVEVSQPGmEVDVEAPGAK	3219	Unambiguous	1	1	Q8IVF2	M15(Oxidation)	CID	1	0	1	1		5.12359e+07	83	38	27	51.95	2.64879e-05	24	0	6.43161	13	242663	3	853.071	2557.2	0.186102	98.565	9836	9836	MS2	21/256	21	256	NoPeptide_130510205847.raw
	High					VEADVSLPSMQGDLK	2591	Unambiguous	1	1	Q8IVF2		CID	1	0	1	1		1.90695e+07	153	41	29	51.94	4.89397e-05	25	0	24.0816	76	92262	2	794.899	1588.79	1.27631	97.1807	9847	9847	MS2	11/142	11	142	NoPeptide.raw
	High					LEGDLSLAHEDVAGK	2545	Unambiguous	1	1	Q8IVF2		CID	1	0	1	1		5.17787e+07	136	40	29	51.9	4.39045e-05	27	0	7.45666	29	162590	3	518.598	1553.78	-0.502617	64.3124	6094	6094	MS2	14/130	14	130	NoPeptide_130510205847.raw
			High			SmEASVDVTAPK	2010	Unambiguous	1	1	Q8IVF2	M2(Oxidation)	CID	1	0	1	1		2.57562e+07	93	43	27	51.87	3.0231e-05	26	0	55.9382	48	125337	2	625.801	1250.59	1.12575	39.7099	3486	3486	MS2	9/104	9	104	Peptide5mM_130510063628.raw
	High					LEGDLSLADKDVTAK	2573	Unambiguous	1	1	Q8IVF2		CID	1	0	1	1		2.9668e+08	161	41	30	51.78	5.34313e-05	28	1	1.64693	2	2.5429e+06	3	525.614	1574.83	-0.217707	65.7663	6257	6257	MS2	12/144	12	144	NoPeptide_130510205847.raw
	High					VEAEVSLPSmQGDLK	2677	Rejected	1	1	Q8IVF2	M10(Oxidation)	CID		0	2	2		3.88477e+07	121	40	28	51.78	4.01565e-05	25	0	10.1707	24	293641	2	809.904	1618.8	1.21129	85.1232	8407	8407	MS2	12/142	12	142	NoPeptide_130510205847.raw
		High				VEAEVSLPSmQGDLK	2677	Rejected	1	1	Q8IVF2	M10(Oxidation)	CID		0.1475	2	2		4.39856e+07	101	38	26	51.78	3.3519e-05	23	0	0	20	205738	2	809.904	1618.8	0.608023	84.0681	9116	9116	MS2	10/142	10	142	PeptideScramble.raw
		High				FKmPSFGVSAPGK	2272	Unambiguous	1	1	Q8IVF2	M3(Oxidation)	CID	1	0	1	1		83528609	142	40	28	51.71	4.78915e-05	26	1	34.1415	33	126418	3	456.904	1368.7	-1.37696	62.5291	6494	6494	MS2	8/126	8	126	PeptideScramble.raw
	High					VEADLSLPSmQGDLK	2678	Selected	1	1	Q8IVF2	M10(Oxidation)	CID	0.0192	0	1	1		3.65521e+07	112	39	28	51.64	3.83873e-05	25	0	9.0137	25	266510	2	809.905	1618.8	2.04077	84.7471	8509	8509	MS2	11/142	11	142	NoPeptide.raw
			High			mPSFGVSAPGR	1763	Unambiguous	1	1	Q8IVF2	M1(Oxidation)	CID	1	0	1	1		21392717	125	44	28	51.6	4.32394e-05	26	0	26.8159	40	164561	2	561.274	1121.54	0.0578253	54.4173	5279	5279	MS2	10/88	10	88	Peptide5mM.raw
			High			LPEGPVPEGAGLK	2038	Unambiguous	1	1	Q8IVF2		CID	1	0	1	1		1.5177e+08	132	45	28	51.56	4.60833e-05	28	0	5.51275	6	1.20878e+06	2	632.35	1263.69	-0.601558	69.4605	6847	6847	MS2	18/106	18	106	Peptide5mM_130510063628.raw
			High			LPEGHVLEGAGLK	2174	Unambiguous	1	1	Q8IVF2		CID	1	0	1	1		22982624	121	44	28	51.55	4.23404e-05	26	0	3.70949	33	160219	3	440.582	1319.73	-1.20671	59.9944	5767	5767	MS2	9/106	9	106	Peptide5mM_130510063628.raw
		High				FKmPSFGVSAPGK	2272	Unambiguous	1	1	Q8IVF2	M3(Oxidation)	CID	1	0	1	1		1.20457e+07	147	40	28	51.53	5.16758e-05	22	1	0	50	97156.1	3	456.905	1368.7	0.964206	59.9181	5631	5631	MS2	16/126	16	126	PeptideScramble_130510143047.raw
		High				IQPPSAQLEVQAGQVDVK	2982	Unambiguous	1	1	Q8IVF2		CID	1	0	1	1		5.8008e+07	87	37	25	51.45	3.11522e-05	23	0	2.39971	23	206240	2	954.016	1907.02	0.384972	92.746	10148	10148	MS2	24/190	24	190	PeptideScramble.raw
			High			LDSAHLQGDLTLANK	2639	Unambiguous	1	1	Q8IVF2		CID	1	0	1	1		3.14473e+07	111	44	27	51.39	4.02989e-05	27	0	0	28	146481	3	532.618	1595.84	0.120382	72.3357	7178	7178	MS2	16/146	16	146	Peptide5mM_130510063628.raw
	High					EPTTHAEAQGDEGDGEEGLQR	3168	Unambiguous	1	1	Q8IVF2		CID	1	0	1	1		5.1598e+07	20	32	21	51.31	7.39605e-06	21	0	15.0034	61	58332.8	3	742.656	2225.95	0.140012	33.7454	2737	2737	MS2	11/216	11	216	NoPeptide.raw
		High				LEGDLSLADKDVTAK	2573	Unambiguous	1	1	Q8IVF2		CID	1	0	1	1		4.98111e+08	163	40	28	51.31	6.02778e-05	26	1	1.06613	1	6330764	3	525.613	1574.82	-1.84549	65.277	6837	6837	MS2	11/144	11	144	PeptideScramble.raw
	High					ESFSPEEKEEGELIGPVGTGLDSR	3224	Unambiguous	1	1	Q8IVF2		CID	1	0	1	1		41795830	100	39	28	51.3	3.70655e-05	25	1	0	15	229718	3	854.745	2562.22	-0.684579	103.303	10499	10499	MS2	22/260	22	260	NoPeptide.raw
		High				VQADQVDVK	1465	Unambiguous	1	1	Q8IVF2		CID	1	0	1	1		6.82027e+07	155	40	28	51.3	5.74515e-05	28	0	36.9553	18	336301	2	501.266	1001.53	-1.17749	26.0424	2099	2099	MS2	13/84	13	84	PeptideScramble.raw
			High			VDPEcSVEDSK	2042	Unambiguous	1	1	Q8IVF2	C5(Carbamidomethyl)	CID	1	0	1	1		3.30844e+07	22	37	20	51.29	8.17321e-06	20	0	16.2991	21	312785	2	632.772	1264.54	0.342728	30.9945	2573	2573	MS2	9/96	9	96	Peptide5mM.raw
		High				AEVTAPDGEVSLPSmEVDVQAQK	3203	Unambiguous	1	1	Q8IVF2	M15(Oxidation)	CID	1	0	1	1		4.33634e+06	104	38	26	51.23	3.91745e-05	22	0	0	100	36298.8	2	1208.58	2416.16	2.17599	95.6574	9663	9663	MS2	12/214	12	214	PeptideScramble_130510143047.raw
	High					LPEGHVLEGAGLK	2174	Unambiguous	1	1	Q8IVF2		CID	1	0	1	1		4.06334e+07	124	40	29	51.16	4.7467e-05	29	0	3.03643	12	381628	3	440.582	1319.73	0.180731	60.8476	5697	5697	MS2	10/106	10	106	NoPeptide_130510205847.raw
	High					EPTTHAEAQGDEGDGEEGLQR	3168	Unambiguous	1	1	Q8IVF2		CID	1	0	1	1		4.65724e+07	20	32	21	51.16	7.65597e-06	21	0	1.81155	16	251055	3	742.657	2225.96	0.38679	34.7116	2785	2785	MS2	11/216	11	216	NoPeptide_130510205847.raw
	High					mPSFGVSAPGK	1636	Unambiguous	1	1	Q8IVF2	M1(Oxidation)	CID	1	0	1	1		2.48884e+08	128	40	29	51.15	4.91111e-05	29	0	0	2	2.65967e+06	2	547.27	1093.53	-2.68892	50.6177	4616	4616	MS2	9/88	9	88	NoPeptide.raw
		High				ESPGLWGASILK	2030	Unambiguous	1	1	Q8IVF2		CID	1	0	1	1		2.6408e+07	134	39	27	51.14	5.15317e-05	24	0	36.9563	13	526160	2	629.345	1257.68	-1.50987	106.886	11769	11769	MS2	8/104	8	104	PeptideScramble.raw
	High					VEADLSLPSmQGDLK	2678	Rejected	1	1	Q8IVF2	M10(Oxidation)	CID		0.0377	2	2		3.65521e+07	120	39	28	51.11	4.64677e-05	24	0	0	39	186727	2	809.901	1618.79	-3.16238	84.2443	8448	8448	MS2	10/142	10	142	NoPeptide.raw
			High			SIEASLDVSALK	1974	Unambiguous	1	1	Q8IVF2		CID	1	0	1	1			187	46	30	51.09	7.27464e-05	30	0	0	39	160871	2	616.84	1232.67	-1.23372	93.5386	9910	9910	MS2	8/104	8	104	Peptide5mM.raw
		High				VEADVSLPSmQGDLK	2591	Unambiguous	1	1	Q8IVF2	M10(Oxidation)	CID	1	0	1	1		449304006	116	39	27	51.05	4.55437e-05	22	0	4.0183	5	1.3086e+06	2	802.894	1604.78	-1.34882	74.9191	8043	8043	MS2	11/142	11	142	PeptideScramble.raw
		High				TDVTAPDVEVSQPGmEVDVEAPGAK	3219	Unambiguous	1	1	Q8IVF2	M15(Oxidation)	CID	1	0	1	1		5.57941e+07	87	37	25	51.05	3.41578e-05	22	0	22.3358	42	72385.2	3	853.071	2557.2	0.758933	96.8463	9786	9786	MS2	22/256	22	256	PeptideScramble_130510143047.raw
	High					LDGAQLDGDLSLADKDVTAK	3111	Unambiguous	1	1	Q8IVF2		CID	1	0	1	1		4.83255e+07	131	40	29	50.96	5.25099e-05	26	1	8.71181	11	424195	3	682.352	2045.04	0.242565	99.9876	9977	9977	MS2	22/214	22	214	NoPeptide_130510205847.raw
			High			LPEGHVLEGAGLK	2174	Unambiguous	1	1	Q8IVF2		CID	1	0	1	1		22982624	120	44	28	50.96	4.81007e-05	25	0	2.67624	25	177666	3	440.582	1319.73	-0.651736	60.5483	5833	5833	MS2	10/106	10	106	Peptide5mM_130510063628.raw
			High			LLEGPVPEEVGLK	2290	Unambiguous	1	1	Q8IVF2		CID	1	0	1	1		5.42184e+07	87	43	26	50.96	3.4873e-05	26	0	29.233	53	83813.7	2	690.393	1379.78	0.252708	96.065	9862	9862	MS2	9/108	9	108	Peptide5mM_130510063628.raw
	High					VEAEVSLPSmQGDLK	2677	Rejected	1	1	Q8IVF2	M10(Oxidation)	CID		0.0192	2	2		3.65521e+07	112	39	28	50.88	4.57286e-05	25	0	9.0137	25	266510	2	809.905	1618.8	2.04077	84.7471	8509	8509	MS2	11/142	11	142	NoPeptide.raw
			High			LDGAQLDGDLSLADKDVTAK	3111	Unambiguous	1	1	Q8IVF2		CID	1	0	1	1		4.31159e+07	124	44	28	50.86	5.08618e-05	23	1	10.4414	12	366730	3	682.351	2045.04	-0.026044	99.1378	10189	10189	MS2	19/214	19	214	Peptide5mM_130510063628.raw
	High					TTDLSIQPASTDLK	2456	Unambiguous	1	1	Q8IVF2		CID	1	0	1	1		43472976	172	41	30	50.85	7.07129e-05	30	0	39.1132	16	446858	2	745.389	1489.77	-2.31419	75.1467	7330	7330	MS2	6/140	6	140	NoPeptide_130510205847.raw
	High					LLEGPVPEEVGLK	2290	Unambiguous	1	1	Q8IVF2		CID	1	0	1	1		7.23393e+07	79	38	27	50.84	3.25535e-05	24	0	10.6476	24	277479	2	690.392	1379.78	-0.543531	96.9324	9669	9669	MS2	14/108	14	108	NoPeptide_130510205847.raw
			High			VDPEcSVEDSK	2042	Unambiguous	1	1	Q8IVF2	C5(Carbamidomethyl)	CID	1	0	1	1		3.30844e+07	22	37	20	50.83	9.08642e-06	20	0	20.2985	32	202695	2	632.772	1264.54	-0.0434062	31.5349	2632	2632	MS2	8/96	8	96	Peptide5mM.raw
		High				EPTTHAEAQGDEGDGEEGLQR	3168	Unambiguous	1	1	Q8IVF2		CID	1	0	1	1		6.92514e+07	19	31	19	50.7	8.08581e-06	19	0	3.16268	62	64571.2	3	742.656	2225.95	-0.8471	34.9528	2873	2873	MS2	25/216	25	216	PeptideScramble_130510143047.raw
	High					DAHDVSPTSTDTEAQLTVER	3152	Unambiguous	1	1	Q8IVF2		CID	1	0	1	1		2.27739e+07	57	36	25	50.68	2.43694e-05	24	0	2.12323	29	132926	3	724.673	2172.01	0.121998	67.4928	6448	6448	MS2	16/198	16	198	NoPeptide_130510205847.raw
	High					LDSAHLQGDLTLANK	2639	Unambiguous	1	1	Q8IVF2		CID	1	0	1	1		4.11921e+07	112	39	28	50.67	4.79941e-05	28	0	0.657451	8	530339	3	532.618	1595.84	0.4646	73.2005	7091	7091	MS2	14/146	14	146	NoPeptide_130510205847.raw
		High				VEADLSLPSmQGDLK	2678	Selected	1	1	Q8IVF2	M10(Oxidation)	CID	0.0392	0	1	1		4.39856e+07	112	39	27	50.66	4.81048e-05	22	0	14.9801	18	380174	2	809.905	1618.8	2.04077	84.6716	9190	9190	MS2	11/142	11	142	PeptideScramble.raw
	High					LDGAQLDGDLSLADKDVTAK	3111	Unambiguous	1	1	Q8IVF2		CID	1	0	1	1		49841378	131	40	29	50.58	5.73114e-05	25	1	25.3904	59	65374	3	682.352	2045.04	0.60071	98.9997	10035	10035	MS2	21/214	21	214	NoPeptide.raw
			High			VQADQVDVK	1465	Unambiguous	1	1	Q8IVF2		CID	1	0	1	1		2.36319e+07	120	44	28	50.5	5.34751e-05	28	0	7.93186	27	218906	2	501.267	1001.53	-0.141474	26.8379	2114	2114	MS2	8/84	8	84	Peptide5mM_130510063628.raw
			High			mPSFGVSAPGK	1636	Unambiguous	1	1	Q8IVF2	M1(Oxidation)	CID	1	0	1	1		200218256	117	44	28	50.36	5.38463e-05	26	0	0	3	2.03604e+06	2	547.271	1093.53	0.213444	50.5637	4803	4803	MS2	9/88	9	88	Peptide5mM.raw
		High				ESFSPEEKEEGELIGPVGTGLDSR	3224	Unambiguous	1	1	Q8IVF2		CID	1	0	1	1		47809323	92	38	26	50.34	4.25361e-05	23	1	0	10	280912	3	854.743	2562.22	-2.18532	102.897	10433	10433	MS2	22/260	22	260	PeptideScramble_130510143047.raw
		High				IQPPSAQLEVQAGQVDVK	2982	Unambiguous	1	1	Q8IVF2		CID	1	0	1	1		5.8008e+07	87	37	25	50.32	4.041e-05	22	0	19.2913	55	100924	2	954.015	1907.02	-0.383159	91.6296	10019	10019	MS2	22/190	22	190	PeptideScramble.raw
		High				LPEGHVPEGAGLK	2125	Unambiguous	1	1	Q8IVF2		CID	1	0	1	1		9.47587e+07	147	40	28	50.28	6.89108e-05	28	0	11.6109	27	235836	2	652.354	1303.7	0.512521	45.1673	3958	3958	MS2	12/106	12	106	PeptideScramble_130510143047.raw
	High					TTHLSIQPPSADLEVQAGQEDVK	3205	Unambiguous	1	1	Q8IVF2		CID	1	0	1	1		1.12168e+07	120	39	28	50.19	5.74316e-05	24	0	8.59793	65	58452	3	821.751	2463.24	1.37091	92.4752	9359	9359	MS2	14/248	14	248	NoPeptide.raw
			High			LPEGPVPEGASLK	2094	Unambiguous	1	1	Q8IVF2		CID	1	0	1	1		6.80267e+07	117	44	28	50.18	5.61249e-05	23	0	11.8952	10	677158	2	647.356	1293.7	-0.635492	70.2854	6944	6944	MS2	10/112	10	112	Peptide5mM_130510063628.raw
	High					LEGDLSLADKEVTAK	2595	Unambiguous	1	1	Q8IVF2		CID	1	0	1	1		3.14936e+07	177	41	30	50.13	8.58901e-05	30	1	13.0858	15	309493	3	530.286	1588.84	-0.0010321	68.1527	6640	6640	MS2	14/144	14	144	NoPeptide.raw
			High			TDVTAPDVEVSQPGmEVDVEAPGAK	3219	Unambiguous	1	1	Q8IVF2	M15(Oxidation)	CID	1	0	1	1		3.80985e+07	85	43	26	50.09	4.16283e-05	23	0	28.8413	41	78361.8	3	853.071	2557.2	0.615725	97.382	10322	10322	MS2	18/256	18	256	Peptide5mM.raw
	High					LPEGPVPEGASLK	2094	Unambiguous	1	1	Q8IVF2		CID	1	0	1	1		1.07885e+08	117	39	28	50.07	5.75646e-05	24	0	31.4657	25	239106	2	647.355	1293.7	-1.10728	70.1236	6746	6746	MS2	10/112	10	112	NoPeptide_130510205847.raw
		High				LLEGPVPEEVGLK	2290	Unambiguous	1	1	Q8IVF2		CID	1	0	1	1		7.98631e+07	82	37	25	50.03	4.07178e-05	22	0	6.61703	9	711783	2	690.392	1379.78	-0.808944	96.2597	9724	9724	MS2	16/108	16	108	PeptideScramble_130510143047.raw
			High			LPEGPLPEGAGFK	2160	Unambiguous	1	1	Q8IVF2		CID	1	0	1	1		6.46484e+07	116	44	28	50.03	5.76007e-05	23	0	26.158	34	182224	2	656.351	1311.69	0.351086	85.6012	8973	8973	MS2	16/106	16	106	Peptide5mM.raw
	High					TDVTAPDVEVSQPGmEVDVEAPGAK	3219	Unambiguous	1	1	Q8IVF2	M15(Oxidation)	CID	1	0	1	1		5.04519e+07	85	38	27	50.02	4.23047e-05	24	0	7.84783	15	211650	3	853.071	2557.2	0.32931	98.0972	9943	9943	MS2	28/256	28	256	NoPeptide.raw
	High					LPEGQVPEGAGLK	2100	Unambiguous	1	1	Q8IVF2		CID	1	0	1	1		1.53477e+08	113	39	28	50.01	5.63701e-05	24	0	20.5215	5	1.26963e+06	2	647.853	1294.7	-1.11472	61.2089	5740	5740	MS2	16/122	16	122	NoPeptide_130510205847.raw
			High			VDPEcSVEDSK	2042	Unambiguous	1	1	Q8IVF2	C5(Carbamidomethyl)	CID	1	0	1	1		2.63262e+07	22	37	20	49.98	1.10508e-05	20	0	30.7571	100	55338.4	2	632.772	1264.54	0.728863	31.4052	2580	2580	MS2	7/96	7	96	Peptide5mM_130510063628.raw
	High					LcEGTPQEGGLR	2164	Unambiguous	1	1	Q8IVF2	C2(Carbamidomethyl)	CID	1	0	1	1		2.18879e+07	86	38	27	49.86	4.44087e-05	27	0	21.2472	23	296773	2	658.816	1316.63	-0.745459	40.7323	3427	3427	MS2	6/108	6	108	NoPeptide_130510205847.raw
		High				LDSAQLEGDLSLADKDVTAK	8101	Unambiguous	1	1	Q8IVF2		CID	1	0	1	1		83708354	135	39	27	49.74	7.16645e-05	24	1	9.91084	4	1.08239e+06	3	697.026	2089.06	-0.534582	105.609	10765	10765	MS2	23/214	23	214	PeptideScramble_130510143047.raw
	High					AEADVSLPSmQGDLK	2581	Unambiguous	1	1	Q8IVF2	M10(Oxidation)	CID	1	0	1	1		25418125	80	38	27	49.73	4.25657e-05	24	0	28.1609	36	185862	2	788.88	1576.75	-0.179804	68.0975	6514	6514	MS2	16/142	16	142	NoPeptide_130510205847.raw
			High			SIEASVHVSAPK	1945	Unambiguous	1	1	Q8IVF2		CID	1	0	1	1		1.95446e+07	97	43	27	49.72	5.17299e-05	26	0	32.8605	45	123644	2	612.833	1224.66	0.133559	42.7437	3871	3871	MS2	15/104	15	104	Peptide5mM.raw
		High				LLEGPVPEEVGLK	2290	Unambiguous	1	1	Q8IVF2		CID	1	0	1	1		1.01783e+08	79	37	25	49.7	4.2325e-05	22	0	3.68998	6	1.08097e+06	2	690.393	1379.78	-0.278117	96.7477	10590	10590	MS2	9/108	9	108	PeptideScramble.raw
			High			SSTDILR	809	Unambiguous	1	1	Q8IVF2		CID	1	0	1	1		8.11468e+06	111	44	27	49.69	5.96064e-05	27	0	12.9541	68	85863.8	2	396.216	791.426	-0.261038	29.7089	2437	2437	MS2	6/54	6	54	Peptide5mM.raw
			High			VQADQVDVK	1465	Unambiguous	1	1	Q8IVF2		CID	1	0	1	1		2.36319e+07	155	45	29	49.64	8.4198e-05	29	0	37.7191	47	131890	2	501.266	1001.53	-0.87278	26.3549	2066	2066	MS2	13/84	13	84	Peptide5mM_130510063628.raw
	High					KPDAEVLTVESPEEEAmTK	3142	Unambiguous	1	1	Q8IVF2	M17(Oxidation)	CID	1	0	1	1		20177476	104	39	28	49.59	5.71483e-05	24	0	18.6708	28	160324	3	707.008	2119.01	-1.19167	67.445	6566	6566	MS2	10/210	10	210	NoPeptide.raw
		High				LPEGHVLEGAGLK	2174	Unambiguous	1	1	Q8IVF2		CID	1	0	1	1		6.38797e+07	130	39	27	49.59	7.14354e-05	26	0	1.21028	8	573340	3	440.582	1319.73	-0.0967579	60.4582	6231	6231	MS2	10/106	10	106	PeptideScramble.raw
		High				VEADVSLPSmQGDLK	2591	Unambiguous	1	1	Q8IVF2	M10(Oxidation)	CID	1	0	1	1		2.99831e+08	117	39	27	49.51	6.54871e-05	22	0	0	21	307330	2	802.896	1604.78	0.0964462	73.335	7190	7190	MS2	19/142	19	142	PeptideScramble_130510143047.raw
		High				VQADQVDVK	1465	Unambiguous	1	1	Q8IVF2		CID	1	0	1	1		3.70004e+07	141	40	28	49.46	7.98342e-05	28	0	25.6678	26	224558	2	501.266	1001.52	-1.42126	26.3161	2000	2000	MS2	13/84	13	84	PeptideScramble_130510143047.raw
			High			LPEGPVPEGASLK	2094	Unambiguous	1	1	Q8IVF2		CID	1	0	1	1		6.80267e+07	117	44	28	49.37	6.76326e-05	25	0	36.1409	21	323107	2	647.356	1293.7	-0.824207	69.7678	6882	6882	MS2	10/112	10	112	Peptide5mM_130510063628.raw
		High				LLEGHVPEEAGLK	2314	Unambiguous	1	1	Q8IVF2		CID	1	0	1	1		67264306	139	39	27	49.33	8.10933e-05	27	0	14.7754	11	592807	2	696.378	1391.75	-2.37105	62.0843	6438	6438	MS2	6/108	6	108	PeptideScramble.raw
		High				LPEGPVPEGAGLK	2038	Unambiguous	1	1	Q8IVF2		CID	1	0	1	1		2.36757e+08	132	39	27	49.26	7.82607e-05	27	0	6.32873	4	1.40299e+06	2	632.35	1263.69	-0.794755	68.9952	6670	6670	MS2	17/106	17	106	PeptideScramble_130510143047.raw
		High				QLPAPQDEEWASSDAQHGPQGK	3191	Unambiguous	1	1	Q8IVF2		CID	1	0	1	1		5.95396e+07	62	36	24	49.25	3.68436e-05	22	0	0	15	203346	3	792.698	2376.08	-1.80784	66.8035	7027	7027	MS2	21/224	21	224	PeptideScramble.raw
	High					LEGDLSLADKDmTAK	2696	Unambiguous	1	1	Q8IVF2	M12(Oxidation)	CID	1	0	1	1		1.46502e+08	142	40	29	49.18	8.57548e-05	29	1	1.84734	3	1.34995e+06	3	541.602	1622.79	-0.972751	51.8776	4678	4678	MS2	16/144	16	144	NoPeptide_130510205847.raw
		High				SIEASLDVSALK	1974	Unambiguous	1	1	Q8IVF2		CID	1	0	1	1		2.47225e+07	204	41	29	49.18	0.000123197	28	0	22.4495	22	230110	2	616.839	1232.67	-2.22401	92.5132	9333	9333	MS2	6/104	6	104	PeptideScramble_130510143047.raw
			High			AKVEVSQPEADLPLPK	2828	Unambiguous	1	1	Q8IVF2		CID	1	0	1	1		1.47217e+07	94	43	27	49.17	5.68981e-05	27	1	13.7038	44	96016.6	3	574.321	1720.95	-0.0227205	78.7928	7923	7923	MS2	14/162	14	162	Peptide5mM_130510063628.raw
		High				LLEGHVPEEAGLK	2314	Unambiguous	1	1	Q8IVF2		CID	1	0	1	1		67264306	133	39	27	49.14	8.10628e-05	22	0	21.6743	32	200896	2	696.379	1391.75	-1.84479	61.55	6370	6370	MS2	6/108	6	108	PeptideScramble.raw
		High				LLEGHVPEGAGFK	2246	Unambiguous	1	1	Q8IVF2		CID	1	0	1	1		1.85535e+07	121	39	27	49.11	7.42601e-05	22	0	18.9284	29	258070	2	677.359	1353.71	-3.40239	61.7294	5843	5843	MS2	6/106	6	106	PeptideScramble_130510143047.raw
	High					LPEGPLPEGASLK	2145	Unambiguous	1	1	Q8IVF2		CID	1	0	1	1		5.20958e+07	81	38	27	49.09	4.99407e-05	27	0	27.4484	33	194405	2	654.365	1307.72	0.939081	81.4158	7999	7999	MS2	11/112	11	112	NoPeptide_130510205847.raw
			High			VEADVSLSSmQGDLK	2637	Unambiguous	1	1	Q8IVF2	M10(Oxidation)	CID	1	0	1	1		1.38002e+07	112	44	27	49.09	6.90539e-05	23	0	6.09921	45	107937	2	797.888	1594.77	3.07478	65.4797	6394	6394	MS2	12/142	12	142	Peptide5mM_130510063628.raw
		High				VEAEVSLPSmQGDLK	2677	Rejected	1	1	Q8IVF2	M10(Oxidation)	CID		0.0392	2	2		4.39856e+07	112	39	27	49.07	6.93726e-05	22	0	14.9801	18	380174	2	809.905	1618.8	2.04077	84.6716	9190	9190	MS2	11/142	11	142	PeptideScramble.raw
			High			DTTEGGTQIGPPEIR	2568	Unambiguous	1	1	Q8IVF2		CID	1	0	1	1		2.99747e+07	109	44	27	49.07	6.75144e-05	25	0	14.3588	36	149412	2	785.89	1570.77	0.996431	72.8318	7235	7235	MS2	21/150	21	150	Peptide5mM_130510063628.raw
			High			LPEGPVPEGASLK	2094	Unambiguous	1	1	Q8IVF2		CID	1	0	1	1		86811385	117	44	28	49.04	7.29719e-05	23	0	32.4292	11	585519	2	647.356	1293.7	-0.446778	69.7844	7108	7108	MS2	10/112	10	112	Peptide5mM.raw
			High			VEADLSLPSmQGDLK	2678	Unambiguous	1	1	Q8IVF2	M10(Oxidation)	CID	1	0	1	1		2.75305e+07	108	44	27	49.01	6.78256e-05	24	0	0	36	177706	2	809.905	1618.8	2.64403	84.1593	8807	8807	MS2	10/142	10	142	Peptide5mM.raw
		High				GPQIDVNVPK	1611	Unambiguous	1	1	Q8IVF2		CID	1	0	1	1		1.04687e+08	72	37	25	48.99	4.54258e-05	22	0	5.96466	4	1.44441e+06	2	533.798	1066.59	-0.144801	60.793	6274	6274	MS2	6/86	6	86	PeptideScramble.raw
	High					GPQIDVNVPK	1611	Unambiguous	1	1	Q8IVF2		CID	1	0	1	1		6.15174e+07	96	39	27	48.95	6.11281e-05	24	0	10.5	9	686539	2	533.798	1066.59	-0.717048	60.8649	5809	5809	MS2	6/86	6	86	NoPeptide.raw
		High				LQEETITFFDAR	7416	Unambiguous	1	1	Q8IVF2		CID	1	0	1	1		8351788	122	39	27	48.89	7.87644e-05	22	0	16.3873	63	118110	2	735.367	1469.73	0.379275	105.664	10772	10772	MS2	9/122	9	122	PeptideScramble_130510143047.raw
			High			LEGDLSLADKDVTAK	2573	Unambiguous	1	1	Q8IVF2		CID	1	0	1	1		2.36639e+08	164	46	29	48.86	0.000106614	26	1	1.07307	2	2438770	3	525.614	1574.83	-0.799059	65.2299	6568	6568	MS2	11/144	11	144	Peptide5mM.raw
	High					SIEASLDVSALK	1974	Unambiguous	1	1	Q8IVF2		CID	1	0	1	1		1.40131e+07	169	41	30	48.84	0.000110371	30	0	21.8763	33	158920	2	616.84	1232.67	-0.1444	93.3443	9453	9453	MS2	6/104	6	104	NoPeptide.raw
		High				mPSFGVSAPGK	1636	Unambiguous	1	1	Q8IVF2	M1(Oxidation)	CID	1	0	1	1		7.98326e+07	139	39	27	48.83	9.09881e-05	24	0	0	23	268056	2	547.27	1093.53	-2.46566	51.4785	4696	4696	MS2	9/88	9	88	PeptideScramble_130510143047.raw
		High				VEAEVSLPSmQGDLK	2677	Unambiguous	1	1	Q8IVF2	M10(Oxidation)	CID	1	0	1	1		2.43468e+07	121	39	27	48.81	7.95711e-05	27	0	25.0433	46	154893	2	809.903	1618.8	-0.221464	74.8653	7373	7373	MS2	11/142	11	142	PeptideScramble_130510143047.raw
	High					GPQIDVNVPK	1611	Unambiguous	1	1	Q8IVF2		CID	1	0	1	1		6.28354e+07	96	39	27	48.8	6.32763e-05	24	0	10.8114	10	653055	2	533.798	1066.59	-0.259251	61.2153	5741	5741	MS2	6/86	6	86	NoPeptide_130510205847.raw
			High			DTTEGGTQIGPPEIR	2568	Unambiguous	1	1	Q8IVF2		CID	1	0	1	1		3.53576e+07	124	44	28	48.74	8.28689e-05	28	0	0	42	170310	2	785.887	1570.77	-2.42297	73.3873	7547	7547	MS2	9/150	9	150	Peptide5mM.raw
			High			LLEGHVPEEAGLK	2314	Unambiguous	1	1	Q8IVF2		CID	1	0	1	1		30388543	115	44	28	48.65	7.84635e-05	23	0	12.4915	18	250857	2	696.38	1391.75	-0.704562	62.0656	6198	6198	MS2	6/108	6	108	Peptide5mM.raw
	High					TFSTQIVR	1295	Unambiguous	1	1	Q8IVF2		CID	1	0	1	1		1.49569e+07	99	39	28	48.64	6.77026e-05	28	0	13.9229	41	162701	2	476.267	951.526	0.346124	49.4832	4477	4477	MS2	6/68	6	68	NoPeptide.raw
	High					LLEGPVPEEVGLK	2290	Unambiguous	1	1	Q8IVF2		CID	1	0	1	1		7.23393e+07	87	38	27	48.64	5.94962e-05	27	0	5.35175	10	634569	2	690.393	1379.78	0.164237	97.5057	9725	9725	MS2	9/108	9	108	NoPeptide_130510205847.raw
			High			LSTSGFEWSSK	1957	Unambiguous	1	1	Q8IVF2		CID	1	0	1	1		37381996	63	41	25	48.6	4.34821e-05	25	0	39.9445	11	564973	2	614.796	1228.58	-0.175149	76.479	7673	7673	MS2	9/96	9	96	Peptide5mM_130510063628.raw
	High					FKmPSFGVSAPGK	2272	Unambiguous	1	1	Q8IVF2	M3(Oxidation)	CID	1	0	1	1		5.86171e+07	146	40	29	48.56	0.0001017	27	1	40.3765	7	679623	3	456.903	1368.7	-1.97897	62.3798	5877	5877	MS2	10/126	10	126	NoPeptide_130510205847.raw
	High					LLEGPVPEEVGLK	2290	Unambiguous	1	1	Q8IVF2		CID	1	0	1	1		7.94604e+07	79	38	27	48.54	5.52837e-05	24	0	7.44534	12	563827	2	690.393	1379.78	-0.0127045	97.1568	9844	9844	MS2	13/108	13	108	NoPeptide.raw
			High			LLEGPVPEEVGLK	2290	Unambiguous	1	1	Q8IVF2		CID	1	0	1	1		62800803	79	42	26	48.46	5.63115e-05	23	0	11.434	14	443266	2	690.393	1379.78	0.0757665	96.8327	10261	10261	MS2	15/108	15	108	Peptide5mM.raw
			High			GPQIDVNVPK	1611	Unambiguous	1	1	Q8IVF2		CID	1	0	1	1		5.22318e+07	96	43	27	48.4	6.93811e-05	23	0	14.6232	21	310095	2	533.798	1066.59	-1.17485	60.2325	5970	5970	MS2	6/86	6	86	Peptide5mM.raw
	High					VEADVSLPSmQGDLK	2591	Unambiguous	1	1	Q8IVF2	M10(Oxidation)	CID	1	0	1	1		3.72807e+08	128	40	29	48.38	9.29351e-05	24	0	0	23	303211	2	802.895	1604.78	-0.588153	73.8887	7316	7316	MS2	10/142	10	142	NoPeptide.raw
	High					GPQIDVNVPK	1611	Unambiguous	1	1	Q8IVF2		CID	1	0	1	1		6.15174e+07	96	39	27	48.36	7.00231e-05	24	0	10.6428	20	303489	2	533.798	1066.59	-0.259251	60.3164	5744	5744	MS2	6/86	6	86	NoPeptide.raw
		High				LDGAQLDGDLSLADKDVTAK	3111	Unambiguous	1	1	Q8IVF2		CID	1	0	1	1		5.86885e+07	136	39	27	48.33	9.9887e-05	26	1	6.00437	9	529569	3	682.351	2045.04	-0.563263	98.7965	9988	9988	MS2	20/214	20	214	PeptideScramble_130510143047.raw
	High					VQADQVDVK	1465	Unambiguous	1	1	Q8IVF2		CID	1	0	1	1		3.95509e+07	141	40	29	48.31	0.000104037	29	0	46.5982	55	110649	2	501.266	1001.52	-1.78691	25.4471	1890	1890	MS2	7/84	7	84	NoPeptide.raw
			High			ATDLSIQPPSADLEVQAGQVDVK	3194	Unambiguous	1	1	Q8IVF2		CID	1	0	1	1		3.27716e+07	136	45	28	48.27	0.000101277	23	0	38.2761	9	328137	3	794.412	2381.22	0.229137	107.949	11256	11256	MS2	21/246	21	246	Peptide5mM_130510063628.raw
		High				LPEGHLPEGAGLK	7156	Unambiguous	1	1	Q8IVF2		CID	1	0	1	1		2.89216e+07	156	40	28	48.18	0.000118603	28	0	37.1375	13	458806	2	659.362	1317.72	-0.160367	55.9936	5690	5690	MS2	18/106	18	106	PeptideScramble.raw
		High				SIEASVHVSAPK	1945	Unambiguous	1	1	Q8IVF2		CID	1	0	1	1		3.87479e+07	97	38	26	48.17	7.39166e-05	26	0	5.94499	26	174599	3	408.891	1224.66	0.0727409	42.7462	4021	4021	MS2	14/104	14	104	PeptideScramble.raw
	High					LPEGPVPEGASLK	2094	Unambiguous	1	1	Q8IVF2		CID	1	0	1	1		1.20903e+08	118	39	28	48.16	9.01264e-05	24	0	5.40162	4	1.67396e+06	2	647.356	1293.71	0.0250084	70.3386	6900	6900	MS2	7/112	7	112	NoPeptide.raw
			High			LPEGQVPEGAGLK	2100	Unambiguous	1	1	Q8IVF2		CID	1	0	1	1		1.17103e+08	113	44	28	48.16	8.63075e-05	23	0	20.9825	11	553778	2	647.853	1294.7	-0.737585	60.8642	6047	6047	MS2	16/122	16	122	Peptide5mM.raw
	High					LPEGHVPEGAGLK	2125	Unambiguous	1	1	Q8IVF2		CID	1	0	1	1		2.86449e+08	146	40	29	48.13	0.000112285	29	0	41.2654	64	62189.1	3	435.238	1303.7	0.291531	45.6044	3935	3935	MS2	10/106	10	106	NoPeptide_130510205847.raw
		High				SSTDILR	809	Unambiguous	1	1	Q8IVF2		CID	1	0	1	1		9.8246e+06	130	39	27	48.13	9.99801e-05	27	0	0	69	84853.8	2	396.217	791.426	0.0474444	30.7313	2444	2444	MS2	5/54	5	54	PeptideScramble_130510143047.raw
			High			FKmPSFGVSAPGK	2272	Unambiguous	1	1	Q8IVF2	M3(Oxidation)	CID	1	0	1	1		1.35367e+07	166	46	29	48.12	0.000127961	26	1	0	48	69578.9	3	456.904	1368.7	-0.306711	61.0581	5891	5891	MS2	15/126	15	126	Peptide5mM_130510063628.raw
		High				LDGAQLDGDLSLADKDVTAK	3111	Unambiguous	1	1	Q8IVF2		CID	1	0	1	1		7.91058e+07	133	39	27	48.07	0.00010371	24	1	4.44359	6	700943	3	682.351	2045.04	-0.652799	99.2866	10863	10863	MS2	21/214	21	214	PeptideScramble.raw
			High			AEADVSLPSmQGDLK	2581	Unambiguous	1	1	Q8IVF2	M10(Oxidation)	CID	1	0	1	1		1.7001e+07	80	43	26	48.04	6.28145e-05	23	0	34.4471	38	190030	2	788.88	1576.75	-0.0249661	67.441	6614	6614	MS2	10/142	10	142	Peptide5mM_130510063628.raw
		High				DAHDVSPTSTDTEAQLTVER	3152	Unambiguous	1	1	Q8IVF2		CID	1	0	1	1		2.7472e+07	57	36	24	47.97	4.54826e-05	21	0	5.76195	30	115394	3	724.674	2172.01	0.374906	67.194	6464	6464	MS2	16/198	16	198	PeptideScramble_130510143047.raw
	High					LPEGPVHEGAGLK	2126	Unambiguous	1	1	Q8IVF2		CID	1	0	1	1		3.46183e+06	144	40	29	47.94	0.0001157	29	0	7.81229	85	84570.4	2	652.353	1303.7	-0.704718	44.1367	3857	3857	MS2	16/106	16	106	NoPeptide.raw
		High				AEADVSLPSmQGDLK	2581	Unambiguous	1	1	Q8IVF2	M10(Oxidation)	CID	1	0	1	1		2.21535e+07	89	38	26	47.89	7.23369e-05	21	0	24.4288	40	181425	2	788.881	1576.75	1.21373	67.2983	6476	6476	MS2	10/142	10	142	PeptideScramble_130510143047.raw
	High					AEADVSLPSmQGDLK	2581	Unambiguous	1	1	Q8IVF2	M10(Oxidation)	CID	1	0	1	1		30335081	88	38	27	47.88	7.1689e-05	23	0	48.2851	44	144393	2	788.879	1576.75	-0.953993	67.244	6543	6543	MS2	9/142	9	142	NoPeptide.raw
	High					LPEGHVLEGAGLK	2174	Unambiguous	1	1	Q8IVF2		CID	1	0	1	1		5.29937e+07	121	40	28	47.78	0.000100868	28	0	1.81011	23	191163	3	440.582	1319.73	-1.13734	59.9732	5704	5704	MS2	9/106	9	106	NoPeptide.raw
		High				LPEGPVHEGAGLK	2126	Unambiguous	1	1	Q8IVF2		CID	1	0	1	1		7.54596e+06	153	40	28	47.78	0.000127544	28	0	0	46	163256	2	652.354	1303.7	-0.423816	44.1967	4202	4202	MS2	13/106	13	106	PeptideScramble.raw
			High			SmEDSVDVSAPK	2072	Unambiguous	1	1	Q8IVF2	M2(Oxidation)	CID	1	0	1	1		1.32108e+07	40	39	23	47.74	3.36535e-05	22	0	49.3207	64	104942	2	640.786	1280.56	-2.56896	38.5124	3411	3411	MS2	16/104	16	104	Peptide5mM.raw
			High			LEGELSLADKDVTAK	2597	Unambiguous	1	1	Q8IVF2		CID	1	0	1	1		2.66583e+07	173	46	29	47.74	0.000145551	29	1	11.3008	14	297676	3	530.285	1588.84	-1.26872	65.2628	6573	6573	MS2	13/144	13	144	Peptide5mM.raw
		High				LPEGHVLEGAGLK	2174	Unambiguous	1	1	Q8IVF2		CID	1	0	1	1		6.38797e+07	126	39	27	47.7	0.000106989	24	0	4.91435	13	336863	3	440.582	1319.73	0.527592	59.9663	6169	6169	MS2	6/106	6	106	PeptideScramble.raw
			High			LLEGHVPEGAGFK	2246	Unambiguous	1	1	Q8IVF2		CID	1	0	1	1		18005690	94	43	27	47.68	8.01859e-05	23	0	38.2532	33	187775	2	677.361	1353.71	-1.05785	62.1361	6207	6207	MS2	11/106	11	106	Peptide5mM.raw
		High				FKmPSFGVSAPGK	2272	Unambiguous	1	1	Q8IVF2	M3(Oxidation)	CID	1	0	1	1		83528609	166	40	28	47.65	0.000142586	28	1	45.5638	4	988188	3	456.904	1368.7	-0.17293	61.9165	6416	6416	MS2	17/126	17	126	PeptideScramble.raw
		High				LLEGPVPEEVGLK	2290	Unambiguous	1	1	Q8IVF2		CID	1	0	1	1		1.01783e+08	79	37	25	47.59	6.88014e-05	21	0	19.3405	24	263992	2	690.393	1379.78	-0.101175	96.2338	10538	10538	MS2	14/108	14	108	PeptideScramble.raw
		High				TEVEAGASGYSVTGGGDQGIFVK	3172	Unambiguous	1	1	Q8IVF2		CID	1	0	1	1		7.18068e+06	104	38	26	47.59	9.0574e-05	21	0	19.3563	66	49498.8	3	743.693	2229.06	-1.60632	98.2372	9930	9930	MS2	26/218	26	218	PeptideScramble_130510143047.raw
		High				FAFSTEKEPER	2216	Unambiguous	1	1	Q8IVF2		CID	1	0	1	1		3.59856e+06	110	38	26	47.55	9.66858e-05	26	1	50.8157	100	51183	2	670.828	1340.65	0.0519585	45.1147	3953	3953	MS2	6/100	6	100	PeptideScramble_130510143047.raw
			High			LEGELSLADKDVTAK	2597	Unambiguous	1	1	Q8IVF2		CID	1	0	1	1		2.14884e+07	173	46	29	47.53	0.000152762	29	1	4.38675	19	250947	3	530.285	1588.84	-1.38397	65.3945	6384	6384	MS2	11/144	11	144	Peptide5mM_130510063628.raw
	High					KVSmSSSEIEGNVTFHEK	3108	Unambiguous	1	1	Q8IVF2	M4(Oxidation)	CID	1	0	1	1		1.52332e+07	88	38	27	47.52	7.78848e-05	23	1	17.5652	40	109964	3	675.658	2024.96	-0.0556045	42.5733	3678	3678	MS2	12/198	12	198	NoPeptide.raw
			High			VEADLSLPSmQGDLK	2678	Unambiguous	1	1	Q8IVF2	M10(Oxidation)	CID	1	0	1	1		18568522	105	44	27	47.5	9.33597e-05	24	0	26.353	32	253904	2	809.903	1618.8	0.0801676	84.139	8523	8523	MS2	9/142	9	142	Peptide5mM_130510063628.raw
			High			LEGDLSLADKDmTAK	2696	Unambiguous	1	1	Q8IVF2	M12(Oxidation)	CID	1	0	1	1		1.08717e+08	154	45	29	47.39	0.00014044	29	1	3.5451	4	1.12195e+06	3	541.603	1622.79	-0.29575	51.4712	4923	4923	MS2	16/144	16	144	Peptide5mM.raw
		High				AEADVSLPSmQGDLK	2581	Unambiguous	1	1	Q8IVF2	M10(Oxidation)	CID	1	0	1	1		2.21535e+07	80	37	25	47.38	7.3124e-05	21	0	46.8333	46	141683	2	788.88	1576.75	0.0524527	66.7686	6419	6419	MS2	10/142	10	142	PeptideScramble_130510143047.raw
			High			VQADQVDVK	1465	Unambiguous	1	1	Q8IVF2		CID	1	0	1	1		2.97497e+07	120	44	28	47.34	0.000110701	28	0	10.743	13	487222	2	501.267	1001.53	-0.0805315	26.177	2067	2067	MS2	7/84	7	84	Peptide5mM.raw
	High					VQADQVDVK	1465	Unambiguous	1	1	Q8IVF2		CID	1	0	1	1		3.41662e+07	120	39	28	47.31	0.000111468	28	0	3.51517	20	315583	2	501.267	1001.53	-0.3243	26.6424	1959	1959	MS2	7/84	7	84	NoPeptide_130510205847.raw
		High				LDGAWLEGDLSLADKDVTAK	8111	Unambiguous	1	1	Q8IVF2		CID	1	0	1	1		2.10574e+07	146	40	28	47.29	0.000136246	24	1	11.8517	13	276174	3	706.363	2117.07	-0.953879	109.884	11308	11308	MS2	19/194	19	194	PeptideScramble_130510143047.raw
	High					FKmPSFGVSAPGK	2272	Unambiguous	1	1	Q8IVF2	M3(Oxidation)	CID	1	0	1	1		1.92899e+07	165	41	30	47.28	0.000154331	23	1	11.2622	35	122195	3	456.904	1368.7	0.0277413	60.716	5681	5681	MS2	15/126	15	126	NoPeptide_130510205847.raw
	High					SIEASVHVSAPK	1945	Unambiguous	1	1	Q8IVF2		CID	1	0	1	1		1.52931e+07	97	39	27	47.27	9.09372e-05	26	0	37.2615	66	94506.2	2	612.833	1224.66	0.532267	43.0174	3656	3656	MS2	15/104	15	104	NoPeptide_130510205847.raw
		High				LPEGHVPEGAGLK	2125	Unambiguous	1	1	Q8IVF2		CID	1	0	1	1		502118197	144	40	28	47.15	0.000138782	24	0	3.39721	1	6755531	3	435.238	1303.7	-1.1832	45.9328	4396	4396	MS2	10/106	10	106	PeptideScramble.raw
			High			LcEGTPQEGGLR	2164	Unambiguous	1	1	Q8IVF2	C2(Carbamidomethyl)	CID	1	0	1	1		2.17995e+07	86	43	26	47.11	8.36505e-05	26	0	21.1719	19	376633	2	658.816	1316.63	-0.652744	40.6277	3647	3647	MS2	7/108	7	108	Peptide5mM.raw
		High				LPEGQVPEGAGLK	2100	Unambiguous	1	1	Q8IVF2		CID	1	0	1	1		1.48256e+08	113	39	27	47.09	0.00011042	21	0	37.7727	6	987724	2	647.853	1294.7	-0.454731	59.9914	5639	5639	MS2	11/122	11	122	PeptideScramble_130510143047.raw
		High				GEEVEGAGWmPGR	7300	Unambiguous	1	1	Q8IVF2	M10(Oxidation)	CID	1	0	1	1		6.4943e+06	21	31	19	47.08	2.05679e-05	19	0	0	39	192934	2	695.806	1390.6	-1.26338	56.6129	5770	5770	MS2	16/102	16	102	PeptideScramble.raw
		High				VEADVSLPSmQGDLK	2591	Unambiguous	1	1	Q8IVF2	M10(Oxidation)	CID	1	0	1	1		449304006	117	39	27	47.06	0.000115121	21	0	0	14	357822	2	802.894	1604.78	-1.57702	73.8598	7909	7909	MS2	11/142	11	142	PeptideScramble.raw
	High					FKmPSFGVSAPGK	2272	Unambiguous	1	1	Q8IVF2	M3(Oxidation)	CID	1	0	1	1		3.37667e+07	161	41	30	47.05	0.00015878	30	1	35.1924	14	521189	2	684.852	1368.7	-0.76512	62.5596	5898	5898	MS2	10/126	10	126	NoPeptide_130510205847.raw
		High				LDSAHLQGDLTLANK	2639	Unambiguous	1	1	Q8IVF2		CID	1	0	1	1		7.14911e+07	125	39	27	46.99	0.000124991	27	0	2.85951	8	533093	3	532.618	1595.84	-0.338575	72.8468	7768	7768	MS2	14/146	14	146	PeptideScramble.raw
	High					SIEASADVSALK	1897	Unambiguous	1	1	Q8IVF2		CID	1	0	1	1		16961930	117	39	28	46.97	0.000117532	26	0	19.93	28	211597	2	595.817	1190.63	1.04128	63.328	5985	5985	MS2	9/104	9	104	NoPeptide_130510205847.raw
		High				VEAEVSLPSmQGDLK	2677	Unambiguous	1	1	Q8IVF2	M10(Oxidation)	CID	1	0	1	1		3.59788e+07	122	39	27	46.95	0.00012312	27	0	18.357	27	277628	2	809.903	1618.8	-0.447688	75.3619	8101	8101	MS2	19/142	19	142	PeptideScramble.raw
			High			LLEGHVPEEAGLK	2314	Unambiguous	1	1	Q8IVF2		CID	1	0	1	1		1.7299e+07	133	45	28	46.91	0.000135463	22	0	0	29	243922	2	696.379	1391.75	-2.10792	61.823	5983	5983	MS2	10/108	10	108	Peptide5mM_130510063628.raw
	High					LDSAHLQGDLTLANK	2639	Unambiguous	1	1	Q8IVF2		CID	1	0	1	1		3.98204e+07	111	39	28	46.87	0.000114102	23	0	2.59749	18	263005	3	532.618	1595.84	0.120382	73.1235	7220	7220	MS2	16/146	16	146	NoPeptide.raw
		High				ATDLSIQPPSADLEVQAGQVDVK	3194	Unambiguous	1	1	Q8IVF2		CID	1	0	1	1		4.7929e+07	139	39	27	46.86	0.000143214	24	0	31.9701	9	403648	3	794.411	2381.22	0.0753458	108.119	11929	11929	MS2	22/246	22	246	PeptideScramble.raw
			High			AKVEVSQPEADLPLPK	2828	Unambiguous	1	1	Q8IVF2		CID	1	0	1	1		1.87614e+07	94	43	27	46.84	9.72966e-05	27	1	24.1665	40	110603	3	574.321	1720.95	0.0836775	78.6357	8167	8167	MS2	14/162	14	162	Peptide5mM.raw
		High				LEGDLSLAEKDVTAK	2596	Rejected	1	1	Q8IVF2		CID		0.1455	2	2		6.78976e+06	173	40	28	46.79	0.000181141	24	1	35.5907	57	82673.5	2	794.925	1588.84	-0.607207	67.4063	6487	6487	MS2	11/144	11	144	PeptideScramble_130510143047.raw
			High			DAHDVSPTSTDTEAQLTVER	3152	Unambiguous	1	1	Q8IVF2		CID	1	0	1	1		16666085	60	41	25	46.79	6.28234e-05	22	0	8.9971	27	126074	3	724.674	2172.01	0.965023	67.1352	6794	6794	MS2	19/198	19	198	Peptide5mM.raw
			High			ESPGLWGASILK	2030	Unambiguous	1	1	Q8IVF2		CID	1	0	1	1		1.71262e+07	187	46	30	46.78	0.000196251	27	0	27.0354	16	366938	2	629.346	1257.68	0.0430866	106.737	11439	11439	MS2	8/104	8	104	Peptide5mM.raw
	High					LPEGQVPEGAGLK	2100	Unambiguous	1	1	Q8IVF2		CID	1	0	1	1		1.60505e+08	113	39	28	46.74	0.000119687	23	0	19.1978	5	1.33225e+06	2	647.853	1294.7	-1.30329	60.8589	5808	5808	MS2	10/122	10	122	NoPeptide.raw
			High			SSTDILR	809	Unambiguous	1	1	Q8IVF2		CID	1	0	1	1		6.41061e+06	111	44	27	46.73	0.00011784	27	0	11.0908	83	71068.8	2	396.216	791.425	-0.646641	30.3038	2467	2467	MS2	6/54	6	54	Peptide5mM_130510063628.raw
			High			FKmPSFGVSAPGR	2334	Unambiguous	1	1	Q8IVF2	M3(Oxidation)	CID	1	0	1	1		6.26898e+06	156	45	29	46.71	0.000166378	22	1	23.3193	46	102104	3	466.239	1396.7	-0.880085	64.6798	6304	6304	MS2	15/126	15	126	Peptide5mM_130510063628.raw
		High				SIEASADVSALK	1897	Unambiguous	1	1	Q8IVF2		CID	1	0	1	1		4.4788e+07	117	39	27	46.7	0.000125071	24	0	37.5838	13	461415	2	595.817	1190.63	1.04128	63.0305	6556	6556	MS2	9/104	9	104	PeptideScramble.raw
	High					FKmPSFGVSAPGK	2272	Unambiguous	1	1	Q8IVF2	M3(Oxidation)	CID	1	0	1	1		62964764	160	41	30	46.69	0.000171431	25	1	12.2133	17	269478	3	456.904	1368.7	-0.373601	62.5884	6016	6016	MS2	15/126	15	126	NoPeptide.raw
		High				LEGDLSLADK	1590	Unambiguous	1	1	Q8IVF2		CID	1	0	1	1		190209433	209	41	29	46.69	0.000223932	29	0	45.3978	2	2.47475e+06	2	530.779	1060.55	-0.892216	59.7859	5615	5615	MS2	7/86	7	86	PeptideScramble_130510143047.raw
	High					VEAEVSLPSmQGDLK	2677	Unambiguous	1	1	Q8IVF2	M10(Oxidation)	CID	1	0	1	1		2.92604e+07	105	39	28	46.68	0.000112761	28	0	14.7808	25	269028	2	809.903	1618.8	0.0801676	75.5834	7525	7525	MS2	9/142	9	142	NoPeptide.raw
	High					LLEGHVPEEAGLK	2314	Unambiguous	1	1	Q8IVF2		CID	1	0	1	1		3.25154e+07	127	40	29	46.67	0.000136702	25	0	17.3047	46	157550	2	696.378	1391.75	-2.89731	62.1172	5846	5846	MS2	10/108	10	108	NoPeptide_130510205847.raw
		High				VEADLSLPSmQGDLK	2678	Selected	1	1	Q8IVF2	M10(Oxidation)	CID	0.0638	0	1	1		23234429	121	39	27	46.61	0.000132055	23	0	18.5749	28	174035	2	809.905	1618.8	1.81455	83.5803	8325	8325	MS2	10/142	10	142	PeptideScramble_130510143047.raw
	High					STEDGAELEEQK	2212	Unambiguous	1	1	Q8IVF2		CID	1	0	1	1		8.41704e+06	27	33	22	46.54	2.99457e-05	22	0	55.1295	100	48938.2	2	668.299	1335.59	-0.639223	27.1682	2059	2059	MS2	9/108	9	108	NoPeptide.raw
			High			mPSFGVSAPGK	1636	Unambiguous	1	1	Q8IVF2	M1(Oxidation)	CID	1	0	1	1		65735568	128	45	28	46.54	0.000141965	28	0	0	39	158069	2	547.269	1093.53	-2.91218	51.7097	4827	4827	MS2	9/88	9	88	Peptide5mM_130510063628.raw
	High					mPSFGVSAPGK	1636	Unambiguous	1	1	Q8IVF2	M1(Oxidation)	CID	1	0	1	1		112116340	141	40	29	46.52	0.000157105	29	0	0	26	266572	2	547.27	1093.53	-2.01914	51.9822	4692	4692	MS2	9/88	9	88	NoPeptide_130510205847.raw
		High				LcEGTPQEGGLR	2164	Unambiguous	1	1	Q8IVF2	C2(Carbamidomethyl)	CID	1	0	1	1		2.77711e+07	97	38	26	46.51	0.000108328	26	0	21.6175	17	392919	2	658.817	1316.63	0.274401	40.3762	3464	3464	MS2	6/108	6	108	PeptideScramble_130510143047.raw
	High					MPSFGVSAPGK	1636	Unambiguous	1	1	Q8IVF2		CID	1	0	1	1		6.30622e+07	131	40	29	46.47	0.000147653	25	0	15.4413	29	219326	2	539.274	1077.54	0.595404	69.5236	6805	6805	MS2	9/88	9	88	NoPeptide.raw
	High					LLEGHVPEEAGLK	2314	Unambiguous	1	1	Q8IVF2		CID	1	0	1	1		4.08991e+07	125	40	29	46.46	0.000141215	23	0	9.38432	20	352786	2	696.379	1391.75	-1.40624	62.2304	5973	5973	MS2	11/108	11	108	NoPeptide.raw
	High					mEADmSIPSmQGDLK	2809	Unambiguous	1	1	Q8IVF2	M1(Oxidation); M5(Oxidation); M10(Oxidation)	CID	1	0	1	1		8.84084e+06	17	31	20	46.46	1.92052e-05	20	0	6.52569	100	50844.8	2	850.865	1700.72	2.58549	50.161	4461	4461	MS2	11/142	11	142	NoPeptide_130510205847.raw
	High					IQPPSAQLEVQAGQVDVK	2982	Unambiguous	1	1	Q8IVF2		CID	1	0	1	1		2.60335e+07	87	38	27	46.43	9.89667e-05	26	0	8.09498	95	78223.6	2	954.016	1907.02	0.192939	93.0482	9420	9420	MS2	8/190	8	190	NoPeptide.raw
		High				TDVTAPDVEVSQPGmEVDVEAPGAK	3219	Unambiguous	1	1	Q8IVF2	M15(Oxidation)	CID	1	0	1	1		6.09191e+07	85	37	25	46.42	9.69145e-05	21	0	12.7111	17	205726	3	853.07	2557.2	-0.38673	97.4697	10671	10671	MS2	20/256	20	256	PeptideScramble.raw
			High			VEADVSLPSmQGDLK	2591	Unambiguous	1	1	Q8IVF2	M10(Oxidation)	CID	1	0	1	1		2.26129e+08	116	44	28	46.29	0.000136279	22	0	10.3349	20	346225	2	802.894	1604.78	-1.27275	73.7504	7355	7355	MS2	18/142	18	142	Peptide5mM_130510063628.raw
	High					SIEASADVSALK	1897	Unambiguous	1	1	Q8IVF2		CID	1	0	1	1		1.91309e+07	126	40	29	46.24	0.000149741	25	0	29.626	40	161335	2	595.817	1190.63	0.836227	63.046	6069	6069	MS2	10/104	10	104	NoPeptide.raw
	High					LPEGHVLEGAGLK	2174	Unambiguous	1	1	Q8IVF2		CID	1	0	1	1		5.29937e+07	120	39	28	46.19	0.000144262	26	0	0.459796	8	538000	3	440.582	1319.73	-0.512992	60.4966	5766	5766	MS2	9/106	9	106	NoPeptide.raw
		High				KPDAEVLTVESPEEEAmTK	3142	Unambiguous	1	1	Q8IVF2	M17(Oxidation)	CID	1	0	1	1		4.71948e+07	98	38	26	46.08	0.000120836	21	0	25.8393	20	196007	3	707.007	2119.01	-1.79655	66.8421	7032	7032	MS2	11/210	11	210	PeptideScramble.raw
			High			FKmPSFGVSAPGK	2272	Unambiguous	1	1	Q8IVF2	M3(Oxidation)	CID	1	0	1	1		3.46944e+07	165	46	29	46.02	0.000206278	23	1	37.4653	9	410928	3	456.904	1368.7	0.495974	62.0593	6011	6011	MS2	16/126	16	126	Peptide5mM_130510063628.raw
		High				SAPIQTQPEARPEAELPK	3048	Unambiguous	1	1	Q8IVF2		CID	1	0	1	1		1.08963e+07	150	40	28	46	0.000188391	21	0	0	50	146643	2	981.518	1962.03	0.269815	59.4569	6107	6107	MS2	11/190	11	190	PeptideScramble.raw
	High					MPSFGVSAPGK	1636	Unambiguous	1	1	Q8IVF2		CID	1	0	1	1		6.01887e+07	131	40	29	45.98	0.000165288	28	0	33.1883	61	95650.9	2	539.274	1077.54	0.368832	69.6953	6695	6695	MS2	9/88	9	88	NoPeptide_130510205847.raw
			High			KPDAEVLTVESPEEEAmTK	3142	Unambiguous	1	1	Q8IVF2	M17(Oxidation)	CID	1	0	1	1		2.55392e+07	103	44	27	45.96	0.000130559	22	0	50.8338	32	119524	3	707.008	2119.01	-1.01885	66.8398	6759	6759	MS2	10/210	10	210	Peptide5mM.raw
			High			ATDLSVQPPSADLEVQAGQVDVK	3190	Unambiguous	1	1	Q8IVF2		CID	1	0	1	1		2.07647e+07	141	45	28	45.94	0.000179552	25	0	13.4846	18	243002	3	789.739	2367.2	-0.1457	105.985	11001	11001	MS2	18/246	18	246	Peptide5mM_130510063628.raw
		High				LPEGHLPEGAGLK	7156	Unambiguous	1	1	Q8IVF2		CID	1	0	1	1		14225685	150	40	28	45.89	0.000193224	27	0	34.1435	32	185925	2	659.361	1317.72	-0.716194	55.5139	5144	5144	MS2	13/106	13	106	PeptideScramble_130510143047.raw
			High			LLEGHVPEEAGLK	2314	Unambiguous	1	1	Q8IVF2		CID	1	0	1	1		30388543	125	44	28	45.87	0.000161763	22	0	33.124	48	142563	2	696.379	1391.75	-1.31853	61.5237	6130	6130	MS2	12/108	12	108	Peptide5mM.raw
	High					LPEGPVPEGASLK	2094	Unambiguous	1	1	Q8IVF2		CID	1	0	1	1		1.07885e+08	119	39	28	45.8	0.000156501	23	0	7.70911	6	1060733	2	647.356	1293.71	0.213723	70.696	6810	6810	MS2	10/112	10	112	NoPeptide_130510205847.raw
	High					LLEGHVPEEAGLK	2314	Unambiguous	1	1	Q8IVF2		CID	1	0	1	1		4.08991e+07	113	39	28	45.8	0.00014861	23	0	10.52	36	123317	2	696.379	1391.75	-1.14311	61.7419	5913	5913	MS2	6/108	6	108	NoPeptide.raw
		High				LPEGQVPEGAGLK	2100	Unambiguous	1	1	Q8IVF2		CID	1	0	1	1		2.64918e+08	123	39	27	45.77	0.000162883	22	0	10.5664	3	2.10063e+06	2	647.854	1294.7	-0.0775925	60.8841	6285	6285	MS2	10/122	10	122	PeptideScramble.raw
			High			IQAPSADLEVQAGQVDLK	2964	Unambiguous	1	1	Q8IVF2		CID	1	0	1	1		7.2368e+06	146	45	29	45.76	0.000193786	22	0	34.0287	47	90818.6	3	628.003	1881.99	0.649723	101.708	10808	10808	MS2	20/190	20	190	Peptide5mM.raw
		High				VEADmSLPSmQGDLK	2726	Unambiguous	1	1	Q8IVF2	M5(Oxidation); M10(Oxidation)	CID	1	0	1	1		7.41943e+06	72	37	25	45.74	9.60069e-05	21	0	0	62	113944	2	826.878	1652.75	-0.690959	56.2237	5228	5228	MS2	17/142	17	142	PeptideScramble_130510143047.raw
	High					TLEGQAQETAVAQR	2474	Unambiguous	1	1	Q8IVF2		CID	1	0	1	1		1.1127e+07	119	39	28	45.67	0.000161256	23	0	31.743	59	86407.1	3	501.257	1501.76	-1.92257	47.0706	4091	4091	MS2	8/138	8	138	NoPeptide_130510205847.raw
			High			VEADmSLPSmQGDLK	2726	Unambiguous	1	1	Q8IVF2	M5(Oxidation); M10(Oxidation)	CID	1	0	1	1		1.48404e+07	72	42	26	45.67	9.75669e-05	22	0	21.5646	39	167793	2	826.881	1652.75	2.04182	56.1901	5492	5492	MS2	13/142	13	142	Peptide5mM.raw
		High				IPSLGWSPSK	1616	Unambiguous	1	1	Q8IVF2		CID	1	0	1	1		1.59868e+07	120	39	27	45.62	0.000164494	27	0	7.85451	43	136373	2	536.295	1071.58	-1.43395	82.291	8177	8177	MS2	6/84	6	84	PeptideScramble_130510143047.raw
		High				LPEGPVPEGASLK	2094	Unambiguous	1	1	Q8IVF2		CID	1	0	1	1		1.77025e+08	117	39	27	45.61	0.000160752	21	0	28.6827	12	501963	2	647.356	1293.7	-0.446778	69.7845	7392	7392	MS2	10/112	10	112	PeptideScramble.raw
			High			TDVTAPDVEVSQPGmEVDVEAPGAK	3219	Unambiguous	1	1	Q8IVF2	M15(Oxidation)	CID	1	0	1	1		3.36183e+07	85	43	26	45.61	0.000116786	22	0	15.4796	33	114863	3	853.071	2557.2	0.902141	97.3004	9994	9994	MS2	21/256	21	256	Peptide5mM_130510063628.raw
			High			LPEGHVLEGAGLK	2174	Unambiguous	1	1	Q8IVF2		CID	1	0	1	1		2.95185e+07	124	44	28	45.58	0.00017155	25	0	2.85872	20	229344	3	440.582	1319.73	0.111359	60.4393	5996	5996	MS2	9/106	9	106	Peptide5mM.raw
	High					LPEGQVPEGAGLK	2100	Unambiguous	1	1	Q8IVF2		CID	1	0	1	1		1.60505e+08	123	40	28	45.5	0.000173331	24	0	57.7026	9	698938	2	647.854	1294.7	0.39383	60.3028	5742	5742	MS2	17/122	17	122	NoPeptide.raw
	High					LPEGPLPEGAGFK	2160	Unambiguous	1	1	Q8IVF2		CID	1	0	1	1		7.63937e+07	105	39	28	45.43	0.000150369	23	0	51.2725	85	73698.7	2	656.352	1311.7	1.18865	86.1574	8517	8517	MS2	16/106	16	106	NoPeptide_130510205847.raw
		High				LLEGHVPEEAGLK	2314	Unambiguous	1	1	Q8IVF2		CID	1	0	1	1		3.00668e+07	133	39	27	45.42	0.000190907	21	0	23.6094	39	160614	2	696.379	1391.75	-1.9325	61.737	5844	5844	MS2	6/108	6	108	PeptideScramble_130510143047.raw
		High				mPSFGVSAPGK	1636	Unambiguous	1	1	Q8IVF2	M1(Oxidation)	CID	1	0	1	1		1.58416e+08	141	40	28	45.39	0.000203793	28	0	0	16	400139	2	547.27	1093.53	-1.461	51.7271	5158	5158	MS2	9/88	9	88	PeptideScramble.raw
		High				LLEGHVPEEAGLK	2314	Unambiguous	1	1	Q8IVF2		CID	1	0	1	1		3.00668e+07	139	39	27	45.39	0.000200902	27	0	34.5774	37	194670	2	696.378	1391.75	-2.54647	61.1804	5779	5779	MS2	6/108	6	108	PeptideScramble_130510143047.raw
	High					LDGAQLDGDLSLADKDVTAK	3111	Unambiguous	1	1	Q8IVF2		CID	1	0	1	1		49841378	124	40	29	45.38	0.000179635	29	1	7.14445	11	357300	3	682.351	2045.04	-0.026044	99.4916	10086	10086	MS2	19/214	19	214	NoPeptide.raw
		High				LEGDLSLAEK	1628	Unambiguous	1	1	Q8IVF2		CID	1	0	1	1		8.90156e+07	157	40	28	45.34	0.000229546	28	0	5.86654	6	1.18455e+06	2	537.786	1074.57	-1.92624	59.5719	6120	6120	MS2	7/86	7	86	PeptideScramble.raw
	High					LEGDLSLADKEVTAK	2595	Unambiguous	1	1	Q8IVF2		CID	1	0	1	1		2.75102e+07	177	41	30	45.32	0.000259982	30	1	14.0943	21	216793	3	530.286	1588.84	-0.116277	68.5321	6559	6559	MS2	15/144	15	144	NoPeptide_130510205847.raw
	High					VEADmSLPSmQGDLK	2726	Unambiguous	1	1	Q8IVF2	M5(Oxidation); M10(Oxidation)	CID	1	0	1	1		1.66328e+07	74	37	26	45.27	0.000109952	23	0	15.7762	49	157347	2	826.88	1652.75	1.67252	56.5016	5209	5209	MS2	21/142	21	142	NoPeptide_130510205847.raw
		High				AEVTAPDGEVSLPSmEVDVQAQK	3203	Unambiguous	1	1	Q8IVF2	M15(Oxidation)	CID	1	0	1	1		2.32387e+07	102	38	26	45.26	0.000151904	24	0	21.8001	23	153174	3	806.056	2416.15	-0.431479	95.4467	9640	9640	MS2	11/214	11	214	PeptideScramble_130510143047.raw
	High					LLEGHVPEEAGLK	2314	Unambiguous	1	1	Q8IVF2		CID	1	0	1	1		4.81466e+07	127	40	29	45.24	0.000190009	29	0	9.05277	17	283081	3	464.588	1391.75	-2.90698	62.086	5842	5842	MS2	17/108	17	108	NoPeptide_130510205847.raw
			High			AALAPELALEIPSGSQADIPLPK	3186	Unambiguous	1	1	Q8IVF2		CID	1	0	1	1		25013594	55	41	24	45.22	8.26671e-05	22	0	18.3012	11	338864	3	767.761	2301.27	-0.369378	115.328	12534	12534	MS2	14/214	14	214	Peptide5mM.raw
	High					LLEGHVPEEAGLK	2314	Unambiguous	1	1	Q8IVF2		CID	1	0	1	1		3.25154e+07	128	40	29	45.21	0.000192832	24	0	32.1611	34	202408	2	696.378	1391.75	-3.51129	62.6767	5912	5912	MS2	6/108	6	108	NoPeptide_130510205847.raw
	High					FKmPSFGVSAPGK	2272	Unambiguous	1	1	Q8IVF2	M3(Oxidation)	CID	1	0	1	1		5.86171e+07	166	41	30	45.2	0.000250656	30	1	15.3784	16	276243	3	456.904	1368.7	-0.106039	62.9201	5940	5940	MS2	15/126	15	126	NoPeptide_130510205847.raw
		High				VEADLSLPSmQGDLK	2678	Selected	1	1	Q8IVF2	M10(Oxidation)	CID	0.0222	0	1	1		23234429	106	38	26	45.09	0.000164163	21	0	6.91551	32	204129	2	809.902	1618.8	-1.35258	84.1422	8392	8392	MS2	11/142	11	142	PeptideScramble_130510143047.raw
	High					LSTSGFEWSSK	1957	Unambiguous	1	1	Q8IVF2		CID	1	0	1	1		4.68876e+07	64	37	26	45.04	0.000100265	26	0	34.8603	13	520354	2	614.795	1228.58	-0.970018	76.8121	7518	7518	MS2	9/96	9	96	NoPeptide_130510205847.raw
		High				LLEGHVPEGAGFK	2246	Unambiguous	1	1	Q8IVF2		CID	1	0	1	1		3.74157e+07	93	38	26	45	0.000147046	21	0	18.8617	30	206535	2	677.361	1353.71	-1.23819	62.6266	6507	6507	MS2	9/106	9	106	PeptideScramble.raw
	High					FKmPSFGVSAPGK	2272	Unambiguous	1	1	Q8IVF2	M3(Oxidation)	CID	1	0	1	1		62964764	165	41	30	44.91	0.000266351	27	1	38.6341	6	689427	3	456.904	1368.7	0.429083	62.0438	5950	5950	MS2	16/126	16	126	NoPeptide.raw
		High				LcEGTPQEGGLR	2164	Unambiguous	1	1	Q8IVF2	C2(Carbamidomethyl)	CID	1	0	1	1		4.76871e+07	82	37	25	44.9	0.000132673	25	0	16.4629	9	782266	2	658.816	1316.62	-1.11632	40.621	3785	3785	MS2	9/108	9	108	PeptideScramble.raw
			High			KGPQIDVK	1146	Unambiguous	1	1	Q8IVF2		CID	1	0	1	1		7.00791e+06	63	41	25	44.89	0.000102167	25	1	18.515	75	83035.8	2	442.763	884.52	-0.38482	20.9499	1459	1459	MS2	7/70	7	70	Peptide5mM_130510063628.raw
	High					STKPGFAmPK	1648	Unambiguous	1	1	Q8IVF2	M8(Oxidation)	CID	1	0	1	1		5.32683e+06	127	40	29	44.78	0.000211239	26	0	1.37204	57	109831	2	540.281	1079.55	-0.55498	20.8187	1320	1320	MS2	8/88	8	88	NoPeptide_130510205847.raw
		High				LEGDLSLADKDmTAK	2696	Unambiguous	1	1	Q8IVF2	M12(Oxidation)	CID	1	0	1	1		1.00127e+08	136	39	27	44.78	0.000226208	27	1	1.87273	6	774361	3	541.602	1622.79	-2.55242	50.8614	4619	4619	MS2	17/144	17	144	PeptideScramble_130510143047.raw
		High				LPEGHVPEGAGLK	2125	Unambiguous	1	1	Q8IVF2		CID	1	0	1	1		2.05605e+08	160	40	28	44.76	0.000267356	28	0	21.6573	33	101700	3	435.238	1303.7	-0.200046	45.0643	3948	3948	MS2	12/106	12	106	PeptideScramble_130510143047.raw
		High				LEGDLSLADK	1590	Unambiguous	1	1	Q8IVF2		CID	1	0	1	1		3.27701e+08	183	41	29	44.75	0.000306493	29	0	45.0875	1	4758259	2	530.78	1060.55	-0.201611	60.0939	6186	6186	MS2	7/86	7	86	PeptideScramble.raw
			High			LDGAQLDGDLSLADKDVTAK	3111	Unambiguous	1	1	Q8IVF2		CID	1	0	1	1		45598491	124	44	28	44.75	0.000207679	24	1	11.5547	16	293020	3	682.351	2045.04	-0.026044	99.3753	10538	10538	MS2	22/214	22	214	Peptide5mM.raw
		High				AALAPELALEIPSGSQADIPLPK	3186	Unambiguous	1	1	Q8IVF2		CID	1	0	1	1		2.70162e+07	46	35	23	44.68	7.82939e-05	21	0	10.2692	11	357722	3	767.762	2301.27	0.50586	115.2	11949	11949	MS2	11/214	11	214	PeptideScramble_130510143047.raw
		High				LEGELSLADKDVTAK	2597	Unambiguous	1	1	Q8IVF2		CID	1	0	1	1		1.03453e+07	172	40	28	44.64	0.00029546	24	1	53.697	41	193308	2	794.924	1588.84	-0.760867	65.1147	6231	6231	MS2	17/144	17	144	PeptideScramble_130510143047.raw
		High				LPEGPVHEGAGLK	2126	Unambiguous	1	1	Q8IVF2		CID	1	0	1	1		4.989e+06	169	40	28	44.63	0.000290976	28	0	9.16019	92	78158.8	2	652.352	1303.7	-2.2965	43.8933	3831	3831	MS2	9/106	9	106	PeptideScramble_130510143047.raw
		High				FKmPSFGVSAPGK	2272	Unambiguous	1	1	Q8IVF2	M3(Oxidation)	CID	1	0	1	1		1.83314e+07	166	40	28	44.57	0.000289786	25	1	29.2095	30	234037	2	684.853	1368.7	-0.0516216	60.6609	6258	6258	MS2	16/126	16	126	PeptideScramble.raw
		High				LPEGPVPEGASLK	2094	Unambiguous	1	1	Q8IVF2		CID	1	0	1	1		9.99124e+07	110	38	26	44.56	0.00019247	21	0	29.6022	24	291623	2	647.357	1293.71	1.34601	69.3172	6710	6710	MS2	10/112	10	112	PeptideScramble_130510143047.raw
		High				KGPQIDVK	1146	Unambiguous	1	1	Q8IVF2		CID	1	0	1	1		8.68335e+06	62	36	24	44.51	0.000109739	24	1	26.4863	100	38807.2	2	442.763	884.518	-2.10992	21.0796	1432	1432	MS2	7/70	7	70	PeptideScramble_130510143047.raw
			High			IQPPSAQLEVQAGQVDVK	2982	Unambiguous	1	1	Q8IVF2		CID	1	0	1	1		2.78219e+07	91	43	27	44.44	0.000163686	24	0	32.5186	100	55641.5	2	954.016	1907.02	0.641015	91.6279	9686	9686	MS2	25/190	25	190	Peptide5mM.raw
		High				VEAEVSLPSmQGDLK	2677	Rejected	1	1	Q8IVF2	M10(Oxidation)	CID		0.0222	2	2		23234429	106	38	26	44.38	0.00019332	21	0	6.91551	32	204129	2	809.902	1618.8	-1.35258	84.1422	8392	8392	MS2	11/142	11	142	PeptideScramble_130510143047.raw
	High					TTDLSIQPHSADLTVQAR	3025	Unambiguous	1	1	Q8IVF2		CID	1	0	1	1		3.96346e+07	137	40	29	44.37	0.000250432	28	0	9.34064	15	213569	3	651.672	1953	-0.48725	74.9418	7447	7447	MS2	19/184	19	184	NoPeptide.raw
		High				AEVTAPDVK	1242	Unambiguous	1	1	Q8IVF2		CID	1	0	1	1		2.1479e+08	123	39	27	44.35	0.000225879	27	0	2.23132	2	3.84773e+06	2	465.25	929.493	-1.45351	31.7715	2737	2737	MS2	9/74	9	74	PeptideScramble.raw
	High					FKmPSFGVSAPGR	2334	Unambiguous	1	1	Q8IVF2	M3(Oxidation)	CID	1	0	1	1		8.35613e+06	156	41	29	44.34	0.000287141	29	1	28.5776	37	106686	3	466.239	1396.7	-0.880085	65.2176	6195	6195	MS2	18/126	18	126	NoPeptide_130510205847.raw
		High				LEGDLSLADKDmTAK	2696	Unambiguous	1	1	Q8IVF2	M12(Oxidation)	CID	1	0	1	1		1.00127e+08	130	39	27	44.33	0.000239835	24	1	0	8	559605	3	541.602	1622.79	-1.64975	51.3855	4684	4684	MS2	14/144	14	144	PeptideScramble_130510143047.raw
	High					LPEGHVPEGAGLK	2125	Unambiguous	1	1	Q8IVF2		CID	1	0	1	1		2.86449e+08	144	40	29	44.31	0.00026689	29	0	1.52653	1	4362989	3	435.238	1303.7	-0.972525	46.0756	3983	3983	MS2	17/106	17	106	NoPeptide_130510205847.raw
	High					AEVTAPDVK	1242	Unambiguous	1	1	Q8IVF2		CID	1	0	1	1		1.24679e+08	123	40	28	44.27	0.000230078	28	0	3.46225	3	2.23499e+06	2	465.25	929.492	-1.51917	31.9117	2497	2497	MS2	9/74	9	74	NoPeptide_130510205847.raw
		High				LEGDLSLAEKDVTAK	2596	Unconsidered	1	1	Q8IVF2		CID		0.2414	2	2		2.22102e+07	172	40	28	44.21	0.000326211	28	1	31.7381	37	126754	3	530.285	1588.84	-0.6925	67.2032	6465	6465	MS2	10/144	10	144	PeptideScramble_130510143047.raw
		High				IQLIHDEKR	1838	Unambiguous	1	1	Q8IVF2		CID	1	0	1	1		5.15974e+06	72	37	25	44.2	0.000136868	25	1	38.1693	51	122646	2	576.33	1151.65	-0.0499537	23.6993	1817	1817	MS2	8/80	8	80	PeptideScramble.raw
	High					LPEGHVPEGAGLK	2125	Unambiguous	1	1	Q8IVF2		CID	1	0	1	1		3.6824e+08	144	40	29	44.16	0.000276269	26	0	2.38982	1	5.58164e+06	3	435.238	1303.7	-1.60455	45.7347	4025	4025	MS2	9/106	9	106	NoPeptide.raw
		High				VEAEVSLPSmQGDLK	2677	Rejected	1	1	Q8IVF2	M10(Oxidation)	CID		0.0638	2	2		23234429	121	39	27	44.11	0.000234831	23	0	18.5749	28	174035	2	809.905	1618.8	1.81455	83.5803	8325	8325	MS2	11/142	11	142	PeptideScramble_130510143047.raw
			High			LPEGQVPEGAGLK	2100	Unambiguous	1	1	Q8IVF2		CID	1	0	1	1		9.25031e+07	113	44	28	44.06	0.000221844	22	0	43.6123	8	742288	2	647.853	1294.7	-0.549016	60.4024	5816	5816	MS2	10/122	10	122	Peptide5mM_130510063628.raw
			High			SIEASVHVSAPK	1945	Unambiguous	1	1	Q8IVF2		CID	1	0	1	1		1.75696e+07	84	43	26	44.03	0.000166054	26	0	2.20533	45	105188	3	408.891	1224.66	-0.0767746	42.7705	3874	3874	MS2	14/104	14	104	Peptide5mM.raw
	High					IQLIHDEKR	1838	Unambiguous	1	1	Q8IVF2		CID	1	0	1	1		2.98888e+06	72	37	26	43.99	0.000143649	26	1	52.86	100	35102	2	576.33	1151.65	0.162038	23.285	1653	1653	MS2	8/80	8	80	NoPeptide.raw
	High					LEGDLSLADKEVTAK	2595	Unambiguous	1	1	Q8IVF2		CID	1	0	1	1		2.75102e+07	172	41	30	43.93	0.000347935	28	1	28.9249	27	156593	3	530.285	1588.84	-0.6925	67.9899	6502	6502	MS2	14/144	14	144	NoPeptide_130510205847.raw
		High				LEGDLSLAEKDVTAK	2596	Unconsidered	1	1	Q8IVF2		CID		0.3433	2	2		1.39526e+07	165	40	28	43.91	0.000335316	23	1	34.6622	46	146047	2	794.926	1588.84	0.775727	68.0383	7172	7172	MS2	14/144	14	144	PeptideScramble.raw
	High					AEADVSLPSmQGDLK	2581	Unambiguous	1	1	Q8IVF2	M10(Oxidation)	CID	1	0	1	1		25418125	79	38	27	43.89	0.000161286	23	0	26.9158	32	151888	2	788.88	1576.75	0.129872	67.5757	6457	6457	MS2	10/142	10	142	NoPeptide_130510205847.raw
		High				LEGDLSLADK	1590	Unambiguous	1	1	Q8IVF2		CID	1	0	1	1		190209433	199	41	29	43.78	0.0004167	29	0	20.3649	14	472422	2	530.779	1060.55	-1.46772	59.1982	5549	5549	MS2	7/86	7	86	PeptideScramble_130510143047.raw
	High					VEAEVSLPSmQGDLK	2677	Unambiguous	1	1	Q8IVF2	M10(Oxidation)	CID	1	0	1	1		2.55247e+07	121	40	28	43.76	0.00025454	28	0	16.7123	29	241767	2	809.904	1618.8	1.13588	75.8158	7410	7410	MS2	14/142	14	142	NoPeptide_130510205847.raw
		High				FKmPSFGVSAPGK	2272	Unambiguous	1	1	Q8IVF2	M3(Oxidation)	CID	1	0	1	1		8906876	147	40	28	43.7	0.000313536	28	1	29.3231	67	114390	2	684.853	1368.7	0.572688	60.1043	5653	5653	MS2	10/126	10	126	PeptideScramble_130510143047.raw
			High			LLEGPVPEEVGLK	2290	Unambiguous	1	1	Q8IVF2		CID	1	0	1	1		5.42184e+07	79	42	26	43.69	0.000168887	22	0	9.19093	11	614533	2	690.393	1379.78	-0.189646	96.5701	9915	9915	MS2	9/108	9	108	Peptide5mM_130510063628.raw
	High					VEmPSFK	1048	Unambiguous	1	1	Q8IVF2	M3(Oxidation)	CID	1	0	1	1		68041146	81	38	27	43.59	0.000177196	27	0	22.7857	10	584497	2	427.209	853.411	-1.22069	33.1025	2669	2669	MS2	6/54	6	54	NoPeptide.raw
		High				LSTSGFEWSSK	1957	Unambiguous	1	1	Q8IVF2		CID	1	0	1	1		8.77266e+07	64	36	24	43.5	0.000142939	24	0	34.0322	8	842277	2	614.795	1228.58	-1.46681	76.3225	8218	8218	MS2	9/96	9	96	PeptideScramble.raw
		High				VEmPSFK	1048	Unambiguous	1	1	Q8IVF2	M3(Oxidation)	CID	1	0	1	1		4.38388e+07	80	37	25	43.43	0.000181577	25	0	0.689149	13	470993	2	427.21	853.413	0.138174	34.0579	2780	2780	MS2	6/54	6	54	PeptideScramble_130510143047.raw
	High					LSTSGFEWSSK	1957	Unambiguous	1	1	Q8IVF2		CID	1	0	1	1		4.1919e+07	64	37	26	43.42	0.000145596	26	0	40.0323	20	320137	2	614.795	1228.58	-1.06938	76.4678	7624	7624	MS2	9/96	9	96	NoPeptide.raw
	High					AKVEVSQPEADLPLPK	2828	Unambiguous	1	1	Q8IVF2		CID	1	0	1	1		2.38942e+07	96	39	27	43.39	0.000219908	27	1	30.0628	69	63806.8	3	574.321	1720.95	-0.448313	78.7795	7866	7866	MS2	14/162	14	162	NoPeptide.raw
		High				VEmPSFK	1048	Unambiguous	1	1	Q8IVF2	M3(Oxidation)	CID	1	0	1	1		4.64516e+07	80	37	25	43.31	0.000186664	25	0	22.6316	8	717582	2	427.21	853.412	-0.147901	33.5109	2936	2936	MS2	6/54	6	54	PeptideScramble.raw
		High				LPETQVLPGEIDETPLSKPGHDLASmEDK	3255	Unambiguous	1	1	Q8IVF2	M26(Oxidation)	CID	1	0	1	1		2.10158e+07	110	38	26	43.31	0.000256663	24	0	21.9442	15	131751	4	791.391	3162.54	-2.34696	102.715	10411	10411	MS2	24/322	24	322	PeptideScramble_130510143047.raw
	High					ATDLSIQPPSADLEVQAGQVDVK	3194	Unambiguous	1	1	Q8IVF2		CID	1	0	1	1		2.42238e+07	136	40	29	43.28	0.000319528	23	0	34.8731	18	163776	3	794.409	2381.21	-2.92359	108.041	10924	10924	MS2	21/246	21	246	NoPeptide_130510205847.raw
	High					LDGAQLDGDLSLADKDVTAK	3111	Unambiguous	1	1	Q8IVF2		CID	1	0	1	1		4.83255e+07	127	40	29	43.26	0.00029976	25	1	40.6453	66	57685.3	3	682.352	2045.04	0.153029	99.5217	9930	9930	MS2	19/214	19	214	NoPeptide_130510205847.raw
		High				mPSFGVSAPGR	1763	Unambiguous	1	1	Q8IVF2	M1(Oxidation)	CID	1	0	1	1		2.41266e+07	131	39	27	43.25	0.000309914	23	0	45.0993	76	69028.9	2	561.274	1121.54	0.710874	54.9646	5083	5083	MS2	10/88	10	88	PeptideScramble_130510143047.raw
		High				LDGAQLDGDLSLADKDVTAK	3111	Unambiguous	1	1	Q8IVF2		CID	1	0	1	1		7.91058e+07	133	39	27	43.21	0.000317557	22	1	16.1361	29	118659	3	682.351	2045.04	-0.652799	98.7949	10812	10812	MS2	20/214	20	214	PeptideScramble.raw
		High				VEADVSLPSMQGDLK	2591	Unambiguous	1	1	Q8IVF2		CID	1	0	1	1		3.16487e+07	170	40	28	43.19	0.000407773	21	0	18.4551	25	287708	2	794.898	1588.79	-0.414003	97.4537	10669	10669	MS2	10/142	10	142	PeptideScramble.raw
	High					GPQVEVR	777	Unambiguous	1	1	Q8IVF2		CID	1	0	1	1		10769844	81	38	27	43.17	0.000195189	23	0	19.4098	81	80760	2	392.719	784.431	-0.0272267	21.8218	1424	1424	MS2	6/56	6	56	NoPeptide_130510205847.raw
		High				LEGDLSLADKDVTAK	2573	Unambiguous	1	1	Q8IVF2		CID	1	0	1	1		2.61439e+08	161	40	28	43.16	0.000388862	24	1	9.34457	4	1.1126e+06	3	525.614	1574.83	-0.217707	64.4941	6159	6159	MS2	16/144	16	144	PeptideScramble_130510143047.raw
		High				AEADVSLPSmQGDLK	2581	Unambiguous	1	1	Q8IVF2	M10(Oxidation)	CID	1	0	1	1		3.72739e+07	80	37	25	43.16	0.000193224	21	0	38.6994	20	349882	2	788.88	1576.75	-0.334641	67.3685	7093	7093	MS2	8/142	8	142	PeptideScramble.raw
		High				VQADQVDVK	1465	Unambiguous	1	1	Q8IVF2		CID	1	0	1	1		6.82027e+07	120	39	27	43.14	0.000291173	27	0	5.49796	14	412199	2	501.267	1001.53	-0.3243	26.6411	2166	2166	MS2	13/84	13	84	PeptideScramble.raw
		High				mSLSSMEVDVQAPR	7523	Unconsidered	1	1	Q8IVF2	M1(Oxidation)	CID		0.4941	2	2		5.17663e+06	95	38	26	43.14	0.000230512	24	0	24.4632	66	78103.4	2	783.37	1565.73	1.25361	75.3805	7431	7431	MS2	7/124	7	124	PeptideScramble_130510143047.raw
			High			GPQVEVR	777	Unambiguous	1	1	Q8IVF2		CID	1	0	1	1		5.57544e+06	81	43	26	43.03	0.000201584	22	0	15.5767	56	101960	2	392.719	784.432	0.439622	22.0275	1570	1570	MS2	5/56	5	56	Peptide5mM_130510063628.raw
	High					IQLIHDEK	1426	Unambiguous	1	1	Q8IVF2		CID	1	0	1	1		3.90671e+06	59	36	25	42.99	0.000148191	25	0	48.7256	100	54593.7	2	498.28	995.552	0.356046	29.2037	2268	2268	MS2	10/70	10	70	NoPeptide.raw
		High				AEVTAPDVK	1242	Unambiguous	1	1	Q8IVF2		CID	1	0	1	1		1.23704e+08	123	39	27	42.9	0.00031541	27	0	2.29483	3	2.2384e+06	2	465.25	929.492	-1.51917	31.8774	2559	2559	MS2	10/74	10	74	PeptideScramble_130510143047.raw
	High					FKmPSFGVSAPGR	2334	Unambiguous	1	1	Q8IVF2	M3(Oxidation)	CID	1	0	1	1		1.23991e+07	149	40	29	42.83	0.00038829	23	1	14.9233	70	67081.7	3	466.24	1396.71	0.627545	64.4928	6229	6229	MS2	13/126	13	126	NoPeptide.raw
		High				VEADmSLPSmQGDLK	2726	Unambiguous	1	1	Q8IVF2	M5(Oxidation); M10(Oxidation)	CID	1	0	1	1		1.9881e+07	62	36	24	42.78	0.000163441	21	0	0	25	176538	2	826.879	1652.75	-0.0262288	56.3555	5736	5736	MS2	21/142	21	142	PeptideScramble.raw
		High				LLEGHVPEEAGLK	2314	Unambiguous	1	1	Q8IVF2		CID	1	0	1	1		77956850	133	39	27	42.71	0.000356305	27	0	3.48237	5	883059	3	464.588	1391.75	-2.11758	62.0781	6437	6437	MS2	9/108	9	108	PeptideScramble.raw
	High					LEGDLSLADKDmTAK	2696	Unambiguous	1	1	Q8IVF2	M12(Oxidation)	CID	1	0	1	1		1.46502e+08	130	40	29	42.67	0.00035149	29	1	2.01353	8	486192	3	541.602	1622.79	-1.31125	51.3754	4615	4615	MS2	14/144	14	144	NoPeptide_130510205847.raw
		High				AEVTAPDGEVSLPSmEVDVQAQK	3203	Unambiguous	1	1	Q8IVF2	M15(Oxidation)	CID	1	0	1	1		2.81261e+07	114	39	27	42.66	0.000308941	21	0	14.2651	18	159995	3	806.057	2416.16	0.93263	96.2414	10539	10539	MS2	19/214	19	214	PeptideScramble.raw
	High					TDVTAPDVEVSQPGmEVDVEAPGAK	3219	Unambiguous	1	1	Q8IVF2	M15(Oxidation)	CID	1	0	1	1		5.04519e+07	83	38	27	42.65	0.000225449	23	0	32.1138	45	80184.1	3	853.072	2557.2	1.04535	97.6127	9893	9893	MS2	27/256	27	256	NoPeptide.raw
			High			SPQVDIK	778	Unambiguous	1	1	Q8IVF2		CID	1	0	1	1		1.90664e+07	59	41	25	42.6	0.000162115	25	0	24.1528	76	73805.1	2	393.721	786.435	-0.279656	26.2441	2053	2053	MS2	5/64	5	64	Peptide5mM_130510063628.raw
	High					IPSLGWSPSK	1616	Unambiguous	1	1	Q8IVF2		CID	1	0	1	1		1.39804e+07	103	39	28	42.55	0.000286291	28	0	20.6572	52	113088	2	536.296	1071.58	0.502624	83.2946	8200	8200	MS2	7/84	7	84	NoPeptide_130510205847.raw
	High					VEmPSFK	1048	Unambiguous	1	1	Q8IVF2	M3(Oxidation)	CID	1	0	1	1		5.54168e+07	80	38	27	42.39	0.000230707	27	0	1.19434	10	597120	2	427.209	853.412	-0.93461	34.1873	2729	2729	MS2	6/54	6	54	NoPeptide_130510205847.raw
		High				FKmPSFGVSAPGK	2272	Unambiguous	1	1	Q8IVF2	M3(Oxidation)	CID	1	0	1	1		1.20457e+07	166	40	28	42.36	0.000482034	27	1	0	46	74908	3	456.904	1368.7	-0.039149	60.4898	5698	5698	MS2	16/126	16	126	PeptideScramble_130510143047.raw
		High				AEVTAPDVK	1242	Unambiguous	1	1	Q8IVF2		CID	1	0	1	1		1.23704e+08	123	39	27	42.29	0.000362974	27	0	28.9333	28	224051	2	465.25	929.493	-1.25651	32.3881	2614	2614	MS2	10/74	10	74	PeptideScramble_130510143047.raw
		High				GPQIDIK	725	Unambiguous	1	1	Q8IVF2		CID	1	0	1	1		1.9395e+07	78	37	25	42.11	0.000239919	25	0	15.8859	29	195452	2	385.724	770.441	0.000164679	34.4322	3046	3046	MS2	10/56	10	56	PeptideScramble.raw
	High					GPEIDIK	729	Unambiguous	2	2	Q09666;Q8IVF2		CID	1	0	1	1		9.19733e+07	51	36	25	42.06	0.000158687	25	0	2.50848	5	1.28579e+06	2	386.216	771.424	-0.726449	38.4774	3255	3255	MS2	10/52	10	52	NoPeptide.raw
	High					GPQIDIK	725	Unambiguous	1	1	Q8IVF2		CID	1	0	1	1		1.3806e+07	83	38	27	42.04	0.000259447	27	0	10.3265	37	163270	2	385.724	770.441	0.237828	34.5682	2823	2823	MS2	5/56	5	56	NoPeptide.raw
		High				GPEIDIK	729	Unambiguous	2	2	Q09666;Q8IVF2		CID	1	0	1	1		7.03382e+07	82	37	25	42.03	0.000256912	25	0	10.4252	29	197430	2	386.216	771.425	0.302112	39.2871	3356	3356	MS2	10/52	10	52	PeptideScramble_130510143047.raw
	High					LPEGQVPEGAGLK	2100	Unambiguous	1	1	Q8IVF2		CID	1	0	1	1		1.53477e+08	123	40	28	41.97	0.000390729	23	0	54.6081	8	775813	2	647.854	1294.7	0.0166921	60.67	5675	5675	MS2	20/122	20	122	NoPeptide_130510205847.raw
	High					VQRPSLK	888	Unambiguous	1	1	Q8IVF2		CID	1	0	1	1		5.6749e+06	79	38	27	41.96	0.000251534	27	0	15.6885	87	66367.2	2	414.258	827.51	-0.206864	19.9938	1321	1321	MS2	5/58	5	58	NoPeptide.raw
	High					KPDAEVLTVESPEEEAmTK	3142	Unambiguous	1	1	Q8IVF2	M17(Oxidation)	CID	1	0	1	1		3.32542e+07	99	39	28	41.93	0.000317399	23	0	27.5867	23	175105	3	707.009	2119.01	-0.0683264	67.1991	6416	6416	MS2	13/210	13	210	NoPeptide_130510205847.raw
		High				mPSFGmLSPGK	6848	Unambiguous	1	1	Q8IVF2	M1(Oxidation); M6(Oxidation)	CID	1	0	1	1			41	34	22	41.79	0.000135754	21	0	0	100	29880.3	2	592.275	1183.54	-5.70625	59.3587	5565	5565	MS2	8/90	8	90	PeptideScramble_130510143047.raw
		High				KVSmSSSEIEGNVTFHEK	3108	Unambiguous	1	1	Q8IVF2	M4(Oxidation)	CID	1	0	1	1		9.46162e+06	83	37	25	41.77	0.000276088	21	1	18.2499	43	81306.2	3	675.658	2024.96	-0.507726	42.5447	3677	3677	MS2	12/198	12	198	PeptideScramble_130510143047.raw
	High					AEVTAPDVK	1242	Unambiguous	1	1	Q8IVF2		CID	1	0	1	1		1.38495e+08	121	40	28	41.55	0.000423404	28	0	3.31524	3	2.15213e+06	2	465.25	929.492	-2.11016	31.2812	2481	2481	MS2	7/74	7	74	NoPeptide.raw
		High				LDGVQLEGDLSLADKDVTAK	3131	Unambiguous	1	1	Q8IVF2		CID	1	0	1	1		3.30755e+07	143	40	28	41.55	0.000500387	28	1	41.4323	6	515698	3	696.367	2087.09	-0.0614545	106.094	11666	11666	MS2	21/214	21	214	PeptideScramble.raw
	High					TTDLSIQPHSADLTVQAR	3025	Unambiguous	1	1	Q8IVF2		CID	1	0	1	1		3.85763e+07	137	40	29	41.5	0.000484943	28	0	0	23	188395	3	651.672	1953	-0.393494	75.2824	7347	7347	MS2	19/184	19	184	NoPeptide_130510205847.raw
			High			GPEIDIK	729	Unambiguous	2	2	Q09666;Q8IVF2		CID	1	0	1	1		6.24004e+07	51	41	24	41.44	0.000183038	24	0	2.2122	6	899079	2	386.216	771.425	-0.0934883	38.7417	3438	3438	MS2	4/52	4	52	Peptide5mM.raw
	High					LPEGPVSEGAGLK	2020	Unambiguous	1	1	Q8IVF2		CID	1	0	1	1		8.16123e+07	100	39	28	41.43	0.000359724	24	0	34.8857	6	1.1023e+06	2	627.34	1253.67	-1.39486	62.3878	5992	5992	MS2	9/106	9	106	NoPeptide.raw
	High					VEADVSLPSMQGDLK	2591	Unambiguous	1	1	Q8IVF2		CID	1	0	1	1		1.77751e+07	152	41	29	41.43	0.000546781	23	0	16.5462	43	164693	2	794.898	1588.79	-0.0298417	98.0576	9782	9782	MS2	6/142	6	142	NoPeptide_130510205847.raw
		High				LLEGHVPEEAGLK	2314	Unambiguous	1	1	Q8IVF2		CID	1	0	1	1		77956850	125	39	27	41.42	0.000450692	26	0	15.3917	17	266405	3	464.589	1391.75	-1.39398	61.5356	6368	6368	MS2	10/108	10	108	PeptideScramble.raw
	High					GPEIDIK	729	Unambiguous	2	2	Q09666;Q8IVF2		CID	1	0	1	1		7.11956e+07	51	36	25	41.4	0.000184731	25	0	3.47198	55	100615	2	386.216	771.425	-0.172608	38.464	3191	3191	MS2	4/52	4	52	NoPeptide_130510205847.raw
			High			GPEIDIK	729	Unambiguous	2	2	Q09666;Q8IVF2		CID	1	0	1	1		4.98049e+07	51	41	24	41.39	0.000185157	24	0	2.15441	7	782524	2	386.216	771.425	-0.172608	38.9983	3405	3405	MS2	4/52	4	52	Peptide5mM_130510063628.raw
	High					GPEIDIK	729	Unambiguous	2	2	Q09666;Q8IVF2		CID	1	0	1	1		9.19733e+07	51	36	25	41.37	0.000186012	25	0	8.38202	40	137544	2	386.216	771.425	-0.251728	37.9369	3194	3194	MS2	4/52	4	52	NoPeptide.raw
		High				GPEIDIK	729	Unambiguous	2	2	Q09666;Q8IVF2		CID	1	0	1	1		7.03382e+07	51	35	23	41.37	0.000186012	23	0	1.82201	5	1.15317e+06	2	386.216	771.424	-0.568209	38.6921	3289	3289	MS2	4/52	4	52	PeptideScramble_130510143047.raw
		High				LDGAWLEGDLSLADKDVTAK	8111	Unambiguous	1	1	Q8IVF2		CID	1	0	1	1		4.04015e+07	138	39	27	41.37	0.000503326	27	1	17.6596	10	425976	3	706.363	2117.08	-0.34845	110.002	12172	12172	MS2	17/194	17	194	PeptideScramble.raw
	High					GPEIDIK	729	Unambiguous	2	2	Q09666;Q8IVF2		CID	1	0	1	1		7.11956e+07	51	36	25	41.34	0.000187301	25	0	0.836193	5	1048664	2	386.216	771.424	-0.330849	38.9729	3244	3244	MS2	4/52	4	52	NoPeptide_130510205847.raw
		High				GPEIDIK	729	Unambiguous	2	2	Q09666;Q8IVF2		CID	1	0	1	1		1.23582e+08	51	35	23	41.31	0.000188599	23	0	2.7336	3	1.87474e+06	2	386.216	771.424	-0.96381	38.7497	3566	3566	MS2	4/52	4	52	PeptideScramble.raw
			High			GPEIDIK	729	Unambiguous	2	2	Q09666;Q8IVF2		CID	1	0	1	1		4.98049e+07	51	41	24	41.31	0.000188599	24	0	2.93759	39	153453	2	386.216	771.424	-0.568209	38.4831	3351	3351	MS2	4/52	4	52	Peptide5mM_130510063628.raw
	High					VEADVSLPSMQGDLK	2591	Unambiguous	1	1	Q8IVF2		CID	1	0	1	1		1.90695e+07	151	40	29	41.26	0.000564868	23	0	15.8923	40	173831	2	794.898	1588.79	0.277487	97.6887	9901	9901	MS2	6/142	6	142	NoPeptide.raw
		High				GPEIDIK	729	Unambiguous	2	2	Q09666;Q8IVF2		CID	1	0	1	1		1.23582e+08	51	35	23	41.17	0.000194778	23	0	15.7463	9	579046	2	386.216	771.425	-0.251728	39.269	3632	3632	MS2	4/52	4	52	PeptideScramble.raw
	High					LSTSGFEWSSK	1957	Unambiguous	1	1	Q8IVF2		CID	1	0	1	1		4.1919e+07	65	37	26	41.11	0.0002517	26	0	37.3413	17	385202	2	614.796	1228.58	-0.572584	77.0579	7688	7688	MS2	9/96	9	96	NoPeptide.raw
	High					LLEGHVPEEAGLK	2314	Unambiguous	1	1	Q8IVF2		CID	1	0	1	1		4.81466e+07	126	40	29	41.1	0.000489036	29	0	0	16	266323	3	464.588	1391.75	-3.23589	62.6619	5910	5910	MS2	16/108	16	108	NoPeptide_130510205847.raw
	High					VEmPSFK	1048	Unambiguous	1	1	Q8IVF2	M3(Oxidation)	CID	1	0	1	1		68041146	80	38	27	41.06	0.000313372	27	0	5.51016	10	575307	2	427.209	853.412	-0.93461	33.635	2725	2725	MS2	6/54	6	54	NoPeptide.raw
	High					LEGDLSLAEK	1628	Unambiguous	1	1	Q8IVF2		CID	1	0	1	1		50607900	147	40	29	41.05	0.000577148	29	0	6.24902	28	227399	2	537.788	1074.57	0.686549	59.0449	5597	5597	MS2	8/86	8	86	NoPeptide.raw
	High					LcEGTPQEGGLR	2164	Unambiguous	1	1	Q8IVF2	C2(Carbamidomethyl)	CID	1	0	1	1		2.27012e+07	91	38	27	41.03	0.000358931	27	0	24.5066	26	267451	2	658.817	1316.63	-0.374601	40.3419	3454	3454	MS2	7/108	7	108	NoPeptide.raw
		High				SIEASVHVSAPK	1945	Unambiguous	1	1	Q8IVF2		CID	1	0	1	1		3.87479e+07	97	38	26	40.92	0.000392412	26	0	8.08217	15	300083	3	408.891	1224.66	0.0727409	43.2826	4086	4086	MS2	13/104	13	104	PeptideScramble.raw
	High					GPEIDIK	729	Unambiguous	2	2	Q09666;Q8IVF2		CID	1	0	1	1		7.11956e+07	82	38	27	40.91	0.000332494	27	0	16.4353	24	227214	2	386.216	771.425	0.855951	39.5651	3313	3313	MS2	4/52	4	52	NoPeptide_130510205847.raw
		High				FAFSTEKEPER	2216	Unambiguous	1	1	Q8IVF2		CID	1	0	1	1		8.65497e+06	99	38	26	40.89	0.000403279	23	1	42.7959	60	105092	2	670.827	1340.65	-0.858574	45.2705	4324	4324	MS2	7/100	7	100	PeptideScramble.raw
	High					LPETQVLPGEIDETPLSKPGHDLASmEDK	3255	Unambiguous	1	1	Q8IVF2	M26(Oxidation)	CID	1	0	1	1		2.09935e+07	113	39	28	40.79	0.00047103	25	0	33.1043	13	142573	4	791.393	3162.55	-0.648609	103.376	10508	10508	MS2	30/322	30	322	NoPeptide.raw
		High				VEAEVSLPSmQGDLK	2677	Unambiguous	1	1	Q8IVF2	M10(Oxidation)	CID	1	0	1	1		2.43468e+07	121	39	27	40.75	0.000509044	27	0	19.9276	64	100230	2	809.904	1618.8	1.21129	75.459	7440	7440	MS2	14/142	14	142	PeptideScramble_130510143047.raw
	High					VEADmSLPSmQGDLK	2726	Unambiguous	1	1	Q8IVF2	M5(Oxidation); M10(Oxidation)	CID	1	0	1	1		1.82952e+07	68	37	26	40.72	0.000288057	23	0	31.6401	70	108984	2	826.88	1652.75	0.933936	56.0909	5261	5261	MS2	20/142	20	142	NoPeptide.raw
		High				LcEGTPQEGGLR	2164	Unambiguous	1	1	Q8IVF2	C2(Carbamidomethyl)	CID	1	0	1	1		2.77711e+07	88	37	25	40.49	0.000393054	21	0	40.067	100	50574.5	2	658.817	1316.63	0.737972	40.9562	3522	3522	MS2	8/108	8	108	PeptideScramble_130510143047.raw
		High				LPEGPLPEGASLK	2145	Unambiguous	1	1	Q8IVF2		CID	1	0	1	1		51298989	81	37	25	40.4	0.000369364	25	0	32.6024	29	227662	2	654.364	1307.72	0.098969	80.4635	7976	7976	MS2	8/112	8	112	PeptideScramble_130510143047.raw
		High				ATDLSIQPPSADLEVQAGQVDVK	3194	Unambiguous	1	1	Q8IVF2		CID	1	0	1	1		4.82955e+07	131	39	27	40.36	0.000602894	21	0	37.6945	14	159312	3	794.412	2381.22	0.613615	107.781	11043	11043	MS2	21/246	21	246	PeptideScramble_130510143047.raw
		High				LDGAQLDGDLSLADKDVTAK	3111	Unambiguous	1	1	Q8IVF2		CID	1	0	1	1		5.86885e+07	131	39	27	40.34	0.000605677	21	1	13.5921	34	107820	3	682.352	2045.04	0.242565	98.2943	9936	9936	MS2	19/214	19	214	PeptideScramble_130510143047.raw
	High					GPQIDIK	725	Unambiguous	1	1	Q8IVF2		CID	1	0	1	1		1.11787e+07	78	38	26	40.29	0.000364808	26	0	12.2358	66	80642.9	2	385.724	770.44	-0.395941	34.5491	2769	2769	MS2	10/56	10	56	NoPeptide_130510205847.raw
		High				TFSTQIVR	1295	Unambiguous	1	1	Q8IVF2		CID	1	0	1	1		2.02273e+07	101	38	26	40.29	0.00047238	26	0	28.9404	38	160038	2	476.266	951.526	-0.295321	49.568	4867	4867	MS2	6/68	6	68	PeptideScramble.raw
	High					GPQIDIK	725	Unambiguous	1	1	Q8IVF2		CID	1	0	1	1		1.3806e+07	83	38	27	40.19	0.000397236	27	0	20.5897	53	110182	2	385.724	770.441	0.0793858	34.0516	2769	2769	MS2	10/56	10	56	NoPeptide.raw
	High					GPQIDVNVPK	1611	Unambiguous	1	1	Q8IVF2		CID	1	0	1	1		6.28354e+07	72	37	26	40.14	0.00034858	23	0	11.69	18	331294	2	533.798	1066.59	-0.030352	60.6839	5677	5677	MS2	6/86	6	86	NoPeptide_130510205847.raw
		High				VEADLSLPSmQGDLK	2678	Unconsidered	1	1	Q8IVF2	M10(Oxidation)	CID		0.2453	2	2		3.59788e+07	101	38	26	40.12	0.000491237	26	0	15.3249	31	213625	2	809.904	1618.8	0.457207	75.8779	8165	8165	MS2	10/142	10	142	PeptideScramble.raw
		High				mPSFGVSAPGK	1636	Selected	1	1	Q8IVF2	M1(Oxidation)	CID		0.0244	2	2		167611460	134	39	27	40.11	0.000653243	22	0	2.31239	5	1.13356e+06	2	547.268	1093.53	-4.80989	50.704	4600	4600	MS2	9/88	9	88	PeptideScramble_130510143047.raw
	High					VQmPSFK	1040	Unambiguous	1	1	Q8IVF2	M3(Oxidation)	CID	1	0	1	1		4.78778e+07	123	40	28	40.09	0.000602386	28	0	3.81159	7	779819	2	426.717	852.428	-0.850936	30.233	2371	2371	MS2	6/58	6	58	NoPeptide.raw
		High				KGPQIDVK	1146	Unambiguous	1	1	Q8IVF2		CID	1	0	1	1		1.63023e+07	63	36	24	40.02	0.000313553	24	1	19.3354	40	150155	2	442.763	884.52	-0.38482	21.0168	1509	1509	MS2	6/70	6	70	PeptideScramble.raw
	High					IQLIHDEK	1426	Unambiguous	1	1	Q8IVF2		CID	1	0	1	1		3.08523e+06	62	37	25	40	0.00031	25	0	42.3404	100	63485.2	2	498.28	995.552	0.0495072	29.5183	2252	2252	MS2	9/70	9	70	NoPeptide_130510205847.raw
		High				VEmPSFK	1048	Unambiguous	1	1	Q8IVF2	M3(Oxidation)	CID	1	0	1	1		49384620	80	37	25	39.95	0.000404632	25	0	2.26139	7	849768	2	427.21	853.412	-0.00486338	34.0744	3002	3002	MS2	6/54	6	54	PeptideScramble.raw
		High				IQLIHDEK	1426	Unambiguous	1	1	Q8IVF2		CID	1	0	1	1		5.97483e+06	62	36	24	39.88	0.000318685	24	0	46.5991	59	110505	2	498.28	995.552	-0.31834	29.526	2488	2488	MS2	9/70	9	70	PeptideScramble.raw
	High					VGFAGFPSSR	1509	Unambiguous	1	1	Q8IVF2		CID	1	0	1	1		61214678	93	38	27	39.84	0.000482451	27	0	18.1215	100	54376.7	2	512.764	1024.52	-0.900031	73.2696	7235	7235	MS2	6/74	6	74	NoPeptide.raw
		High				VGFAGFPSSR	1509	Unambiguous	1	1	Q8IVF2		CID	1	0	1	1		88126982	125	39	27	39.72	0.000666623	27	0	0	11	592878	2	512.763	1024.52	-1.97237	73.1288	7808	7808	MS2	6/74	6	74	PeptideScramble.raw
		High				LSTSGFEWSSK	1957	Unambiguous	1	1	Q8IVF2		CID	1	0	1	1		8.77266e+07	65	36	24	39.72	0.000346644	24	0	32.8641	9	710366	2	614.796	1228.58	0.122926	76.8749	8284	8284	MS2	9/96	9	96	PeptideScramble.raw
	High					mDVTAPDVEVSQPSmEVDVEAPGAK	3236	Unambiguous	1	1	Q8IVF2	M1(Oxidation); M15(Oxidation)	CID	1	0	1	1		3.71089e+07	66	37	26	39.64	0.00035852	23	0	19.3919	73	30939.3	3	878.407	2633.21	4.00376	96.7925	9808	9808	MS2	22/254	22	254	NoPeptide.raw
		High				VQAGQVDVK	1267	Unambiguous	1	1	Q8IVF2		CID	1	0	1	1		5.93019e+07	117	39	27	39.3	0.000687315	27	0	27.4756	22	268718	2	472.264	943.52	-0.811011	24.2245	1882	1882	MS2	7/78	7	78	PeptideScramble.raw
		High				GPQIDIK	725	Unambiguous	1	1	Q8IVF2		CID	1	0	1	1		1.02781e+07	83	37	25	39.2	0.00049894	25	0	17.8916	50	109025	2	385.724	770.441	0.554712	34.4752	2824	2824	MS2	5/56	5	56	PeptideScramble_130510143047.raw
		High				KPDAEVLTVESPEEEAmTK	3142	Unambiguous	1	1	Q8IVF2	M17(Oxidation)	CID	1	0	1	1		3.33291e+07	103	38	26	38.85	0.000671131	21	0	31.1433	36	93200.5	3	707.007	2119.01	-1.71013	66.267	6364	6364	MS2	11/210	11	210	PeptideScramble_130510143047.raw
		High				IQLIHDEK	1426	Unambiguous	1	1	Q8IVF2		CID	1	0	1	1		2.85914e+06	82	37	25	38.7	0.000553075	25	0	41.0344	82	71362.5	2	498.279	995.551	-0.686187	29.6108	2332	2332	MS2	11/70	11	70	PeptideScramble_130510143047.raw
		High				GEEVEGAGWmPGREPTTHAEAQGDEGDGEEGLQR	3267	Unambiguous	1	1	Q8IVF2	M10(Oxidation)	CID	1	0	1	1		2.12148e+07	14	29	17	38.69	9.46451e-05	17	1	1.30656	24	63155.1	4	900.141	3597.54	0.485789	67.6987	6520	6520	MS2	23/362	23	362	PeptideScramble_130510143047.raw
		High				GPEIDIK	729	Unambiguous	2	2	Q09666;Q8IVF2		CID	1	0	1	1		1.23582e+08	82	37	25	38.49	0.000580475	25	0	31.2824	18	308402	2	386.216	771.425	0.460352	38.2545	3504	3504	MS2	5/52	5	52	PeptideScramble.raw
		High				SSTDILR	809	Unambiguous	1	1	Q8IVF2		CID	1	0	1	1		9.8246e+06	111	38	26	38.46	0.000791212	26	0	2.21774	61	96310.3	2	396.216	791.426	-0.338158	30.1739	2387	2387	MS2	7/54	7	54	PeptideScramble_130510143047.raw
	High					IQLIHDEKR	1838	Unambiguous	1	1	Q8IVF2		CID	1	0	1	1		2.6138e+06	83	38	27	38.34	0.000608202	26	1	32.7054	100	55642.4	2	576.329	1151.65	-2.38187	23.4526	1613	1613	MS2	8/80	8	80	NoPeptide_130510205847.raw
		High				VEmPSFK	1048	Unambiguous	1	1	Q8IVF2	M3(Oxidation)	CID	1	0	1	1		4.38388e+07	80	37	25	38.29	0.000593007	25	0	24.766	12	487468	2	427.21	853.412	-0.720053	33.5368	2724	2724	MS2	6/54	6	54	PeptideScramble_130510143047.raw
		High				QLPAPQDEEWASSDAQHGPQGK	3191	Unambiguous	1	1	Q8IVF2		CID	1	0	1	1		3.20891e+07	66	36	24	38.21	0.000498326	21	0	0	26	111559	3	792.7	2376.09	-0.0354111	66.374	6375	6375	MS2	25/224	25	224	PeptideScramble_130510143047.raw
		High				DSLVPGAK	780	Unambiguous	1	1	Q8IVF2		CID	1	0	1	1		1.76196e+07	59	36	24	38.09	0.000457954	23	0	22.2195	84	66941.6	2	393.721	786.435	-0.913252	34.9639	2874	2874	MS2	7/58	7	58	PeptideScramble_130510143047.raw
	High					VEmPSFK	1048	Unambiguous	1	1	Q8IVF2	M3(Oxidation)	CID	1	0	1	1		5.54168e+07	80	38	27	38.05	0.0006267	27	0	23.4066	11	525832	2	427.209	853.412	-1.07765	33.6304	2673	2673	MS2	6/54	6	54	NoPeptide_130510205847.raw
		High				GPEIDIK	729	Unambiguous	2	2	Q09666;Q8IVF2		CID	1	0	1	1		7.03382e+07	82	37	25	38.03	0.000645333	25	0	43.9125	65	81825.3	2	386.216	771.425	0.618592	38.1992	3232	3232	MS2	5/52	5	52	PeptideScramble_130510143047.raw
		High				KVSmSSSEIEGNVTFHEK	3108	Unambiguous	1	1	Q8IVF2	M4(Oxidation)	CID	1	0	1	1		2.23849e+07	85	37	25	37.37	0.000778734	21	1	34.7221	63	63535.2	3	675.658	2024.96	-0.326877	42.5824	4003	4003	MS2	13/198	13	198	PeptideScramble.raw
	High					KGPQIDVK	1146	Unambiguous	1	1	Q8IVF2		CID	1	0	1	1		9.68695e+06	63	37	26	37.27	0.000590623	26	1	30.214	75	74283.3	2	442.763	884.519	-0.867847	20.6798	1384	1384	MS2	6/70	6	70	NoPeptide.raw
		High				LSTSGFEWSSK	1957	Unambiguous	1	1	Q8IVF2		CID	1	0	1	1		6.17009e+07	64	36	24	37.09	0.000625389	24	0	44.3102	23	288031	2	614.795	1228.58	-0.771301	76.5045	7556	7556	MS2	9/96	9	96	PeptideScramble_130510143047.raw
		High				VQRPSLK	888	Unambiguous	1	1	Q8IVF2		CID	1	0	1	1		9.30709e+06	79	37	25	37.04	0.000780903	25	0	13.1533	59	102542	2	414.258	827.51	-0.133106	20.2969	1433	1433	MS2	5/58	5	58	PeptideScramble.raw
		High				LPEGPLPK	1024	Unambiguous	1	1	Q8IVF2		CID	1	0	1	1		112139963	66	36	24	36.8	0.000689468	24	0	5.74366	5	1.09765e+06	2	425.755	850.502	-1.4927	47.9889	4665	4665	MS2	4/56	4	56	PeptideScramble.raw
		High				GPQIDVK	638	Unambiguous	1	1	Q8IVF2		CID	1	0	1	1		4.15113e+08	60	36	24	36.5	0.000671616	24	0	0.789599	7	820988	2	378.716	756.425	-0.12816	25.1333	1993	1993	MS2	5/56	5	56	PeptideScramble.raw
		High				GPQLDVK	638	Unambiguous	1	1	Q8IVF2		CID	1	0	1	2		4.15113e+08	60	36	24	36.5	0.000671616	24	0	0.789599	7	820988	2	378.716	756.425	-0.12816	25.1333	1993	1993	MS2	5/56	5	56	PeptideScramble.raw
		High				LPEGPLPK	1024	Unambiguous	1	1	Q8IVF2		CID	1	0	1	1		4.40784e+07	66	36	24	36.26	0.000780754	24	0	53.1134	56	118441	2	425.755	850.502	-1.85152	47.3372	4203	4203	MS2	9/56	9	56	PeptideScramble_130510143047.raw
		High				GPQIDVK	638	Unambiguous	1	1	Q8IVF2		CID	1	0	1	1		4.15113e+08	60	36	24	36.15	0.000727983	24	0	2.89413	6	1010779	2	378.716	756.425	-0.692983	26.2421	2121	2121	MS2	5/56	5	56	PeptideScramble.raw
		High				GPQLDVK	638	Unambiguous	1	1	Q8IVF2		CID	1	0	1	2		4.15113e+08	60	36	24	36.15	0.000727983	24	0	2.89413	6	1010779	2	378.716	756.425	-0.692983	26.2421	2121	2121	MS2	5/56	5	56	PeptideScramble.raw
		High				YSQESWFK	1622	Unambiguous	1	1	Q8IVF2		CID	1	0	1	1		2.19349e+07	25	32	20	33.67	0.000536921	20	0	26.252	20	295763	2	537.748	1074.49	-0.728208	67.7613	6527	6527	MS2	5/72	5	72	PeptideScramble_130510143047.raw
P38646	Stress-70 protein, mitochondrial OS=Homo sapiens GN=HSPA9 PE=1 SV=2 - [GRP75_HUMAN]	679	73.6348	4418.28	46.39	27	108	2726.46	33.43	17	59	4482.95	45.07	23	98	2880	32.7	16	64	6637.09	45.07	24	137
	A2	B2	C2	D2	E2	Sequence	Unique Sequence ID	PSM Ambiguity	# Proteins	# Protein Groups	Protein Group Accessions	Modifications	Activation Type	ΔScore	ΔCn	Rank	Search Engine Rank	QuanResultID	Precursor Area	Peptides Matched	Identity High	Identity Middle	IonScore	Exp Value	Homology Threshold	# Missed Cleavages	Isolation Interference [%]	Ion Inject Time [ms]	Intensity	Charge	m/z [Da]	MH+ [Da]	ΔM [ppm]	RT [min]	First Scan	Last Scan	MS Order	Ions Matched	Matched Ions	Total Ions	Spectrum File
			High			GAVVGIDLGTTNScVAVmEGK	13085	Unambiguous	1	1	P38646	C14(Carbamidomethyl); M18(Oxidation)	CID	1	0	1	1		7.9284e+06	107	44	27	122.56	2.96725e-12	27	0	0	83	84967.1	2	1047.51	2094.02	0.0521733	99.8977	10598	10598	MS2	28/202	28	202	Peptide5mM.raw
		High				SQVFSTAADGQTQVEIK	2901	Unambiguous	1	1	P38646		CID	1	0	1	1		5.89205e+07	140	39	27	110.65	6.02696e-11	27	0	8.79066	37	191226	2	904.956	1808.9	0.648361	77.0256	7611	7611	MS2	11/186	11	186	PeptideScramble_130510143047.raw
					High	SQVFSTAADGQTQVEIK	2901	Unambiguous	1	1	P38646		CID	1	0	1	1		2.36033e+08	140	33	22	110.47	6.282e-11	22	0	1.39692	36	131686	2	904.955	1808.9	0.310946	75.1096	8773	8773	MS2	11/186	11	186	Beads.raw
			High			GAVVGIDLGTTNScVAVmEGK	13085	Unambiguous	1	1	P38646	C14(Carbamidomethyl); M18(Oxidation)	CID	1	0	1	1		6.62281e+06	111	44	27	108.25	8.30411e-11	26	0	0	89	55680.2	2	1047.51	2094.02	0.401941	99.7977	10262	10262	MS2	30/202	30	202	Peptide5mM_130510063628.raw
				High		SQVFSTAADGQTQVEIK	2901	Unambiguous	1	1	P38646		CID	1	0	1	1		8.89423e+07	140	45	30	107.42	1.26794e-10	27	0	0	59	122678	2	904.956	1808.9	0.648361	78.0824	8162	8162	MS2	13/186	13	186	Peptide50mM_130510000824.raw
					High	GAVVGIDLGTTNScVAVmEGK	13085	Unambiguous	1	1	P38646	C14(Carbamidomethyl); M18(Oxidation)	CID	1	0	1	1		7.75056e+06	111	32	21	107.42	1.00529e-10	19	0	4.71471	94	48822.4	2	1047.51	2094.02	0.518531	99.582	11719	11719	MS2	26/202	26	202	Beads_130509174016.raw
					High	SQVFSTAADGQTQVEIK	2901	Unambiguous	1	1	P38646		CID	1	0	1	1		2.36033e+08	145	33	22	106.3	1.69957e-10	19	0	1.14371	13	549711	2	904.956	1808.9	1.05326	76.7204	8965	8965	MS2	12/186	12	186	Beads.raw
	High					SQVFSTAADGQTQVEIK	2901	Unambiguous	1	1	P38646		CID	1	0	1	1		1.79675e+08	140	40	29	105.34	2.04691e-10	27	0	9.61725	72	100147	2	904.955	1808.9	0.378429	76.2912	7604	7604	MS2	11/186	11	186	NoPeptide.raw
			High			SQVFSTAADGQTQVEIK	2901	Unambiguous	1	1	P38646		CID	1	0	1	1		1.455e+08	145	45	29	105.09	2.24563e-10	26	0	0	43	158004	2	904.956	1808.9	1.05326	77.8846	7829	7829	MS2	11/186	11	186	Peptide5mM_130510063628.raw
			High			SQVFSTAADGQTQVEIK	2901	Unambiguous	1	1	P38646		CID	1	0	1	1		1.81912e+08	140	45	28	105.03	2.19836e-10	26	0	1.58096	5	1324319	2	904.955	1808.9	0.17598	77.0898	7997	7997	MS2	11/186	11	186	Peptide5mM.raw
			High			SQVFSTAADGQTQVEIK	2901	Unambiguous	1	1	P38646		CID	1	0	1	1		1.455e+08	132	45	28	104.94	2.11614e-10	26	0	11.4472	58	88166.2	2	904.955	1808.9	0.580878	76.1884	7643	7643	MS2	11/186	11	186	Peptide5mM_130510063628.raw
				High		SQVFSTAADGQTQVEIK	2901	Unambiguous	1	1	P38646		CID	1	0	1	1		1.07543e+08	132	45	30	104.73	2.22098e-10	29	0	4.8969	23	305539	2	904.955	1808.9	0.580878	76.1749	8112	8112	MS2	11/186	11	186	Peptide50mM.raw
	High					SQVFSTAADGQTQVEIK	2901	Unambiguous	1	1	P38646		CID	1	0	1	1		1.65709e+08	140	40	29	104.64	2.40491e-10	29	0	3.66035	5	1.38475e+06	2	904.955	1808.9	0.445912	77.481	7592	7592	MS2	13/186	13	186	NoPeptide_130510205847.raw
		High				SQVFSTAADGQTQVEIK	2901	Unambiguous	1	1	P38646		CID	1	0	1	1		9.15942e+07	132	39	27	103.35	3.05171e-10	25	0	13.146	79	86897.8	2	904.955	1808.9	0.513395	78.2155	8435	8435	MS2	12/186	12	186	PeptideScramble.raw
					High	SQVFSTAADGQTQVEIK	2901	Unambiguous	1	1	P38646		CID	1	0	1	1		2.36033e+08	144	33	22	103.24	3.41454e-10	22	0	4.67123	24	296956	2	904.956	1808.91	1.45816	77.3123	9033	9033	MS2	12/186	12	186	Beads.raw
					High	SQVFSTAADGQTQVEIK	2901	Unambiguous	1	1	P38646		CID	1	0	1	1		2.22781e+08	143	33	22	103.15	3.46183e-10	22	0	7.71678	22	325433	2	904.956	1808.9	0.918293	77.6212	9109	9109	MS2	12/186	12	186	Beads_130509174016.raw
					High	EQQIVIQSSGGLSK	2429	Unambiguous	1	1	P38646		CID	1	0	1	1		3.02328e+08	142	33	22	103.13	3.45349e-10	19	0	2.07259	2	3.33452e+06	2	737.399	1473.79	0.0881085	58.2378	6588	6588	MS2	12/152	12	152	Beads_130509174016.raw
		High				SQVFSTAADGQTQVEIK	2901	Unambiguous	1	1	P38646		CID	1	0	1	1		9.15942e+07	125	39	27	102.39	3.60479e-10	27	0	15.9584	10	716822	2	904.955	1808.9	0.108497	77.0623	8307	8307	MS2	13/186	13	186	PeptideScramble.raw
	High					VINEPTAAALAYGLDK	2713	Unambiguous	1	1	P38646		CID	1	0	1	1		3.19392e+08	127	40	29	100.85	5.22124e-10	27	0	22.7246	35	186443	2	823.445	1645.88	1.36233	104.838	10522	10522	MS2	13/168	13	168	NoPeptide_130510205847.raw
					High	VINEPTAAALAYGLDK	2713	Unambiguous	1	1	P38646		CID	1	0	1	1		525428792	155	33	22	100.85	6.37238e-10	19	0	1.8438	2	4063067	2	823.443	1645.88	-0.71435	104.832	12349	12349	MS2	13/168	13	168	Beads_130509174016.raw
					High	SQVFSTAADGQTQVEIK	2901	Unambiguous	1	1	P38646		CID	1	0	1	1		2.36033e+08	132	33	21	100.76	5.54044e-10	21	0	0	27	287885	2	904.955	1808.9	0.513395	75.612	8836	8836	MS2	12/186	12	186	Beads.raw
	High					SQVFSTAADGQTQVEIK	2901	Unambiguous	1	1	P38646		CID	1	0	1	1		1.79675e+08	140	40	29	100.56	6.15316e-10	27	0	3.53026	37	200055	2	904.955	1808.9	0.310946	78.063	7795	7795	MS2	13/186	13	186	NoPeptide.raw
					High	SQVFSTAADGQTQVEIK	2901	Unambiguous	1	1	P38646		CID	1	0	1	1			132	33	21	100.44	5.96409e-10	21	0	0	43	180813	2	904.955	1808.9	0.513395	78.1785	9177	9177	MS2	12/186	12	186	Beads_130509174016.raw
	High					SQVFSTAADGQTQVEIK	2901	Unambiguous	1	1	P38646		CID	1	0	1	1		1.65709e+08	140	40	29	100.33	6.48781e-10	29	0	0.906513	19	363827	2	904.955	1808.9	0.17598	78.0181	7650	7650	MS2	13/186	13	186	NoPeptide_130510205847.raw
					High	VINEPTAAALAYGLDK	2713	Unambiguous	1	1	P38646		CID	1	0	1	1		512224868	155	33	22	99.79	8.13395e-10	19	0	2.4715	2	4.40167e+06	2	823.443	1645.88	-0.491848	104.707	12122	12122	MS2	12/168	12	168	Beads.raw
	High					VINEPTAAALAYGLDK	2713	Unambiguous	1	1	P38646		CID	1	0	1	1		3.4262e+08	118	39	28	99	7.42766e-10	27	0	22.5481	13	549207	2	823.445	1645.88	2.02983	104.705	10671	10671	MS2	13/168	13	168	NoPeptide.raw
			High			SQVFSTAADGQTQVEIK	2901	Unambiguous	1	1	P38646		CID	1	0	1	1		1.455e+08	140	45	28	98.96	8.89402e-10	28	0	12.7599	71	94801.7	2	904.955	1808.9	0.378429	78.4417	7886	7886	MS2	13/186	13	186	Peptide5mM_130510063628.raw
				High		SQVFSTAADGQTQVEIK	2901	Unambiguous	1	1	P38646		CID	1	0	1	1		1.07543e+08	140	45	30	98.81	9.20657e-10	27	0	4.67805	10	691456	2	904.955	1808.9	0.310946	76.6834	8176	8176	MS2	13/186	13	186	Peptide50mM.raw
					High	SQVFSTAADGQTQVEIK	2901	Unambiguous	1	1	P38646		CID	1	0	1	1		2.22781e+08	126	33	21	98.8	8.30502e-10	19	0	0	4	1.57572e+06	2	904.955	1808.9	0.0410135	76.5054	8972	8972	MS2	13/186	13	186	Beads_130509174016.raw
					High	GAVVGIDLGTTNScVAVmEGK	13085	Unambiguous	1	1	P38646	C14(Carbamidomethyl); M18(Oxidation)	CID	1	0	1	1		7.57139e+06	102	32	20	98.4	7.37174e-10	19	0	4.07405	100	47753.6	2	1047.52	2094.03	2.38396	99.3849	11504	11504	MS2	29/202	29	202	Beads.raw
	High					SQVFSTAADGQTQVEIK	2901	Unambiguous	1	1	P38646		CID	1	0	1	1		1.65709e+08	140	40	29	97.73	1.18059e-09	29	0	2.96566	45	156927	2	904.955	1808.9	0.378429	78.5471	7703	7703	MS2	12/186	12	186	NoPeptide_130510205847.raw
				High		QAVTNPNNTFYATK	2563	Unambiguous	1	1	P38646		CID	1	0	1	1		1.20203e+08	108	44	29	97.69	9.19166e-10	27	0	2.39954	6	1.11942e+06	2	784.889	1568.77	0.260237	52.5984	5189	5189	MS2	12/148	12	148	Peptide50mM.raw
				High		SQVFSTAADGQTQVEIK	2901	Unambiguous	1	1	P38646		CID	1	0	1	1		1.07543e+08	140	45	30	97.54	1.23338e-09	27	0	9.73029	51	143018	2	904.955	1808.9	0.310946	77.2259	8242	8242	MS2	12/186	12	186	Peptide50mM.raw
	High					SQVFSTAADGQTQVEIK	2901	Unambiguous	1	1	P38646		CID	1	0	1	1		1.79675e+08	132	40	29	97.46	1.18452e-09	27	0	6.27242	64	110336	2	904.955	1808.9	0.513395	78.6298	7851	7851	MS2	12/186	12	186	NoPeptide.raw
				High		VINEPTAAALAYGLDK	2713	Unambiguous	1	1	P38646		CID	1	0	1	1		1.84585e+08	116	44	29	97.45	1.04335e-09	27	0	8.9592	10	697773	2	823.444	1645.88	0.323992	104.346	11413	11413	MS2	12/168	12	168	Peptide50mM.raw
			High			VINEPTAAALAYGLDK	2713	Unambiguous	1	1	P38646		CID	1	0	1	1		3.28481e+08	155	45	29	97.44	1.39734e-09	26	0	6.15446	10	689461	2	823.443	1645.88	-0.71435	104.451	10805	10805	MS2	12/168	12	168	Peptide5mM_130510063628.raw
	High					VINEPTAAALAYGLDK	2713	Unambiguous	1	1	P38646		CID	1	0	1	1		3.19392e+08	145	40	29	97.25	1.36565e-09	27	0	5.20586	3	2641702	2	823.442	1645.88	-1.38186	105.307	10580	10580	MS2	12/168	12	168	NoPeptide_130510205847.raw
		High				VINEPTAAALAYGLDK	2713	Unambiguous	1	1	P38646		CID	1	0	1	1		1.49863e+08	116	39	27	97.13	1.12312e-09	25	0	20.7545	6	1.18718e+06	2	823.443	1645.88	-0.0468441	105.04	11531	11531	MS2	12/168	12	168	PeptideScramble.raw
					High	SQVFSTAADGQTQVEIK	2901	Unambiguous	1	1	P38646		CID	1	0	1	1			140	33	22	96.96	1.40961e-09	19	0	7.31029	60	114437	2	904.956	1808.9	0.648361	78.4909	9171	9171	MS2	13/186	13	186	Beads.raw
	High					VINEPTAAALAYGLDK	2713	Unambiguous	1	1	P38646		CID	1	0	1	1		3.4262e+08	130	40	29	96.94	1.31496e-09	27	0	8.98449	3	2.36288e+06	2	823.445	1645.88	1.73317	105.221	10734	10734	MS2	13/168	13	168	NoPeptide.raw
					High	SQVFSTAADGQTQVEIK	2901	Unambiguous	1	1	P38646		CID	1	0	1	1		2.36033e+08	130	33	21	96.94	1.31496e-09	19	0	0.914913	4	1.86014e+06	2	904.954	1808.9	-0.498851	76.1208	8899	8899	MS2	12/186	12	186	Beads.raw
			High			SQVFSTAADGQTQVEIK	2901	Unambiguous	1	1	P38646		CID	1	0	1	1		1.81912e+08	132	45	28	96.92	1.34136e-09	26	0	21.7351	18	389524	2	904.955	1808.9	0.513395	76.5641	7933	7933	MS2	12/186	12	186	Peptide5mM.raw
		High				QAVTNPNNTFYATK	2563	Unambiguous	1	1	P38646		CID	1	0	1	1		6.94319e+07	112	39	27	96.8	1.17001e-09	25	0	17.3522	58	123172	2	784.888	1568.77	-1.29602	52.2596	4790	4790	MS2	12/148	12	148	PeptideScramble_130510143047.raw
					High	VINEPTAAALAYGLDK	2713	Unambiguous	1	1	P38646		CID	1	0	1	1		512224868	123	32	21	96.71	1.31182e-09	19	0	14.7516	12	567109	2	823.445	1645.88	1.28816	104.252	12064	12064	MS2	13/168	13	168	Beads.raw
	High					SQVFSTAADGQTQVEIK	2901	Unambiguous	1	1	P38646		CID	1	0	1	1		1.79675e+08	126	40	29	96.01	1.57885e-09	29	0	1.74061	5	1.09076e+06	2	904.955	1808.9	0.0410135	77.4361	7728	7728	MS2	13/186	13	186	NoPeptide.raw
			High			VINEPTAAALAYGLDK	2713	Unambiguous	1	1	P38646		CID	1	0	1	1		3.52032e+08	126	44	28	95.89	1.62308e-09	25	0	0	40	162530	2	823.446	1645.89	3.51317	104.472	11144	11144	MS2	13/168	13	168	Peptide5mM.raw
	High					EQQIVIQSSGGLSK	2429	Unambiguous	1	1	P38646		CID	1	0	1	1		1.51389e+08	135	40	29	95.67	1.82938e-09	28	0	12.3889	10	659033	2	737.399	1473.79	-0.160374	59.1682	5609	5609	MS2	12/152	12	152	NoPeptide.raw
			High			EQQIVIQSSGGLSK	2429	Unambiguous	1	1	P38646		CID	1	0	1	1		1.63561e+08	140	45	28	95.31	2.0611e-09	25	0	15.2756	6	1.15514e+06	2	737.399	1473.79	0.336591	58.4886	5759	5759	MS2	12/152	12	152	Peptide5mM.raw
			High			SQVFSTAADGQTQVEIK	2901	Unambiguous	1	1	P38646		CID	1	0	1	1		1.81912e+08	126	44	28	95.16	1.92017e-09	28	0	17.2793	81	84419.4	2	904.955	1808.9	-0.161436	76.0226	7873	7873	MS2	12/186	12	186	Peptide5mM.raw
			High			SQVFSTAADGQTQVEIK	2901	Unambiguous	1	1	P38646		CID	1	0	1	1		1.455e+08	140	45	28	95.1	2.16321e-09	25	0	16.0071	12	574292	2	904.956	1808.9	0.648361	76.7625	7706	7706	MS2	13/186	13	186	Peptide5mM_130510063628.raw
				High		SQVFSTAADGQTQVEIK	2901	Unambiguous	1	1	P38646		CID	1	0	1	1		8.89423e+07	140	45	30	95.08	2.17319e-09	26	0	4.84072	24	315673	2	904.955	1808.9	0.445912	77.4155	8089	8089	MS2	13/186	13	186	Peptide50mM_130510000824.raw
			High			SQVFSTAADGQTQVEIK	2901	Unambiguous	1	1	P38646		CID	1	0	1	1		1.81912e+08	140	45	28	95	2.21359e-09	25	0	0	38	194386	2	904.955	1808.9	0.243463	77.8377	8082	8082	MS2	12/186	12	186	Peptide5mM.raw
		High				SQVFSTAADGQTQVEIK	2901	Unambiguous	1	1	P38646		CID	1	0	1	1		5.89205e+07	129	39	27	94.98	2.04908e-09	27	0	8.9074	100	64604.9	2	904.954	1808.9	-0.566335	77.6176	7672	7672	MS2	13/186	13	186	PeptideScramble_130510143047.raw
			High			SQVFSTAADGQTQVEIK	2901	Unambiguous	1	1	P38646		CID	1	0	1	1		1.455e+08	140	45	28	94.53	2.4666e-09	25	0	1.36196	11	645369	2	904.955	1808.9	0.445912	77.3373	7771	7771	MS2	12/186	12	186	Peptide5mM_130510063628.raw
					High	EQQIVIQSSGGLSK	2429	Unambiguous	1	1	P38646		CID	1	0	1	1		3.51069e+08	142	33	22	94.32	2.62578e-09	18	0	0.977474	2	3.54911e+06	2	737.399	1473.79	0.0881085	57.7579	6574	6574	MS2	12/152	12	152	Beads.raw
		High				QAVTNPNNTFYATK	2563	Unambiguous	1	1	P38646		CID	1	0	1	1		6.94319e+07	112	39	27	94.15	2.15371e-09	24	0	2.43854	9	733724	2	784.889	1568.77	0.415862	52.7529	4845	4845	MS2	9/148	9	148	PeptideScramble_130510143047.raw
					High	QAVTNPNNTFYATK	2563	Unambiguous	1	1	P38646		CID	1	0	1	1		4.69314e+08	112	32	21	94.15	2.15371e-09	18	0	0.690458	1	4.95685e+06	2	784.889	1568.77	0.571487	51.9979	5823	5823	MS2	9/148	9	148	Beads.raw
			High			VINEPTAAALAYGLDK	2713	Unambiguous	1	1	P38646		CID	1	0	1	1		3.52032e+08	126	44	28	94.13	2.43411e-09	25	0	8.07247	2	3.50552e+06	2	823.443	1645.88	-0.121011	104.937	11203	11203	MS2	10/168	10	168	Peptide5mM.raw
				High		SQVFSTAADGQTQVEIK	2901	Unambiguous	1	1	P38646		CID	1	0	1	1		8.89423e+07	140	45	30	93.96	2.81254e-09	26	0	3.60911	12	589643	2	904.955	1808.9	0.310946	76.8382	8024	8024	MS2	12/186	12	186	Peptide50mM_130510000824.raw
					High	EQQIVIQSSGGLSK	2429	Unambiguous	1	1	P38646		CID	1	0	1	1		3.02328e+08	140	33	22	92.81	3.6652e-09	18	0	0	10	673324	2	737.4	1473.79	0.916382	57.6959	6516	6516	MS2	12/152	12	152	Beads_130509174016.raw
					High	SQVFSTAADGQTQVEIK	2901	Unambiguous	1	1	P38646		CID	1	0	1	1			132	33	21	92.69	3.55258e-09	21	0	1.67648	37	138027	2	904.955	1808.9	0.580878	77.9114	9103	9103	MS2	13/186	13	186	Beads.raw
				High		QAVTNPNNTFYATK	2563	Unambiguous	1	1	P38646		CID	1	0	1	1		1.20203e+08	105	44	29	92.48	2.96592e-09	26	0	7.58685	23	302922	2	784.889	1568.77	0.182424	52.0777	5124	5124	MS2	12/148	12	148	Peptide50mM.raw
		High				VINEPTAAALAYGLDK	2713	Unambiguous	1	1	P38646		CID	1	0	1	1		1.14153e+08	113	39	27	92.1	3.48376e-09	24	0	11.8608	19	405570	2	823.444	1645.88	0.472326	104.323	10605	10605	MS2	13/168	13	168	PeptideScramble_130510143047.raw
		High				QAVTNPNNTFYATK	2563	Unambiguous	1	1	P38646		CID	1	0	1	1		1.19287e+08	105	38	26	92.05	3.27461e-09	24	0	2.26729	7	1.00507e+06	2	784.889	1568.77	0.104611	53.1683	5344	5344	MS2	12/148	12	148	PeptideScramble.raw
					High	VINEPTAAALAYGLDK	2713	Unambiguous	1	1	P38646		CID	1	0	1	1		525428792	113	32	21	91.68	3.8375e-09	21	0	10.9764	9	743718	2	823.444	1645.88	0.620661	104.375	12291	12291	MS2	23/168	23	168	Beads_130509174016.raw
		High				SQVFSTAADGQTQVEIK	2901	Unambiguous	1	1	P38646		CID	1	0	1	1		5.89205e+07	130	39	27	91.44	4.66566e-09	24	0	26.6151	17	403922	2	904.955	1808.9	-0.296402	76.4968	7555	7555	MS2	10/186	10	186	PeptideScramble_130510143047.raw
	High					SQVFSTAADGQTQVEIK	2901	Unambiguous	1	1	P38646		CID	1	0	1	1		1.79675e+08	140	40	29	91.37	5.1062e-09	26	0	18.452	16	317798	2	904.955	1808.9	0.17598	76.8299	7662	7662	MS2	10/186	10	186	NoPeptide.raw
					High	STNGDTFLGGEDFDQALLR	3115	Unambiguous	1	1	P38646		CID	1	0	1	1		108724763	101	32	20	91	4.01136e-09	20	0	15.7479	10	723646	2	1028.48	2055.96	-0.0845246	112.149	13308	13308	MS2	17/202	17	202	Beads_130509174016.raw
			High			EQQIVIQSSGGLSK	2429	Unambiguous	1	1	P38646		CID	1	0	1	1		1.23031e+08	138	45	28	90.69	5.88639e-09	25	0	6.26242	10	693391	2	737.399	1473.79	-0.326029	59.1876	5674	5674	MS2	12/152	12	152	Peptide5mM_130510063628.raw
					High	EQQIVIQSSGGLSK	2429	Unambiguous	1	1	P38646		CID	1	0	1	1		3.51069e+08	139	33	22	90.65	5.98391e-09	20	0	5.53986	8	854095	2	737.4	1473.79	1.08204	57.1733	6497	6497	MS2	12/152	12	152	Beads.raw
					High	QAVTNPNNTFYATK	2563	Unambiguous	1	1	P38646		CID	1	0	1	1		3.89449e+08	121	32	21	90.59	5.28148e-09	18	0	0	14	458527	2	784.89	1568.77	0.882738	51.9281	5759	5759	MS2	12/148	12	148	Beads_130509174016.raw
	High					QAVTNPNNTFYATK	2563	Unambiguous	1	1	P38646		CID	1	0	1	1		2.42002e+08	108	39	28	90.42	4.90223e-09	26	0	1.7152	3	2.46582e+06	2	784.889	1568.77	0.260237	53.0788	4926	4926	MS2	12/148	12	148	NoPeptide.raw
					High	QAVTNPNNTFYATK	2563	Unambiguous	1	1	P38646		CID	1	0	1	1		3.89449e+08	112	32	21	90.39	5.11903e-09	18	0	0.80646	2	3.97517e+06	2	784.889	1568.77	0.727113	52.4851	5834	5834	MS2	12/148	12	148	Beads_130509174016.raw
					High	SQVFSTAADGQTQVEIK	2901	Unambiguous	1	1	P38646		CID	1	0	1	1		2.22781e+08	140	33	22	89.99	7.01614e-09	18	0	0.503952	7	754155	2	904.956	1808.9	0.85081	77.0454	9038	9038	MS2	13/186	13	186	Beads_130509174016.raw
					High	QAASSLQQASLK	1968	Unambiguous	1	1	P38646		CID	1	0	1	1		6.49588e+08	151	33	22	89.54	8.39357e-09	18	0	4.69303	1	10313101	2	616.335	1231.66	-0.917324	35.3503	3565	3565	MS2	10/122	10	122	Beads.raw
	High					SQVFSTAADGQTQVEIK	2901	Unambiguous	1	1	P38646		CID	1	0	1	1		1.65709e+08	143	40	29	89.37	8.2662e-09	26	0	25.9035	36	188324	2	904.956	1808.9	0.918293	76.9703	7537	7537	MS2	12/186	12	186	NoPeptide_130510205847.raw
					High	SQVFSTAADGQTQVEIK	2901	Unambiguous	1	1	P38646		CID	1	0	1	1			140	33	22	89.25	8.31952e-09	18	0	2.65838	41	126272	2	904.956	1808.9	0.648361	75.5282	8847	8847	MS2	12/186	12	186	Beads_130509174016.raw
			High			QAVTNPNNTFYATK	2563	Unambiguous	1	1	P38646		CID	1	0	1	1		2.12381e+08	105	44	27	89.15	6.38498e-09	25	0	1.15311	3	1.91843e+06	2	784.889	1568.77	0.0267987	53.0446	5120	5120	MS2	12/148	12	148	Peptide5mM.raw
	High					SQVFSTAADGQTQVEIK	2901	Unambiguous	1	1	P38646		CID	1	0	1	1		1.65709e+08	125	40	29	89.05	7.77822e-09	26	0	14.394	67	70988.5	2	904.955	1808.9	0.108497	76.4934	7487	7487	MS2	12/186	12	186	NoPeptide_130510205847.raw
	High					QAVTNPNNTFYATK	2563	Unambiguous	1	1	P38646		CID	1	0	1	1		2.2926e+08	108	39	28	88.93	6.90866e-09	26	0	0.930411	3	2.12028e+06	2	784.889	1568.77	0.260237	53.4824	4874	4874	MS2	12/148	12	148	NoPeptide_130510205847.raw
		High				SQVFSTAADGQTQVEIK	2901	Unambiguous	1	1	P38646		CID	1	0	1	1		9.15942e+07	140	39	27	88.87	9.08025e-09	24	0	5.45875	25	196148	2	904.955	1808.9	0.243463	77.6486	8374	8374	MS2	12/186	12	186	PeptideScramble.raw
	High					QAVTNPNNTFYATK	2563	Unambiguous	1	1	P38646		CID	1	0	1	1		2.42002e+08	105	39	28	88.74	7.01713e-09	26	0	8.7599	20	368064	2	784.889	1568.77	0.0267987	52.5455	4865	4865	MS2	12/148	12	148	NoPeptide.raw
			High			VIAVYDLGGGTFDISILEIQK	3176	Unambiguous	1	1	P38646		CID	1	0	1	1		8.65357e+06	57	41	25	87.58	4.97559e-09	25	0	4.30773	45	66293.9	3	751.079	2251.22	0.682147	120.75	13142	13142	MS2	15/186	15	186	Peptide5mM.raw
					High	SQVFSTAADGQTQVEIK	2901	Unambiguous	1	1	P38646		CID	1	0	1	1		2.22781e+08	126	33	21	87.53	1.1126e-08	18	0	0	32	217125	2	904.955	1808.9	-0.161436	76.0252	8911	8911	MS2	10/186	10	186	Beads_130509174016.raw
				High		VINEPTAAALAYGLDK	2713	Unambiguous	1	1	P38646		CID	1	0	1	1		1.63737e+08	122	44	29	87.32	1.13065e-08	26	0	17.2609	8	609301	2	823.444	1645.88	0.843162	104.555	11225	11225	MS2	13/168	13	168	Peptide50mM_130510000824.raw
					High	STNGDTFLGGEDFDQALLR	3115	Unambiguous	1	1	P38646		CID	1	0	1	1		109316752	96	31	20	87.26	9.02072e-09	18	0	20.857	15	474843	2	1028.48	2055.96	-0.559515	112.052	13081	13081	MS2	14/202	14	202	Beads.raw
			High			EQQIVIQSSGGLSK	2429	Unambiguous	1	1	P38646		CID	1	0	1	1		1.23031e+08	140	45	28	87.25	1.31855e-08	27	0	12.8145	10	713883	2	737.399	1473.79	0.419418	58.5707	5607	5607	MS2	12/152	12	152	Peptide5mM_130510063628.raw
		High				SQVFSTAADGQTQVEIK	2901	Unambiguous	1	1	P38646		CID	1	0	1	1		9.15942e+07	132	39	27	87.05	1.3018e-08	24	0	38.8156	75	91215.9	2	904.955	1808.9	0.513395	76.5748	8248	8248	MS2	10/186	10	186	PeptideScramble.raw
				High		SQVFSTAADGQTQVEIK	2901	Unambiguous	1	1	P38646		CID	1	0	1	1		8.89423e+07	125	44	29	86.72	1.33009e-08	26	0	5.92175	58	125487	2	904.955	1808.9	0.108497	76.3589	7966	7966	MS2	12/186	12	186	Peptide50mM_130510000824.raw
			High			STNGDTFLGGEDFDQALLR	3115	Unambiguous	1	1	P38646		CID	1	0	1	1		7.61417e+07	96	43	27	86.55	1.06229e-08	25	0	3.40942	11	442761	2	1028.48	2055.96	-0.559515	112.286	11805	11805	MS2	14/202	14	202	Peptide5mM_130510063628.raw
		High				STNGDTFLGGEDFDQALLR	3115	Unambiguous	1	1	P38646		CID	1	0	1	1		2.33932e+07	101	38	26	86.51	1.12795e-08	24	0	5.7729	19	263299	2	1028.48	2055.96	0.271718	112.501	11627	11627	MS2	14/202	14	202	PeptideScramble_130510143047.raw
				High		STNGDTFLGGEDFDQALLR	3115	Unambiguous	1	1	P38646		CID	1	0	1	1		3.88736e+07	97	43	28	86.48	1.09079e-08	26	0	2.94174	17	271217	2	1028.49	2055.96	0.627961	112.255	12440	12440	MS2	16/202	16	202	Peptide50mM.raw
	High					STNGDTFLGGEDFDQALLR	3115	Unambiguous	1	1	P38646		CID	1	0	1	1		6.57107e+07	84	38	27	86.3	9.84576e-09	26	0	8.64657	16	339666	2	1028.49	2055.96	1.2217	112.381	11634	11634	MS2	15/202	15	202	NoPeptide.raw
		High				AQFEGIVTDLIR	2264	Unambiguous	1	1	P38646		CID	1	0	1	1		1.31799e+08	120	39	27	86.15	1.45597e-08	27	0	3.71182	8	854806	2	681.374	1361.74	-0.846537	111.32	12338	12338	MS2	10/118	10	118	PeptideScramble.raw
				High		VINEPTAAALAYGLDK	2713	Unambiguous	1	1	P38646		CID	1	0	1	1		1.63737e+08	126	44	29	85.71	1.69177e-08	26	0	31.2354	11	589592	2	823.443	1645.88	-0.269346	105.067	11290	11290	MS2	22/168	22	168	Peptide50mM_130510000824.raw
				High		QAVTNPNNTFYATK	2563	Unambiguous	1	1	P38646		CID	1	0	1	1		1.08787e+08	112	44	29	85.45	1.59657e-08	26	0	2.24409	7	1.01137e+06	2	784.889	1568.77	0.804925	52.9742	5127	5127	MS2	12/148	12	148	Peptide50mM_130510000824.raw
				High		TTPSVVAFTADGER	2401	Unambiguous	1	1	P38646		CID	1	0	1	1		1.36566e+08	135	45	30	85.42	1.93778e-08	26	0	4.88598	4	1.57911e+06	2	725.862	1450.72	0.176186	76.8321	8023	8023	MS2	9/128	9	128	Peptide50mM_130510000824.raw
			High			EQQIVIQSSGGLSK	2429	Unambiguous	1	1	P38646		CID	1	0	1	1		1.63561e+08	138	45	28	85.39	1.99457e-08	25	0	7.73476	7	1.01737e+06	2	737.399	1473.79	-0.408856	59.0474	5826	5826	MS2	12/152	12	152	Peptide5mM.raw
	High					TTPSVVAFTADGER	2401	Unambiguous	1	1	P38646		CID	1	0	1	1		2.65531e+08	129	40	29	85.17	1.96137e-08	26	0	2.40307	2	3.05392e+06	2	725.862	1450.72	-0.917698	77.2798	7569	7569	MS2	9/128	9	128	NoPeptide_130510205847.raw
	High					TTPSVVAFTADGER	2401	Unambiguous	1	1	P38646		CID	1	0	1	1		2.56142e+08	126	40	29	85.13	1.93348e-08	26	0	2.88935	2	2.87805e+06	2	725.862	1450.72	-0.749408	77.0336	7684	7684	MS2	9/128	9	128	NoPeptide.raw
			High			TTPSVVAFTADGER	2401	Unambiguous	1	1	P38646		CID	1	0	1	1		2.53264e+08	129	45	28	85.04	2.02097e-08	25	0	2.76434	2	2.6165e+06	2	725.862	1450.72	-0.160394	76.645	7943	7943	MS2	9/128	9	128	Peptide5mM.raw
					High	TTPSVVAFTADGER	2401	Unambiguous	1	1	P38646		CID	1	0	1	1		503355374	126	33	21	85.04	1.97397e-08	18	0	4.25661	1	6.50905e+06	2	725.862	1450.72	-0.749408	75.8604	8866	8866	MS2	9/128	9	128	Beads.raw
					High	TTPSVVAFTADGER	2401	Unambiguous	1	1	P38646		CID	1	0	1	1		559642186	124	33	21	85	1.96061e-08	18	0	5.31433	1	5.78099e+06	2	725.862	1450.72	-0.581118	76.1649	8928	8928	MS2	9/128	9	128	Beads_130509174016.raw
	High					VIAVYDLGGGTFDISILEIQK	3176	Unambiguous	1	1	P38646		CID	1	0	1	1		3.09896e+06	57	36	25	84.91	9.20121e-09	25	0	5.46013	100	21393.2	2	1126.12	2251.22	0.579672	120.966	12377	12377	MS2	16/186	16	186	NoPeptide_130510205847.raw
			High			LLGQFTLIGIPPAPR	2624	Unambiguous	1	1	P38646		CID	1	0	1	1		2.2699e+08	12	34	18	84.61	2.07564e-09	18	0	30.0058	8	713649	2	796.981	1592.95	0.892462	113.986	12364	12364	MS2	12/134	12	134	Peptide5mM.raw
		High				VINEPTAAALAYGLDK	2713	Unambiguous	1	1	P38646		CID	1	0	1	1		1.49863e+08	122	39	27	84.53	2.14946e-08	24	0	24.5625	24	303670	2	823.444	1645.88	0.991496	104.543	11470	11470	MS2	24/168	24	168	PeptideScramble.raw
			High			QAVTNPNNTFYATK	2563	Unambiguous	1	1	P38646		CID	1	0	1	1		1.66752e+08	112	44	27	83.89	2.28659e-08	25	0	1.30884	4	1.83469e+06	2	784.889	1568.77	0.338049	53.0768	4996	4996	MS2	12/148	12	148	Peptide5mM_130510063628.raw
	High					EQQIVIQSSGGLSK	2429	Unambiguous	1	1	P38646		CID	1	0	1	1		1.39137e+08	138	40	29	83.79	2.88303e-08	26	0	7.55375	8	887105	2	737.399	1473.79	-0.574511	59.4826	5541	5541	MS2	11/152	11	152	NoPeptide_130510205847.raw
		High				VINEPTAAALAYGLDK	2713	Unambiguous	1	1	P38646		CID	1	0	1	1		1.14153e+08	126	39	27	83.53	2.79473e-08	24	0	26.8856	11	591435	2	823.443	1645.88	-0.269346	104.831	10667	10667	MS2	24/168	24	168	PeptideScramble_130510143047.raw
					High	SQVFSTAADGQTQVEIK	2901	Unambiguous	1	1	P38646		CID	1	0	1	1		1.68204e+07	140	33	22	83.47	3.14846e-08	22	0	21.0036	29	115807	3	603.64	1808.9	0.809635	76.1409	8902	8902	MS2	14/186	14	186	Beads.raw
			High			QAASSLQQASLK	1968	Unambiguous	1	1	P38646		CID	1	0	1	1		1.92031e+08	151	45	29	82.89	3.88103e-08	25	0	27.2301	2	3317516	2	616.335	1231.66	-0.719104	36.3581	3112	3112	MS2	10/122	10	122	Peptide5mM_130510063628.raw
					High	QAVTNPNNTFYATK	2563	Unambiguous	1	1	P38646		CID	1	0	1	1		4.69314e+08	118	32	21	82.71	3.1612e-08	18	0	0	9	516071	2	784.89	1568.77	1.2718	51.4542	5748	5748	MS2	12/148	12	148	Beads.raw
	High					QAVTNPNNTFYATK	2563	Unambiguous	1	1	P38646		CID	1	0	1	1		2.2926e+08	105	39	28	82.23	3.14166e-08	26	0	4.95409	22	319867	2	784.889	1568.77	-0.20664	52.8995	4809	4809	MS2	9/148	9	148	NoPeptide_130510205847.raw
			High			QAVTNPNNTFYATK	2563	Unambiguous	1	1	P38646		CID	1	0	1	1		1.66752e+08	110	44	27	81.65	3.76151e-08	25	0	0	26	187680	2	784.891	1568.77	2.43899	52.546	4934	4934	MS2	12/148	12	148	Peptide5mM_130510063628.raw
					High	DAGQISGLNVLR	1991	Unambiguous	1	1	P38646		CID	1	0	1	1		3.22482e+08	160	34	22	81.49	5.67662e-08	22	0	2.83307	1	4374459	2	621.844	1242.68	0.0660508	93.0397	10824	10824	MS2	10/114	10	114	Beads.raw
					High	LLGQFTLIGIPPAPR	2624	Unambiguous	1	1	P38646		CID	1	0	1	1		357962689	16	24	13	81.35	6.17039e-09	13	0	17.6194	5	1.22903e+06	2	796.981	1592.96	1.9653	114.788	13646	13646	MS2	12/134	12	134	Beads_130509174016.raw
			High			VINEPTAAALAYGLDK	2713	Unambiguous	1	1	P38646		CID	1	0	1	1		3.28481e+08	126	44	28	81.23	4.74614e-08	25	0	11.9274	4	1.8638e+06	2	823.443	1645.88	-0.343513	104.951	10868	10868	MS2	12/168	12	168	Peptide5mM_130510063628.raw
					High	QAASSLQQASLK	1968	Unambiguous	1	1	P38646		CID	1	0	1	1		6.49588e+08	167	34	22	81.2	6.33412e-08	18	0	21.0035	13	494934	2	616.336	1231.66	-0.0253326	35.8651	3632	3632	MS2	10/122	10	122	Beads.raw
			High			ASNGDAWVEAHGK	2224	Unambiguous	1	1	P38646		CID	1	0	1	1		2.83086e+07	62	41	25	80.95	2.49093e-08	25	0	0	32	215866	2	671.313	1341.62	-0.0444528	29.0271	2366	2366	MS2	9/130	9	130	Peptide5mM.raw
				High		SQVFSTAADGQTQVEIK	2901	Unambiguous	1	1	P38646		CID	1	0	1	1		1.07543e+08	132	45	30	80.86	5.41432e-08	26	0	24.6645	77	88332.7	2	904.955	1808.9	0.513395	75.639	8047	8047	MS2	13/186	13	186	Peptide50mM.raw
				High		VINEPTAAALAYGLDK	2713	Unambiguous	1	1	P38646		CID	1	0	1	1		1.84585e+08	116	44	29	80.85	4.76901e-08	26	0	29.8011	7	703998	2	823.443	1645.88	0.0273232	104.849	11477	11477	MS2	9/168	9	168	Peptide50mM.raw
	High					TTPSVVAFTADGER	2401	Unambiguous	1	1	P38646		CID	1	0	1	1		2.65531e+08	135	40	29	80.73	5.70563e-08	26	0	3.10025	15	452684	2	725.862	1450.72	0.0920409	77.8902	7635	7635	MS2	9/128	9	128	NoPeptide_130510205847.raw
				High		TTPSVVAFTADGER	2401	Unambiguous	1	1	P38646		CID	1	0	1	1		1.67536e+08	135	45	30	80.72	5.71879e-08	26	0	3.53011	3	2.02721e+06	2	725.862	1450.72	0.00789609	76.2459	8121	8121	MS2	9/128	9	128	Peptide50mM.raw
		High				TTPSVVAFTADGER	2401	Unambiguous	1	1	P38646		CID	1	0	1	1		8.79809e+07	127	39	27	80.68	5.42967e-08	24	0	3.21014	7	919768	2	725.862	1450.72	-0.496973	76.4904	7554	7554	MS2	9/128	9	128	PeptideScramble_130510143047.raw
					High	TTPSVVAFTADGER	2401	Unambiguous	1	1	P38646		CID	1	0	1	1		559642186	129	33	21	80.68	5.51518e-08	18	0	1.96502	3	2.2708e+06	2	725.862	1450.72	-0.160394	76.6822	8994	8994	MS2	9/128	9	128	Beads_130509174016.raw
	High					TTPSVVAFTADGER	2401	Unambiguous	1	1	P38646		CID	1	0	1	1		2.56142e+08	135	40	29	80.66	5.79834e-08	26	0	2.36992	16	431655	2	725.863	1450.72	0.344475	77.6504	7753	7753	MS2	9/128	9	128	NoPeptide.raw
			High			TTPSVVAFTADGER	2401	Unambiguous	1	1	P38646		CID	1	0	1	1		2.53264e+08	135	45	28	80.64	5.82511e-08	25	0	2.32713	8	838463	2	725.862	1450.72	0.00789609	77.1928	8009	8009	MS2	9/128	9	128	Peptide5mM.raw
					High	TTPSVVAFTADGER	2401	Unambiguous	1	1	P38646		CID	1	0	1	1		503355374	128	33	21	80.64	5.52306e-08	18	0	4.5925	10	695503	2	725.863	1450.72	1.27007	76.4206	8932	8932	MS2	9/128	9	128	Beads.raw
			High			TTPSVVAFTADGER	2401	Unambiguous	1	1	P38646		CID	1	0	1	1		2.08759e+08	128	45	28	80.62	5.54856e-08	25	0	28.0869	57	106905	2	725.862	1450.72	-0.244538	76.3327	7658	7658	MS2	9/128	9	128	Peptide5mM_130510063628.raw
			High			TTPSVVAFTADGER	2401	Unambiguous	1	1	P38646		CID	1	0	1	1		2.08759e+08	135	45	28	80.62	5.85199e-08	25	0	4.72512	22	309951	2	725.862	1450.72	0.00789609	77.4541	7785	7785	MS2	9/128	9	128	Peptide5mM_130510063628.raw
			High			STNGDTFLGGEDFDQALLR	3115	Unambiguous	1	1	P38646		CID	1	0	1	1		8.62569e+07	76	42	26	80.62	3.29446e-08	25	0	3.81034	19	267379	2	1028.49	2055.96	0.984203	112.283	12153	12153	MS2	13/202	13	202	Peptide5mM.raw
		High				TTPSVVAFTADGER	2401	Unambiguous	1	1	P38646		CID	1	0	1	1		1.31645e+08	129	39	27	80.61	5.60479e-08	24	0	3.5565	4	1536423	2	725.862	1450.72	-0.412828	76.9646	8295	8295	MS2	9/128	9	128	PeptideScramble.raw
	High					TTPSVVAFTADGER	2401	Unambiguous	1	1	P38646		CID	1	0	1	1		2.56142e+08	136	40	29	80.55	5.99113e-08	26	0	7.98359	32	211164	2	725.863	1450.72	0.42862	76.5117	7629	7629	MS2	9/128	9	128	NoPeptide.raw
	High					TTPSVVAFTADGER	2401	Unambiguous	1	1	P38646		CID	1	0	1	1		2.65531e+08	135	40	29	80.49	6.02981e-08	26	0	10.3141	59	122110	2	725.862	1450.72	0.00789609	78.4435	7693	7693	MS2	9/128	9	128	NoPeptide_130510205847.raw
		High				TTPSVVAFTADGER	2401	Unambiguous	1	1	P38646		CID	1	0	1	1		1.31645e+08	130	39	27	80.49	5.80649e-08	24	0	37.3058	49	130787	2	725.862	1450.72	-0.0762487	76.4524	8234	8234	MS2	9/128	9	128	PeptideScramble.raw
		High				TTPSVVAFTADGER	2401	Unambiguous	1	1	P38646		CID	1	0	1	1		8.79809e+07	128	39	27	80.49	5.71716e-08	24	0	24.8445	56	116680	2	725.863	1450.72	1.01763	75.9518	7494	7494	MS2	9/128	9	128	PeptideScramble_130510143047.raw
				High		TTPSVVAFTADGER	2401	Unambiguous	1	1	P38646		CID	1	0	1	1		1.67536e+08	135	45	30	80.48	6.04371e-08	26	0	14.6107	19	361795	2	725.862	1450.72	0.26033	76.7706	8187	8187	MS2	9/128	9	128	Peptide50mM.raw
				High		TTPSVVAFTADGER	2401	Unambiguous	1	1	P38646		CID	1	0	1	1		1.36566e+08	128	45	29	80.47	5.74354e-08	26	0	28.5108	32	221264	2	725.862	1450.72	-0.328683	76.3259	7962	7962	MS2	9/128	9	128	Peptide50mM_130510000824.raw
	High					TTPSVVAFTADGER	2401	Unambiguous	1	1	P38646		CID	1	0	1	1		2.65531e+08	135	40	29	80.44	6.09963e-08	26	0	33.4744	98	70955.9	2	725.862	1450.72	0.00789609	76.6878	7506	7506	MS2	9/128	9	128	NoPeptide_130510205847.raw
	High					TTPSVVAFTADGER	2401	Unambiguous	1	1	P38646		CID	1	0	1	1		2.56142e+08	135	40	29	80.42	6.12779e-08	26	0	9.73608	62	114850	2	725.863	1450.72	0.344475	78.1994	7810	7810	MS2	9/128	9	128	NoPeptide.raw
				High		TTPSVVAFTADGER	2401	Unambiguous	1	1	P38646		CID	1	0	1	1		1.36566e+08	128	45	29	80.36	5.89088e-08	26	0	21.6577	43	155603	2	725.863	1450.72	0.765199	77.4479	8093	8093	MS2	9/128	9	128	Peptide50mM_130510000824.raw
				High		QAASSLQQASLK	1968	Unambiguous	1	1	P38646		CID	1	0	1	1		1.41626e+08	151	45	30	80.35	6.96541e-08	26	0	28.1349	2	2.80032e+06	2	616.335	1231.66	-0.421773	35.9314	3172	3172	MS2	10/122	10	122	Peptide50mM.raw
				High		TTPSVVAFTADGER	2401	Unambiguous	1	1	P38646		CID	1	0	1	1		1.67536e+08	129	45	30	80.33	5.97805e-08	26	0	25.8241	45	109767	2	725.862	1450.72	-0.160394	75.7624	8061	8061	MS2	9/128	9	128	Peptide50mM.raw
		High				TTPSVVAFTADGER	2401	Unambiguous	1	1	P38646		CID	1	0	1	1		8.79809e+07	135	39	27	80.29	6.31399e-08	24	0	10.4372	57	110891	2	725.862	1450.72	0.00789609	77.0603	7615	7615	MS2	9/128	9	128	PeptideScramble_130510143047.raw
		High				STNGDTFLGGEDFDQALLR	3115	Unambiguous	1	1	P38646		CID	1	0	1	1		2.9581e+07	96	38	26	80.27	4.51067e-08	24	0	0	20	247192	2	1028.48	2055.96	-2.10324	112.363	12471	12471	MS2	15/202	15	202	PeptideScramble.raw
				High		QAVTNPNNTFYATK	2563	Unambiguous	1	1	P38646		CID	1	0	1	1		1.08787e+08	117	44	29	80.25	5.52276e-08	26	0	15.645	37	184324	2	784.89	1568.77	1.42743	52.3733	5056	5056	MS2	8/148	8	148	Peptide50mM_130510000824.raw
		High				QAVTNPNNTFYATK	2563	Unambiguous	1	1	P38646		CID	1	0	1	1		1.19287e+08	105	38	26	80.21	5.00218e-08	24	0	9.62662	17	292270	2	784.888	1568.77	-0.517891	52.6613	5280	5280	MS2	8/148	8	148	PeptideScramble.raw
					High	TTPSVVAFTADGER	2401	Unambiguous	1	1	P38646		CID	1	0	1	1		559642186	135	33	22	80.18	6.47595e-08	18	0	18.2972	25	221081	2	725.862	1450.72	0.26033	77.2432	9062	9062	MS2	9/128	9	128	Beads_130509174016.raw
			High			TTPSVVAFTADGER	2401	Unambiguous	1	1	P38646		CID	1	0	1	1		2.53264e+08	135	45	28	80.17	6.49088e-08	25	0	12.708	45	164512	2	725.863	1450.72	0.344475	77.8467	8083	8083	MS2	9/128	9	128	Peptide5mM.raw
					High	TTPSVVAFTADGER	2401	Unambiguous	1	1	P38646		CID	1	0	1	1		503355374	135	33	22	80.1	6.59635e-08	18	0	20.6845	41	154069	2	725.862	1450.72	0.26033	77.0564	9003	9003	MS2	9/128	9	128	Beads.raw
	High					EQQIVIQSSGGLSK	2429	Unambiguous	1	1	P38646		CID	1	0	1	1		1.51389e+08	139	40	29	79.99	6.96602e-08	29	0	16.566	7	976334	2	737.4	1473.79	1.33052	58.5514	5542	5542	MS2	12/152	12	152	NoPeptide.raw
	High					VIAVYDLGGGTFDISILEIQK	3176	Unambiguous	1	1	P38646		CID	1	0	1	1		2.85204e+06	58	36	25	79.95	2.93358e-08	25	0	15.4844	100	31370	2	1126.12	2251.22	1.01346	120.878	12563	12563	MS2	15/186	15	186	NoPeptide.raw
					High	QAASSLQQASLK	1968	Unambiguous	1	1	P38646		CID	1	0	1	1		4.81741e+08	151	33	22	79.58	8.31662e-08	17	0	2.7245	1	7007524	2	616.335	1231.66	-1.11554	35.9121	3614	3614	MS2	10/122	10	122	Beads_130509174016.raw
			High			TTPSVVAFTADGER	2401	Unambiguous	1	1	P38646		CID	1	0	1	1		2.08759e+08	135	45	28	79.42	7.71443e-08	24	0	0.65572	3	2506826	2	725.862	1450.72	0.00789609	76.857	7717	7717	MS2	11/128	11	128	Peptide5mM_130510063628.raw
				High		STNGDTFLGGEDFDQALLR	3115	Unambiguous	1	1	P38646		CID	1	0	1	1		35613404	101	44	28	79.42	5.77154e-08	25	0	11.5588	15	353492	2	1028.48	2055.96	-0.0845246	112.367	12233	12233	MS2	26/202	26	202	Peptide50mM_130510000824.raw
					High	DAGQISGLNVLR	1991	Unambiguous	1	1	P38646		CID	1	0	1	1		494103858	149	33	22	79.36	8.63289e-08	22	0	2.99872	1	6644896	2	621.844	1242.68	0.262514	93.3288	11007	11007	MS2	14/114	14	114	Beads_130509174016.raw
					High	ASNGDAWVEAHGK	2224	Unambiguous	1	1	P38646		CID	1	0	1	1		5.32424e+07	51	29	17	79.17	3.08703e-08	17	0	28.3876	32	201910	2	671.313	1341.62	0.501471	28.181	2553	2553	MS2	10/130	10	130	Beads_130509174016.raw
					High	ASNGDAWVEAHGK	2224	Unambiguous	1	1	P38646		CID	1	0	1	1		82090913	62	29	18	79.08	3.83144e-08	17	0	20.0612	18	340924	2	671.313	1341.62	0.0465345	27.6796	2500	2500	MS2	10/130	10	130	Beads.raw
					High	SQVFSTAADGQTQVEIK	2901	Unambiguous	1	1	P38646		CID	1	0	1	1			130	33	21	79.06	8.07074e-08	17	0	14.0322	68	81020.8	2	904.954	1808.9	-0.498851	79.3868	9271	9271	MS2	9/186	9	186	Beads.raw
			High			VEAVNmAEGIIHDTETK	2948	Unambiguous	1	1	P38646	M6(Oxidation)	CID	1	0	1	1		3.92945e+06	96	43	27	78.86	6.24081e-08	24	0	0	100	40340.4	2	936.955	1872.9	0.879447	78.8885	8193	8193	MS2	9/180	9	180	Peptide5mM.raw
	High					VEAVNmAEGIIHDTETK	2948	Unambiguous	1	1	P38646	M6(Oxidation)	CID	1	0	1	1		4.38663e+06	109	39	28	78.85	7.10226e-08	25	0	24.053	100	46803.9	2	936.956	1872.9	2.11781	79.2684	7912	7912	MS2	14/180	14	180	NoPeptide.raw
					High	QAVTNPNNTFYATK	2563	Unambiguous	1	1	P38646		CID	1	0	1	1		3.89449e+08	112	32	21	78.74	7.48493e-08	17	0	4.8322	49	136707	2	784.889	1568.77	0.493675	53.1075	5917	5917	MS2	12/148	12	148	Beads_130509174016.raw
	High					EQQIVIQSSGGLSK	2429	Unambiguous	1	1	P38646		CID	1	0	1	1		1.39137e+08	140	40	29	78.34	1.02588e-07	25	0	14.4749	8	803734	2	737.4	1473.79	0.833555	58.8749	5474	5474	MS2	12/152	12	152	NoPeptide_130510205847.raw
				High		EQQIVIQSSGGLSK	2429	Unambiguous	1	1	P38646		CID	1	0	1	1		8.69376e+07	139	45	30	78.34	1.01856e-07	30	0	16.8188	14	524755	2	737.399	1473.79	0.170936	58.6291	5922	5922	MS2	12/152	12	152	Peptide50mM.raw
		High				DAGQISGLNVLR	1991	Unambiguous	1	1	P38646		CID	1	0	1	1		1.44492e+08	172	40	28	78.28	1.2779e-07	28	0	0.773587	4	1862683	2	621.842	1242.68	-3.37206	93.5365	10241	10241	MS2	10/114	10	114	PeptideScramble.raw
			High			mKETAENYLGHTAK	2620	Unambiguous	1	1	P38646	M1(Oxidation)	CID	1	0	1	1		3.36744e+06	123	44	28	78.18	9.35137e-08	28	1	6.17714	100	50909.4	2	804.888	1608.77	0.624464	25.2204	1966	1966	MS2	10/146	10	146	Peptide5mM.raw
					High	VEAVNmAEGIIHDTETK	2948	Unambiguous	1	1	P38646	M6(Oxidation)	CID	1	0	1	1		7.81495e+06	105	32	20	78.05	8.22544e-08	17	0	22.3223	76	96266	2	936.954	1872.9	0.423208	79.2211	9254	9254	MS2	14/180	14	180	Beads.raw
					High	QAASSLQQASLK	1968	Unambiguous	1	1	P38646		CID	1	0	1	1		6.49588e+08	151	33	22	77.9	1.22447e-07	17	0	14.4502	20	314865	2	616.335	1231.66	-1.11554	34.8239	3493	3493	MS2	10/122	10	122	Beads.raw
	High					LLGQFTLIGIPPAPR	2624	Unambiguous	1	1	P38646		CID	1	0	1	1		1.27634e+08	12	29	18	77.8	9.95752e-09	18	0	19.7354	8	763339	2	796.978	1592.95	-1.71301	114.145	11841	11841	MS2	12/134	12	134	NoPeptide.raw
					High	ASNGDAWVEAHGK	2224	Unambiguous	1	1	P38646		CID	1	0	1	1		82090913	50	29	17	77.62	4.32454e-08	17	0	19.3703	14	459312	2	671.313	1341.62	0.137522	28.2181	2578	2578	MS2	8/130	8	130	Beads.raw
		High				EQQIVIQSSGGLSK	2429	Unambiguous	1	1	P38646		CID	1	0	1	1		8.58992e+07	139	39	27	77.39	1.26761e-07	23	0	18.7294	14	463852	2	737.399	1473.79	0.253763	59.2314	6078	6078	MS2	11/152	11	152	PeptideScramble.raw
					High	EQQIVIQSSGGLSK	2429	Unambiguous	1	1	P38646		CID	1	0	1	1		3.02328e+08	135	33	22	77.31	1.25402e-07	17	0	0	25	253832	2	737.401	1473.8	3.06989	58.8572	6673	6673	MS2	11/152	11	152	Beads_130509174016.raw
			High			VIAVYDLGGGTFDISILEIQK	3176	Unambiguous	1	1	P38646		CID	1	0	1	1		7.50873e+06	58	41	25	76.36	6.70499e-08	24	0	3.40846	45	59308.1	3	751.079	2251.22	0.763483	120.815	12776	12776	MS2	17/186	17	186	Peptide5mM_130510063628.raw
		High				AQFEGIVTDLIR	2264	Unambiguous	1	1	P38646		CID	1	0	1	1		94061519	120	39	27	76.04	1.49331e-07	27	0	11.1168	8	786968	2	681.374	1361.74	-1.11547	111.252	11471	11471	MS2	10/118	10	118	PeptideScramble_130510143047.raw
					High	SQVFSTAADGQTQVEIK	2901	Unambiguous	1	1	P38646		CID	1	0	1	1		2.26788e+07	129	33	21	75.63	1.76425e-07	20	0	32.4035	20	189143	3	603.639	1808.9	-0.506285	76.3698	8955	8955	MS2	10/186	10	186	Beads_130509174016.raw
				High		EQQIVIQSSGGLSK	2429	Unambiguous	1	1	P38646		CID	1	0	1	1		7.42505e+07	139	45	30	75.32	2.04167e-07	25	0	19.8114	8	816968	2	737.4	1473.79	1.16486	58.6046	5794	5794	MS2	12/152	12	152	Peptide50mM_130510000824.raw
			High			QAVTNPNNTFYATK	2563	Unambiguous	1	1	P38646		CID	1	0	1	1		2.12381e+08	117	44	28	74.27	2.18855e-07	24	0	26.0574	40	105009	2	784.89	1568.77	1.58305	52.4736	5053	5053	MS2	8/148	8	148	Peptide5mM.raw
				High		SQVFSTAADGQTQVEIK	2901	Unambiguous	1	1	P38646		CID	1	0	1	1		1.07543e+08	140	45	30	74.2	2.66133e-07	25	0	12.1941	86	87414.9	2	904.956	1808.9	0.648361	77.8026	8303	8303	MS2	9/186	9	186	Peptide50mM.raw
				High		AQFEGIVTDLIR	2264	Unambiguous	1	1	P38646		CID	1	0	1	1		1.93893e+08	125	44	29	74.05	2.45969e-07	29	0	9.55438	16	378758	2	681.375	1361.74	0.229177	111.156	12298	12298	MS2	9/118	9	118	Peptide50mM.raw
					High	NAVITVPAYFNDSQR	2798	Unambiguous	1	1	P38646		CID	1	0	1	1		1.25178e+07	147	33	22	73.79	3.07105e-07	17	0	31.7902	17	173550	3	565.621	1694.85	-0.802143	103.11	11919	11919	MS2	11/156	11	156	Beads.raw
					High	VINEPTAAALAYGLDK	2713	Unambiguous	1	1	P38646		CID	1	0	1	1		6.18897e+07	113	32	21	73.73	2.39358e-07	21	0	5.3793	7	591447	3	549.298	1645.88	0.612491	104.377	12080	12080	MS2	11/168	11	168	Beads.raw
	High					ASNGDAWVEAHGK	2224	Unambiguous	1	1	P38646		CID	1	0	1	1		19784208	50	36	25	73.07	1.23293e-07	25	0	11.7256	92	69704.4	2	671.313	1341.62	0.319497	28.3212	2180	2180	MS2	10/130	10	130	NoPeptide.raw
					High	ERVEAVNmAEGIIHDTETK	3149	Unambiguous	1	1	P38646	M8(Oxidation)	CID	1	0	1	1		2.93281e+07	92	31	20	72.96	2.32679e-07	17	1	17.0591	23	157824	3	720.02	2158.05	0.256173	72.9859	8500	8500	MS2	18/212	18	212	Beads.raw
					High	QAVTNPNNTFYATK	2563	Unambiguous	1	1	P38646		CID	1	0	1	1		4.69314e+08	117	32	21	72.4	3.36632e-07	17	0	6.03884	31	220079	2	784.89	1568.77	1.58305	52.6013	5903	5903	MS2	12/148	12	148	Beads.raw
					High	VQQTVQDLFGR	2084	Unambiguous	1	1	P38646		CID	1	0	1	1		7.09253e+08	187	34	23	72.39	5.39277e-07	23	0	3.19514	1	8808656	2	645.843	1290.68	-0.496128	82.6185	9720	9720	MS2	7/104	7	104	Beads_130509174016.raw
		High				ASNGDAWVEAHGK	2224	Unambiguous	1	1	P38646		CID	1	0	1	1		1.19418e+07	62	36	24	72.24	1.85081e-07	23	0	14.1328	41	156706	2	671.312	1341.62	-0.49939	28.8205	2410	2410	MS2	10/130	10	130	PeptideScramble.raw
					High	ETAENYLGHTAK	2207	Unambiguous	1	1	P38646		CID	1	0	1	1		1.03558e+08	95	31	20	72.11	2.92209e-07	20	0	12.4679	4	1.68421e+06	2	667.322	1333.64	-0.883854	32.2757	3116	3116	MS2	8/120	8	120	Beads_130509174016.raw
			High			QAASSLQQASLK	1968	Unambiguous	1	1	P38646		CID	1	0	1	1		2.57066e+08	151	45	29	72.1	4.65529e-07	29	0	28.8148	2	3876038	2	616.335	1231.66	-0.917324	36.1498	3135	3135	MS2	10/122	10	122	Peptide5mM.raw
			High			DAGQISGLNVLR	1991	Unambiguous	1	1	P38646		CID	1	0	1	1		291418706	145	45	29	72.07	4.5013e-07	29	0	0	2	3920392	2	621.843	1242.68	-1.89858	93.3229	9572	9572	MS2	10/114	10	114	Peptide5mM_130510063628.raw
					High	LLGQFTLIGIPPAPR	2624	Unambiguous	1	1	P38646		CID	1	0	1	1		357962689	16	24	13	72	5.31267e-08	13	0	3.99409	2	2.8092e+06	2	796.981	1592.96	1.73541	114.252	13579	13579	MS2	12/134	12	134	Beads_130509174016.raw
				High		DAGQISGLNVLR	1991	Unambiguous	1	1	P38646		CID	1	0	1	1		177460952	151	45	30	71.88	4.89719e-07	30	0	3.88958	3	2.09126e+06	2	621.844	1242.68	0.557208	93.059	10136	10136	MS2	10/114	10	114	Peptide50mM.raw
			High			DAGQISGLNVLR	1991	Unambiguous	1	1	P38646		CID	1	0	1	1		3.37285e+08	150	45	29	71.61	5.1768e-07	29	0	2.04561	2	3.86181e+06	2	621.844	1242.68	-0.130412	93.5689	9913	9913	MS2	9/114	9	114	Peptide5mM.raw
			High			AQFEGIVTDLIR	2264	Unambiguous	1	1	P38646		CID	1	0	1	1		380245415	126	44	28	71.41	4.55345e-07	27	0	0.59345	2	2900331	2	681.375	1361.74	0.856675	111.722	12083	12083	MS2	7/118	7	118	Peptide5mM.raw
			High			VQQTVQDLFGR	2084	Unambiguous	1	1	P38646		CID	1	0	1	1		3.4554e+08	198	46	30	71.18	7.54458e-07	28	0	7.63181	11	608370	2	645.843	1290.68	-1.82023	83.6643	8465	8465	MS2	9/104	9	104	Peptide5mM_130510063628.raw
	High					DAGQISGLNVLR	1991	Unambiguous	1	1	P38646		CID	1	0	1	1		3.31584e+08	144	40	29	70.99	5.73235e-07	29	0	2.06907	1	5219857	2	621.843	1242.68	-0.719802	93.7586	9497	9497	MS2	10/114	10	114	NoPeptide.raw
				High		LLGQFTLIGIPPAPR	2624	Unambiguous	1	1	P38646		CID	1	0	1	1		1.1963e+08	16	36	20	70.72	6.77782e-08	20	0	28.9672	14	501364	2	796.981	1592.95	1.35225	114.052	12444	12444	MS2	18/134	18	134	Peptide50mM_130510000824.raw
			High			AQFEGIVTDLIR	2264	Unambiguous	1	1	P38646		CID	1	0	1	1		346163115	120	44	28	70.7	5.10683e-07	27	0	2.69617	4	1812444	2	681.374	1361.74	-0.936179	111.257	11676	11676	MS2	9/118	9	118	Peptide5mM_130510063628.raw
			High			LLGQFTLIGIPPAPR	2624	Unambiguous	1	1	P38646		CID	1	0	1	1		2.2699e+08	12	34	18	70.69	5.1186e-08	18	0	17.4628	5	1.42834e+06	2	796.981	1592.95	0.969093	114.514	12430	12430	MS2	13/134	13	134	Peptide5mM.raw
			High			AQFEGIVTDLIR	2264	Unambiguous	1	1	P38646		CID	1	0	1	1		346163115	130	45	28	70.63	5.62229e-07	27	0	4.3387	8	689812	2	681.374	1361.74	-0.577608	111.85	11752	11752	MS2	9/118	9	118	Peptide5mM_130510063628.raw
					High	AQFEGIVTDLIR	2264	Unambiguous	1	1	P38646		CID	1	0	1	1		5.38998e+08	126	33	21	70.63	5.4493e-07	20	0	14.6649	9	762189	2	681.375	1361.74	0.408462	111.121	13173	13173	MS2	9/118	9	118	Beads_130509174016.raw
	High					AQFEGIVTDLIR	2264	Unambiguous	1	1	P38646		CID	1	0	1	1		3.11564e+08	126	40	29	70.6	5.48707e-07	28	0	4.73562	5	1.25129e+06	2	681.375	1361.74	0.408462	111.946	11580	11580	MS2	9/118	9	118	NoPeptide.raw
					High	AQFEGIVTDLIR	2264	Unambiguous	1	1	P38646		CID	1	0	1	1		5.0014e+08	126	33	21	70.6	5.48707e-07	20	0	16.6969	12	498564	2	681.375	1361.74	0.767033	111.068	12953	12953	MS2	9/118	9	118	Beads.raw
				High		EQQIVIQSSGGLSK	2429	Unambiguous	1	1	P38646		CID	1	0	1	1		8.69376e+07	140	45	30	70.47	6.282e-07	29	0	23.8176	9	708400	2	737.4	1473.79	0.916382	58.0949	5856	5856	MS2	12/152	12	152	Peptide50mM.raw
			High			MEEFKDQLPADEcNK	2944	Unambiguous	1	1	P38646	C13(Carbamidomethyl)	CID	1	0	1	1		5.0541e+06	31	38	22	70.46	1.39422e-07	22	1	0	100	47720.8	2	927.407	1853.81	1.2326	58.7682	5627	5627	MS2	12/152	12	152	Peptide5mM_130510063628.raw
					High	VQQTVQDLFGR	2084	Unambiguous	1	1	P38646		CID	1	0	1	1		7.09253e+08	187	34	23	70.39	8.54696e-07	23	0	28.7344	7	974480	2	645.843	1290.68	-1.0636	82.0171	9644	9644	MS2	9/104	9	104	Beads_130509174016.raw
	High					DAGQISGLNVLR	1991	Unambiguous	1	1	P38646		CID	1	0	1	1		3.35804e+08	153	41	29	69.81	7.99211e-07	29	0	0.276954	1	4.67875e+06	2	621.842	1242.68	-2.29151	94.2822	9396	9396	MS2	10/114	10	114	NoPeptide_130510205847.raw
		High				DAGQISGLNVLR	1991	Unambiguous	1	1	P38646		CID	1	0	1	1		101581919	144	40	28	69.81	7.52199e-07	28	0	2.27684	6	1.10308e+06	2	621.843	1242.68	-1.40742	93.0387	9388	9388	MS2	10/114	10	114	PeptideScramble_130510143047.raw
					High	mEEFKDQLPADEcNK	2944	Unambiguous	1	1	P38646	M1(Oxidation); C13(Carbamidomethyl)	CID	1	0	1	1		2.01427e+07	27	26	15	69.4	1.55001e-07	15	1	3.12264	36	195385	2	935.404	1869.8	1.00376	48.9696	5413	5413	MS2	10/152	10	152	Beads.raw
		High				VQQTVQDLFGR	2084	Unambiguous	1	1	P38646		CID	1	0	1	1		1.34322e+08	187	41	29	69.37	1.08096e-06	27	0	5.96113	5	1.42172e+06	2	645.843	1290.68	-0.590706	82.8481	8237	8237	MS2	9/104	9	104	PeptideScramble_130510143047.raw
	High					ERVEAVNmAEGIIHDTETK	3149	Unambiguous	1	1	P38646	M8(Oxidation)	CID	1	0	1	1		15182666	91	38	27	69.36	5.27244e-07	25	1	10.6441	26	157615	3	720.02	2158.04	-0.252914	76.0144	7432	7432	MS2	21/212	21	212	NoPeptide_130510205847.raw
	High					QAASSLQQASLK	1968	Unambiguous	1	1	P38646		CID	1	0	1	1		3.13178e+08	151	40	29	69.35	8.76894e-07	25	0	22.6071	2	4098955	2	616.335	1231.66	-0.619993	35.925	2965	2965	MS2	10/122	10	122	NoPeptide.raw
		High				EQQIVIQSSGGLSK	2429	Unambiguous	1	1	P38646		CID	1	0	1	1		4.84294e+07	138	39	27	69.26	8.1818e-07	23	0	20.7993	18	352122	2	737.4	1473.79	1.579	58.2925	5449	5449	MS2	11/152	11	152	PeptideScramble_130510143047.raw
			High			VIAVYDLGGGTFDISILEIQK	3176	Unambiguous	1	1	P38646		CID	1	0	1	1		8.15065e+06	57	41	25	69	3.58794e-07	24	0	31.747	53	80839.9	2	1126.11	2251.22	0.0374319	120.735	12767	12767	MS2	15/186	15	186	Peptide5mM_130510063628.raw
					High	LLGQFTLIGIPPAPR	2624	Unambiguous	1	1	P38646		CID	1	0	1	1		321719446	16	24	13	69	1.06002e-07	13	0	18.9867	6	1.09421e+06	2	796.981	1592.95	1.58214	114.778	13431	13431	MS2	9/134	9	134	Beads.raw
				High		ASNGDAWVEAHGK	2224	Unambiguous	1	1	P38646		CID	1	0	1	1		1.36605e+07	50	40	25	68.98	3.16184e-07	25	0	6.79615	52	125890	2	671.313	1341.62	0.228509	28.338	2326	2326	MS2	10/130	10	130	Peptide50mM.raw
					High	SDIGEVILVGGMTR	2422	Unambiguous	1	1	P38646		CID	1	0	1	1		24365669	146	33	22	68.93	9.33948e-07	18	0	22.2681	15	434390	2	723.886	1446.76	1.56943	108.198	12579	12579	MS2	10/128	10	128	Beads.raw
	High					ASNGDAWVEAHGK	2224	Unambiguous	1	1	P38646		CID	1	0	1	1		19784208	62	37	25	68.79	4.09602e-07	25	0	2.37577	38	171068	2	671.313	1341.62	-0.13544	28.8292	2230	2230	MS2	10/130	10	130	NoPeptide.raw
		High				EQQIVIQSSGGLSK	2429	Unambiguous	1	1	P38646		CID	1	0	1	1		4.84294e+07	142	40	28	68.71	9.55561e-07	26	0	28.0751	38	191532	2	737.399	1473.79	0.0881085	58.9099	5517	5517	MS2	11/152	11	152	PeptideScramble_130510143047.raw
				High		DAGQISGLNVLR	1991	Unambiguous	1	1	P38646		CID	1	0	1	1		160231454	150	45	30	68.68	1.01639e-06	30	0	2.65011	3	1.92774e+06	2	621.844	1242.68	0.164282	93.6248	9992	9992	MS2	10/114	10	114	Peptide50mM_130510000824.raw
		High				LLGQFTLIGIPPAPR	2624	Unambiguous	1	1	P38646		CID	1	0	1	1		65016393	14	29	17	68.65	9.55208e-08	17	0	19.1403	14	474198	2	796.979	1592.95	-0.640168	114.124	11819	11819	MS2	12/134	12	134	PeptideScramble_130510143047.raw
		High				EQQIVIQSSGGLSK	2429	Unambiguous	1	1	P38646		CID	1	0	1	1		8.58992e+07	140	39	27	68.53	9.8197e-07	25	0	27.7757	11	651148	2	737.4	1473.79	0.999209	58.656	6010	6010	MS2	11/152	11	152	PeptideScramble.raw
			High			ETAENYLGHTAK	2207	Unambiguous	1	1	P38646		CID	1	0	1	1		3.33492e+07	104	44	27	68.49	7.36213e-07	24	0	3.03909	16	423810	2	667.323	1333.64	-0.243131	33.178	2771	2771	MS2	8/120	8	120	Peptide5mM_130510063628.raw
	High					ETAENYLGHTAK	2207	Unambiguous	1	1	P38646		CID	1	0	1	1		3.03067e+07	96	39	27	68.31	7.08339e-07	25	0	11.5984	53	122958	2	667.323	1333.64	0.397592	32.6828	2580	2580	MS2	8/120	8	120	NoPeptide_130510205847.raw
			High			ETAENYLGHTAK	2207	Unambiguous	1	1	P38646		CID	1	0	1	1		3.33492e+07	99	43	27	68.3	7.32159e-07	24	0	13.8831	100	50933.1	2	667.324	1333.64	2.41129	32.7164	2724	2724	MS2	8/120	8	120	Peptide5mM_130510063628.raw
			High			ETAENYLGHTAK	2207	Unambiguous	1	1	P38646		CID	1	0	1	1		4.81493e+07	99	43	27	68.28	7.35538e-07	24	0	11.9284	37	177266	2	667.323	1333.64	0.672187	32.5164	2739	2739	MS2	8/120	8	120	Peptide5mM.raw
	High					ETAENYLGHTAK	2207	Unambiguous	1	1	P38646		CID	1	0	1	1		3.03067e+07	95	38	27	68.27	7.07447e-07	25	0	1.90521	26	251874	2	667.323	1333.64	0.214528	33.1836	2629	2629	MS2	8/120	8	120	NoPeptide_130510205847.raw
				High		ETAENYLGHTAK	2207	Unambiguous	1	1	P38646		CID	1	0	1	1		1.81881e+07	99	43	28	68.26	7.38933e-07	25	0	13.3418	57	119481	2	667.323	1333.64	0.85525	32.6189	2743	2743	MS2	8/120	8	120	Peptide50mM_130510000824.raw
	High					ETAENYLGHTAK	2207	Unambiguous	1	1	P38646		CID	1	0	1	1		3.46998e+07	99	39	28	68.18	7.52671e-07	25	0	11.0798	50	133328	2	667.323	1333.64	0.672187	32.3284	2591	2591	MS2	8/120	8	120	NoPeptide.raw
					High	LLGQFTLIGIPPAPR	2624	Unambiguous	1	1	P38646		CID	1	0	1	1		321719446	16	24	13	68.1	1.3041e-07	13	0	9.14754	3	2.24354e+06	2	796.981	1592.96	1.73541	114.258	13365	13365	MS2	10/134	10	134	Beads.raw
		High				TTPSVVAFTADGER	2401	Unambiguous	1	1	P38646		CID	1	0	1	1		1.31645e+08	129	39	27	68.05	1.01055e-06	23	0	10.4062	37	197293	2	725.862	1450.72	-0.412828	77.537	8362	8362	MS2	10/128	10	128	PeptideScramble.raw
				High		ETAENYLGHTAK	2207	Unambiguous	1	1	P38646		CID	1	0	1	1		1.9907e+07	89	43	28	68.03	7.00422e-07	25	0	23.1721	91	73991	2	667.324	1333.64	2.04516	32.2765	2761	2761	MS2	8/120	8	120	Peptide50mM.raw
					High	AQFEGIVTDLIR	2264	Unambiguous	1	1	P38646		CID	1	0	1	1		5.38998e+08	115	32	21	68.03	9.0504e-07	20	0	5.21436	3	1.81829e+06	2	681.376	1361.74	1.39453	111.699	13249	13249	MS2	9/118	9	118	Beads_130509174016.raw
		High				AQFEGIVTDLIR	2264	Unambiguous	1	1	P38646		CID	1	0	1	1		94061519	126	39	27	67.94	1.01237e-06	27	0	0	12	509213	2	681.375	1361.74	0.408462	111.808	11542	11542	MS2	9/118	9	118	PeptideScramble_130510143047.raw
		High				AQFEGIVTDLIR	2264	Unambiguous	1	1	P38646		CID	1	0	1	1		1.31799e+08	120	39	27	67.88	9.77578e-07	25	0	0	7	1.08844e+06	2	681.374	1361.74	-1.02582	111.838	12404	12404	MS2	9/118	9	118	PeptideScramble.raw
	High					QAASSLQQASLK	1968	Unambiguous	1	1	P38646		CID	1	0	1	1		2.51091e+08	151	40	29	67.57	1.32113e-06	29	0	28.5519	3	2.37441e+06	2	616.335	1231.66	-0.520883	36.2475	2948	2948	MS2	10/122	10	122	NoPeptide_130510205847.raw
			High			LLGQFTLIGIPPAPR	2624	Unambiguous	1	1	P38646		CID	1	0	1	1		2.21605e+08	12	34	18	67.52	1.06207e-07	18	0	14.3484	5	1.38576e+06	2	796.981	1592.95	0.969093	114.481	12076	12076	MS2	18/134	18	134	Peptide5mM_130510063628.raw
	High					VQQTVQDLFGR	2084	Unambiguous	1	1	P38646		CID	1	0	1	1		3.7419e+08	187	41	30	67.49	1.66652e-06	29	0	7.63765	13	546836	2	645.843	1290.68	-1.34733	84.2911	8307	8307	MS2	9/104	9	104	NoPeptide_130510205847.raw
					High	ERVEAVNmAEGIIHDTETK	3149	Unambiguous	1	1	P38646	M8(Oxidation)	CID	1	0	1	1		2.76833e+07	92	31	20	67.41	8.35137e-07	17	1	7.67416	15	251009	3	720.02	2158.05	0.256173	73.4479	8571	8571	MS2	19/212	19	212	Beads_130509174016.raw
					High	MEEFKDQLPADEcNK	2944	Unambiguous	1	1	P38646	C13(Carbamidomethyl)	CID	1	0	1	1		7.40804e+06	30	26	15	67.37	2.74847e-07	15	1	0	54	91041.4	2	927.406	1853.81	0.63996	57.8856	6541	6541	MS2	24/152	24	152	Beads_130509174016.raw
	High					VQQTVQDLFGR	2084	Unambiguous	1	1	P38646		CID	1	0	1	1		3.7419e+08	161	41	30	67.33	1.48866e-06	28	0	23.9631	25	259832	2	645.844	1290.68	-0.0232361	83.1108	8178	8178	MS2	9/104	9	104	NoPeptide_130510205847.raw
	High					VIAVYDLGGGTFDISILEIQK	3176	Unambiguous	1	1	P38646		CID	1	0	1	1		3.21474e+06	57	36	25	67.3	5.30695e-07	25	0	16.7593	100	21248.9	3	751.079	2251.22	-0.0498771	120.98	12378	12378	MS2	15/186	15	186	NoPeptide_130510205847.raw
					High	LLGQFTLIGIPPAPR	2624	Unambiguous	1	1	P38646		CID	1	0	1	1			12	22	13	67.23	1.59335e-07	13	0	38.6782	14	500772	2	796.98	1592.95	0.81583	115.339	13503	13503	MS2	11/134	11	134	Beads.raw
			High			ASNGDAWVEAHGK	2224	Unambiguous	1	1	P38646		CID	1	0	1	1		2.83086e+07	62	41	25	67.03	6.14273e-07	24	0	2.36387	35	186679	2	671.313	1341.62	-0.13544	28.5191	2312	2312	MS2	10/130	10	130	Peptide5mM.raw
				High		LLGQFTLIGIPPAPR	2624	Unambiguous	1	1	P38646		CID	1	0	1	1		1.1963e+08	16	36	20	66.79	1.67529e-07	20	0	25.9562	8	815268	2	796.981	1592.95	1.19899	114.578	12510	12510	MS2	18/134	18	134	Peptide50mM_130510000824.raw
					High	VINEPTAAALAYGLDK	2713	Unambiguous	1	1	P38646		CID	1	0	1	1		5.69154e+07	116	32	21	66.79	1.21459e-06	21	0	3.86924	7	597564	3	549.298	1645.88	0.278739	104.507	12308	12308	MS2	16/168	16	168	Beads_130509174016.raw
			High			LLGQFTLIGIPPAPR	2624	Unambiguous	1	1	P38646		CID	1	0	1	1		1.71965e+07	12	34	18	66.51	1.34014e-07	18	0	0	27	167744	3	531.656	1592.95	0.232654	114.183	12040	12040	MS2	16/134	16	134	Peptide5mM_130510063628.raw
				High		DAGQISGLNVLR	1991	Unambiguous	1	1	P38646		CID	1	0	1	1		177460952	133	45	30	66.31	1.55533e-06	30	0	13.3855	21	306255	2	621.844	1242.68	0.950133	92.5325	10078	10078	MS2	17/114	17	114	Peptide50mM.raw
		High				LLGQFTLIGIPPAPR	2624	Unambiguous	1	1	P38646		CID	1	0	1	1		54090016	12	29	17	66	1.50713e-07	17	0	17.0577	9	610961	2	796.98	1592.95	0.356042	114.285	12703	12703	MS2	11/134	11	134	PeptideScramble.raw
					High	QAASSLQQASLK	1968	Unambiguous	1	1	P38646		CID	1	0	1	1		4.81741e+08	151	33	22	65.89	1.94512e-06	17	0	14.2523	13	574900	2	616.335	1231.66	-0.917324	35.3912	3543	3543	MS2	10/122	10	122	Beads_130509174016.raw
				High		AQFEGIVTDLIR	2264	Unambiguous	1	1	P38646		CID	1	0	1	1		179987634	115	44	29	65.85	1.49509e-06	28	0	3.80286	11	642404	2	681.376	1361.74	1.57382	111.273	12094	12094	MS2	7/118	7	118	Peptide50mM_130510000824.raw
				High		AQFEGIVTDLIR	2264	Unambiguous	1	1	P38646		CID	1	0	1	1		1.93893e+08	112	44	29	65.7	1.50726e-06	28	0	4.23742	13	520656	2	681.376	1361.75	1.93239	111.72	12372	12372	MS2	7/118	7	118	Peptide50mM.raw
			High			LLGQFTLIGIPPAPR	2624	Unambiguous	1	1	P38646		CID	1	0	1	1		2.11243e+07	14	35	18	65.68	1.89277e-07	18	0	0	18	239819	3	531.655	1592.95	-1.37661	114.372	12413	12413	MS2	16/134	16	134	Peptide5mM.raw
	High					NAVITVPAYFNDSQR	2798	Unambiguous	1	1	P38646		CID	1	0	1	1		2.72014e+08	125	40	29	65.55	1.74133e-06	25	0	2.35332	3	2.6413e+06	2	847.927	1694.85	-1.91059	104.225	10448	10448	MS2	11/156	11	156	NoPeptide_130510205847.raw
	High					LLGQFTLIGIPPAPR	2624	Unambiguous	1	1	P38646		CID	1	0	1	1		1.27634e+08	14	30	19	65.35	2.0422e-07	19	0	16.9541	5	1.35272e+06	2	796.979	1592.95	-1.32985	114.686	11907	11907	MS2	12/134	12	134	NoPeptide.raw
			High			TTPSVVAFTADGER	2401	Unambiguous	1	1	P38646		CID	1	0	1	1		2.53264e+08	124	44	28	65.02	1.9516e-06	24	0	49.8408	100	45381.7	2	725.861	1450.72	-1.33842	76.1362	7885	7885	MS2	10/128	10	128	Peptide5mM.raw
					High	mKETAENYLGHTAK	2620	Unambiguous	1	1	P38646	M1(Oxidation)	CID	1	0	1	1		1.06985e+07	118	32	21	64.94	1.8917e-06	21	1	0	43	163318	2	804.888	1608.77	-0.134316	24.5984	2068	2068	MS2	10/146	10	146	Beads.raw
			High			SDIGEVILVGGMTR	2422	Unambiguous	1	1	P38646		CID	1	0	1	1		2.10383e+07	170	46	29	64.87	2.76961e-06	29	0	28.3788	15	470978	2	723.885	1446.76	0.47256	108.451	11321	11321	MS2	10/128	10	128	Peptide5mM_130510063628.raw
	High					MEEFKDQLPADEcNK	2944	Unambiguous	1	1	P38646	C13(Carbamidomethyl)	CID	1	0	1	1		3.641e+06	26	33	22	64.85	4.25543e-07	22	1	5.8602	100	46659.7	2	927.405	1853.8	-0.479465	59.1549	5503	5503	MS2	12/152	12	152	NoPeptide_130510205847.raw
				High		VQQTVQDLFGR	2084	Unambiguous	1	1	P38646		CID	1	0	1	1		2.26027e+08	161	46	30	64.84	2.64117e-06	25	0	38.8453	25	248284	2	645.844	1290.68	-0.117814	82.0744	8814	8814	MS2	9/104	9	104	Peptide50mM.raw
					High	VQQTVQDLFGR	2084	Unambiguous	1	1	P38646		CID	1	0	1	1		4.76686e+08	187	34	23	64.79	3.10321e-06	21	0	17.7144	6	1.15465e+06	2	645.843	1290.68	-0.96902	81.7353	9538	9538	MS2	9/104	9	104	Beads.raw
				High		TTPSVVAFTADGER	2401	Unambiguous	1	1	P38646		CID	1	0	1	1		1.67536e+08	128	45	29	64.76	2.13885e-06	25	0	27.3133	100	69014.7	2	725.862	1450.72	-0.244538	77.3628	8256	8256	MS2	10/128	10	128	Peptide50mM.raw
			High			ASNGDAWVEAHGK	2224	Unambiguous	1	1	P38646		CID	1	0	1	1		2.00219e+07	52	41	24	64.75	8.7091e-07	24	0	16.8788	28	229674	2	671.312	1341.62	-0.681365	28.8712	2321	2321	MS2	11/130	11	130	Peptide5mM_130510063628.raw
	High					NAVITVPAYFNDSQR	2798	Unambiguous	1	1	P38646		CID	1	0	1	1		292464512	143	40	29	64.69	2.42832e-06	25	0	1.37969	2	3.0726e+06	2	847.929	1694.85	0.106095	103.968	10581	10581	MS2	18/156	18	156	NoPeptide.raw
				High		VQQTVQDLFGR	2084	Unambiguous	1	1	P38646		CID	1	0	1	1		2.09233e+08	161	46	30	64.59	2.79767e-06	28	0	0	26	247580	2	645.844	1290.68	-0.0232361	83.747	8820	8820	MS2	9/104	9	104	Peptide50mM_130510000824.raw
					High	ASNGDAWVEAHGK	2224	Unambiguous	1	1	P38646		CID	1	0	1	1		5.32424e+07	62	29	18	64.57	1.08233e-06	17	0	3.90571	19	366164	2	671.312	1341.62	-0.408402	28.7009	2625	2625	MS2	10/130	10	130	Beads_130509174016.raw
			High			DAGQISGLNVLR	1991	Unambiguous	1	1	P38646		CID	1	0	1	1		3.37285e+08	160	46	29	64.37	2.92476e-06	29	0	9.41475	11	582454	2	621.844	1242.68	-0.0321807	93.03	9853	9853	MS2	9/114	9	114	Peptide5mM.raw
	High					mKETAENYLGHTAK	2620	Unambiguous	1	1	P38646	M1(Oxidation)	CID	1	0	1	1		4.00861e+06	118	39	28	64.09	2.30066e-06	28	1	0	100	70077.1	2	804.888	1608.77	-0.0584383	24.8742	1828	1828	MS2	11/146	11	146	NoPeptide.raw
			High			ETAENYLGHTAK	2207	Unambiguous	1	1	P38646		CID	1	0	1	1		4.81493e+07	104	44	27	64.02	2.06065e-06	24	0	8.55461	14	489584	2	667.323	1333.64	-0.151599	33.0413	2794	2794	MS2	8/120	8	120	Peptide5mM.raw
		High				ETAENYLGHTAK	2207	Unambiguous	1	1	P38646		CID	1	0	1	1		2.13909e+07	99	38	26	64.01	1.9661e-06	23	0	23.2684	45	141962	2	667.323	1333.64	0.85525	32.7242	2852	2852	MS2	8/120	8	120	PeptideScramble.raw
	High					ASNGDAWVEAHGK	2224	Unambiguous	1	1	P38646		CID	1	0	1	1		1.74375e+07	62	37	25	63.96	1.24555e-06	24	0	10.6381	38	171494	2	671.313	1341.62	0.0465345	29.0283	2202	2202	MS2	10/130	10	130	NoPeptide_130510205847.raw
		High				ETAENYLGHTAK	2207	Unambiguous	1	1	P38646		CID	1	0	1	1		8.98765e+06	99	38	26	63.91	2.01189e-06	22	0	24.8637	99	66057.5	2	667.323	1333.64	0.763719	32.6555	2642	2642	MS2	8/120	8	120	PeptideScramble_130510143047.raw
				High		AQFEGIVTDLIR	2264	Unambiguous	1	1	P38646		CID	1	0	1	1		179987634	115	44	29	63.59	2.51575e-06	28	0	0	11	630517	2	681.376	1361.74	1.57382	111.838	12167	12167	MS2	18/118	18	118	Peptide50mM_130510000824.raw
		High				DAGQISGLNVLR	1991	Unambiguous	1	1	P38646		CID	1	0	1	1		1.44492e+08	134	39	27	63.45	3.02743e-06	27	0	27.6081	20	356486	2	621.844	1242.68	0.753671	94.105	10305	10305	MS2	13/114	13	114	PeptideScramble.raw
	High					VEAVNmAEGIIHDTETK	2948	Unambiguous	1	1	P38646	M6(Oxidation)	CID	1	0	1	1		3.60116e+06	96	39	27	63.39	2.19908e-06	24	0	15.169	100	39217.3	2	936.955	1872.9	1.07498	79.4787	7794	7794	MS2	8/180	8	180	NoPeptide_130510205847.raw
	High					ASNGDAWVEAHGK	2224	Unambiguous	1	1	P38646		CID	1	0	1	1		1.74375e+07	62	37	25	63.28	1.45667e-06	25	0	23.6247	100	30593.1	2	671.313	1341.62	-0.226428	28.5529	2154	2154	MS2	10/130	10	130	NoPeptide_130510205847.raw
			High			mEEFKDQLPADEcNK	2944	Unambiguous	1	1	P38646	M1(Oxidation); C13(Carbamidomethyl)	CID	1	0	1	1		8808839	29	38	22	62.79	7.62725e-07	22	1	0	53	84229.6	2	935.405	1869.8	1.78718	50.0004	4727	4727	MS2	18/152	18	152	Peptide5mM.raw
					High	VQQTVQDLFGR	2084	Unambiguous	1	1	P38646		CID	1	0	1	1		4.76686e+08	201	35	23	62.6	5.52289e-06	22	0	2.61055	1	5.71579e+06	2	645.844	1290.68	-0.306971	82.2669	9603	9603	MS2	9/104	9	104	Beads.raw
			High			VQQTVQDLFGR	2084	Unambiguous	1	1	P38646		CID	1	0	1	1		3.9188e+08	161	46	29	62.11	4.95217e-06	23	0	3.4944	6	1.08051e+06	2	645.844	1290.68	0.16592	83.5713	8734	8734	MS2	8/104	8	104	Peptide5mM.raw
		High				VQQTVQDLFGR	2084	Unambiguous	1	1	P38646		CID	1	0	1	1		1.34322e+08	201	41	29	62.1	6.19678e-06	25	0	26.938	22	292247	2	645.844	1290.68	-0.212393	82.2438	8171	8171	MS2	8/104	8	104	PeptideScramble_130510143047.raw
				High		NAVITVPAYFNDSQR	2798	Unambiguous	1	1	P38646		CID	1	0	1	1		1.34294e+08	137	45	30	62.03	4.2923e-06	24	0	6.13952	6	1.18887e+06	2	847.928	1694.85	-0.614148	103.851	11139	11139	MS2	8/156	8	156	Peptide50mM_130510000824.raw
				High		VQQTVQDLFGR	2084	Unambiguous	1	1	P38646		CID	1	0	1	1		2.26027e+08	187	46	31	62	5.89945e-06	29	0	14.7341	21	269431	2	645.843	1290.68	-0.96902	83.1785	8948	8948	MS2	9/104	9	104	Peptide50mM.raw
					High	ETAENYLGHTAK	2207	Unambiguous	1	1	P38646		CID	1	0	1	1		1.59164e+08	98	31	20	61.89	3.171e-06	20	0	14.694	3	2.64261e+06	2	667.322	1333.64	-1.52458	31.7481	3069	3069	MS2	9/120	9	120	Beads.raw
					High	ERVEAVNMAEGIIHDTETK	3149	Unambiguous	1	1	P38646		CID	1	0	1	1		2.6067e+07	134	33	22	61.79	4.43685e-06	16	1	18.6578	24	156068	3	714.688	2142.05	-0.463168	96.6714	11213	11213	MS2	25/212	25	212	Beads.raw
				High		LLGQFTLIGIPPAPR	2624	Unambiguous	1	1	P38646		CID	1	0	1	1		1.21152e+08	12	34	19	61.76	4.00084e-07	19	0	22.0204	11	377838	2	796.981	1592.95	0.892462	113.932	12650	12650	MS2	11/134	11	134	Peptide50mM.raw
				High		VQQTVQDLFGR	2084	Unambiguous	1	1	P38646		CID	1	0	1	1		2.09233e+08	161	46	30	61.55	5.63373e-06	27	0	38.9635	25	256903	2	645.844	1290.68	0.0713422	82.5951	8685	8685	MS2	9/104	9	104	Peptide50mM_130510000824.raw
			High			VINEPTAAALAYGLDK	2713	Unambiguous	1	1	P38646		CID	1	0	1	1		2.64286e+07	149	45	29	61.4	5.39705e-06	29	0	2.04251	8	553692	3	549.297	1645.88	-1.05627	104.805	10849	10849	MS2	18/168	18	168	Peptide5mM_130510063628.raw
				High		ASNGDAWVEAHGK	2224	Unambiguous	1	1	P38646		CID	1	0	1	1		1.29714e+07	62	41	26	61.39	2.25093e-06	26	0	12.9926	34	192769	2	671.313	1341.62	-0.317415	28.8158	2331	2331	MS2	10/130	10	130	Peptide50mM_130510000824.raw
	High					VQQTVQDLFGR	2084	Unambiguous	1	1	P38646		CID	1	0	1	1		3.7419e+08	162	41	30	61.21	6.13035e-06	30	0	3.69583	1	4600481	2	645.844	1290.68	0.355077	83.6881	8240	8240	MS2	9/104	9	104	NoPeptide_130510205847.raw
			High			DAGQISGLNVLR	1991	Unambiguous	1	1	P38646		CID	1	0	1	1		291418706	150	45	29	60.92	6.06822e-06	29	0	13.6778	6	1.11763e+06	2	621.844	1242.68	0.164282	93.836	9626	9626	MS2	10/114	10	114	Peptide5mM_130510063628.raw
			High			NAVITVPAYFNDSQR	2798	Unambiguous	1	1	P38646		CID	1	0	1	1		2.67284e+08	147	45	29	60.86	6.02958e-06	23	0	2.9413	3	2.19349e+06	2	847.927	1694.85	-1.47844	103.782	10725	10725	MS2	12/156	12	156	Peptide5mM_130510063628.raw
	High					LLGQFTLIGIPPAPR	2624	Unambiguous	1	1	P38646		CID	1	0	1	1		1.54541e+07	12	29	18	60.85	4.93346e-07	18	0	0	20	207150	3	531.655	1592.95	-1.95135	114.264	11856	11856	MS2	16/134	16	134	NoPeptide.raw
	High					ERVEAVNmAEGIIHDTETK	3149	Unambiguous	1	1	P38646	M8(Oxidation)	CID	1	0	1	1		1.66672e+07	92	38	27	60.71	3.90623e-06	24	1	10.789	26	138184	3	720.02	2158.05	0.256173	75.7585	7546	7546	MS2	19/212	19	212	NoPeptide.raw
			High			NAVITVPAYFNDSQR	2798	Unambiguous	1	1	P38646		CID	1	0	1	1		2.88768e+08	137	45	28	60.46	6.16156e-06	23	0	0	7	942106	2	847.928	1694.85	-0.326051	103.315	11000	11000	MS2	11/156	11	156	Peptide5mM.raw
					High	EQQIVIQSSGGLSKDDIENmVK	31276	Unambiguous	1	1	P38646	M20(Oxidation)	CID	1	0	1	1		2.5116e+07	129	33	21	60.26	6.07519e-06	16	1	5.63514	26	125651	3	812.076	2434.21	0.121911	83.0185	9771	9771	MS2	22/242	22	242	Beads_130509174016.raw
					High	DAGQISGLNVLR	1991	Unambiguous	1	1	P38646		CID	1	0	1	1		494103858	160	34	22	60.13	7.76408e-06	22	0	14.5633	7	940229	2	621.844	1242.68	0.0660508	93.8906	11075	11075	MS2	10/114	10	114	Beads_130509174016.raw
	High					mKETAENYLGHTAK	2620	Unambiguous	1	1	P38646	M1(Oxidation)	CID	1	0	1	1		3.62297e+07	122	40	28	59.89	6.25648e-06	28	1	32.522	43	105224	3	536.928	1608.77	0.198777	24.5532	1792	1792	MS2	11/146	11	146	NoPeptide.raw
			High			QAVTNPNNTFYATK	2563	Unambiguous	1	1	P38646		CID	1	0	1	1		1.66752e+08	109	44	27	59.89	5.5898e-06	23	0	8.36465	100	37460	2	784.89	1568.77	0.960551	53.7743	5071	5071	MS2	12/148	12	148	Peptide5mM_130510063628.raw
	High					TTPSVVAFTADGER	2401	Unambiguous	1	1	P38646		CID	1	0	1	1		8.4371e+06	130	40	29	59.88	6.68211e-06	25	0	4.31758	50	98000.2	3	484.244	1450.72	-0.0644813	77.163	7700	7700	MS2	9/128	9	128	NoPeptide.raw
			High			SDIGEVILVGGMTR	2422	Unambiguous	1	1	P38646		CID	1	0	1	1		2.12921e+07	170	46	29	59.7	9.10791e-06	29	0	42.1745	15	425283	2	723.885	1446.76	0.725684	108.461	11664	11664	MS2	10/128	10	128	Peptide5mM.raw
	High					SDIGEVILVGGmTR	2422	Unambiguous	1	1	P38646	M12(Oxidation)	CID	1	0	1	1			167	41	30	59.67	9.00921e-06	25	0	0	100	31140	3	488.257	1462.76	0.471245	98.7774	10014	10014	MS2	8/128	8	128	NoPeptide.raw
				High		VQQTVQDLFGR	2084	Unambiguous	1	1	P38646		CID	1	0	1	1		2.26027e+08	161	46	30	59.63	8.76589e-06	30	0	5.47085	2	2.93683e+06	2	645.844	1290.68	0.0713422	82.6114	8878	8878	MS2	8/104	8	104	Peptide50mM.raw
					High	VQQTVQDLFGR	2084	Unambiguous	1	1	P38646		CID	1	0	1	1		7.09253e+08	201	35	23	59.5	1.12763e-05	19	0	8.24985	7	973679	2	645.844	1290.68	-0.212393	83.1431	9786	9786	MS2	8/104	8	104	Beads_130509174016.raw
			High			VQQTVQDLFGR	2084	Unambiguous	1	1	P38646		CID	1	0	1	1		3.9188e+08	159	45	29	59.39	9.14886e-06	23	0	5.8994	1	4798590	2	645.844	1290.68	0.449655	83.0081	8668	8668	MS2	8/104	8	104	Peptide5mM.raw
					High	EQQIVIQSSGGLSKDDIENmVK	31276	Unambiguous	1	1	P38646	M20(Oxidation)	CID	1	0	1	1		3.00099e+07	131	33	21	59.3	7.69558e-06	16	1	19.1722	13	274704	3	812.077	2434.22	0.874127	84.2168	9922	9922	MS2	22/242	22	242	Beads_130509174016.raw
			High			LLGQFTLIGIPPAPR	2624	Unambiguous	1	1	P38646		CID	1	0	1	1		2.21605e+08	12	34	18	59.25	7.13101e-07	18	0	25.9571	9	401729	2	796.98	1592.95	0.662568	113.953	12011	12011	MS2	12/134	12	134	Peptide5mM_130510063628.raw
				High		NAVITVPAYFNDSQR	2798	Unambiguous	1	1	P38646		CID	1	0	1	1		1.48349e+08	143	45	30	59.22	8.55669e-06	24	0	6.51702	5	1.40364e+06	2	847.929	1694.85	0.0340703	103.511	11308	11308	MS2	17/156	17	156	Peptide50mM.raw
					High	AQFEGIVTDLIR	2264	Unambiguous	1	1	P38646		CID	1	0	1	1		5.0014e+08	125	33	21	58.66	8.50903e-06	18	0	1.7359	2	3.93852e+06	2	681.375	1361.74	0.31882	111.532	13013	13013	MS2	17/118	17	118	Beads.raw
	High					VQQTVQDLFGR	2084	Unambiguous	1	1	P38646		CID	1	0	1	1		3.7419e+08	187	41	30	58.58	1.29662e-05	28	0	20.0219	76	96424.2	2	645.843	1290.68	-1.63107	85.0287	8396	8396	MS2	9/104	9	104	NoPeptide_130510205847.raw
					High	LLGQFTLIGIPPAPR	2624	Unambiguous	1	1	P38646		CID	1	0	1	1		357962689	12	22	13	58.51	1.18662e-06	13	0	11.6579	23	316281	2	796.98	1592.95	-0.103747	113.772	13518	13518	MS2	10/134	10	134	Beads_130509174016.raw
					High	DAGQISGLNVLR	1991	Unambiguous	1	1	P38646		CID	1	0	1	1		3.22482e+08	149	33	22	58.47	1.05963e-05	22	0	11.6082	10	678397	2	621.844	1242.68	0.360745	93.6355	10890	10890	MS2	9/114	9	114	Beads.raw
	High					DAGQISGLNVLR	1991	Unambiguous	1	1	P38646		CID	1	0	1	1		3.31584e+08	133	40	29	58.12	1.02523e-05	29	0	6.21909	8	802798	2	621.844	1242.68	0.851902	94.3379	9558	9558	MS2	10/114	10	114	NoPeptide.raw
					High	NAVITVPAYFNDSQR	2798	Unambiguous	1	1	P38646		CID	1	0	1	1		4.66557e+08	143	33	22	57.9	1.15959e-05	18	0	15.0324	7	1.00096e+06	2	847.929	1694.85	0.0340703	102.943	12109	12109	MS2	20/156	20	156	Beads_130509174016.raw
	High					VEAVNmAEGIIHDTETK	2948	Unambiguous	1	1	P38646	M6(Oxidation)	CID	1	0	1	1		2.76575e+07	101	39	28	57.79	8.40023e-06	24	0	22.6388	21	235754	3	624.972	1872.9	-0.0076227	79.749	7823	7823	MS2	16/180	16	180	NoPeptide_130510205847.raw
			High			VQQTVQDLFGR	2084	Unambiguous	1	1	P38646		CID	1	0	1	1		3.9188e+08	161	46	29	57.62	1.3925e-05	23	0	42.6121	70	102893	2	645.844	1290.68	-0.0232361	82.522	8611	8611	MS2	8/104	8	104	Peptide5mM.raw
	High					VQQTVQDLFGR	2084	Unambiguous	1	1	P38646		CID	1	0	1	1		3.66482e+08	161	41	30	57.6	1.39893e-05	24	0	3.44801	1	4612559	2	645.844	1290.68	0.0713422	83.425	8355	8355	MS2	8/104	8	104	NoPeptide.raw
		High				VQQTVQDLFGR	2084	Unambiguous	1	1	P38646		CID	1	0	1	1		1.98827e+08	163	40	28	57.6	1.41631e-05	22	0	5.84873	2	2.80457e+06	2	645.844	1290.68	0.260499	83.2205	9010	9010	MS2	9/104	9	104	PeptideScramble.raw
			High			VQQTVQDLFGR	2084	Unambiguous	1	1	P38646		CID	1	0	1	1		3.4554e+08	161	46	29	57.51	1.42822e-05	23	0	5.82268	1	4.83016e+06	2	645.844	1290.68	0.16592	83.0915	8398	8398	MS2	8/104	8	104	Peptide5mM_130510063628.raw
	High					VQQTVQDLFGR	2084	Unambiguous	1	1	P38646		CID	1	0	1	1		3.66482e+08	198	42	31	57.41	1.79736e-05	29	0	10.7098	14	448353	2	645.842	1290.68	-1.91481	84.0226	8422	8422	MS2	8/104	8	104	NoPeptide.raw
	High					VQQTVQDLFGR	2084	Unambiguous	1	1	P38646		CID	1	0	1	1		3.66482e+08	161	41	30	57.37	1.47501e-05	24	0	8.64157	12	573003	2	645.844	1290.68	0.16592	82.8967	8300	8300	MS2	8/104	8	104	NoPeptide.raw
	High					AQFEGIVTDLIR	2264	Unambiguous	1	1	P38646		CID	1	0	1	1		3.11564e+08	135	40	29	57.18	1.29212e-05	29	0	2.43944	4	1856758	2	681.375	1361.74	-0.129394	111.363	11507	11507	MS2	17/118	17	118	NoPeptide.raw
	High					DAGQISGLNVLR	1991	Unambiguous	1	1	P38646		CID	1	0	1	1		3.35804e+08	144	40	29	56.86	1.48365e-05	29	0	35.086	31	202714	2	621.843	1242.68	-0.425107	93.7549	9343	9343	MS2	9/114	9	114	NoPeptide_130510205847.raw
			High			AQFEGIVTDLIR	2264	Unambiguous	1	1	P38646		CID	1	0	1	1		380245415	126	44	28	56.83	1.3072e-05	23	0	5.21647	18	392611	2	681.375	1361.74	0.946318	111.232	12020	12020	MS2	8/118	8	118	Peptide5mM.raw
	High					ETGVDLTK	1083	Unambiguous	1	1	P38646		CID	1	0	1	1		126292243	146	40	29	56.73	1.54997e-05	29	0	3.07666	4	1.54035e+06	2	431.729	862.451	-0.323173	27.8529	2080	2080	MS2	7/68	7	68	NoPeptide_130510205847.raw
	High					QAVTNPNNTFYATK	2563	Unambiguous	1	1	P38646		CID	1	0	1	1		2.42002e+08	121	40	28	56.71	1.29049e-05	24	0	12.0382	88	82564.3	2	784.89	1568.77	0.882738	53.7518	5000	5000	MS2	11/148	11	148	NoPeptide.raw
	High					mEEFKDQLPADEcNK	2944	Unambiguous	1	1	P38646	M1(Oxidation); C13(Carbamidomethyl)	CID	1	0	1	1		7.83662e+06	28	33	22	56.71	2.98626e-06	22	1	0	64	67351.8	2	935.405	1869.8	1.2649	49.9843	4534	4534	MS2	10/152	10	152	NoPeptide.raw
		High				DAGQISGLNVLR	1991	Unambiguous	1	1	P38646		CID	1	0	1	1		101581919	172	40	28	56.09	2.11592e-05	28	0	0	59	97484.2	2	621.841	1242.67	-4.55085	92.537	9336	9336	MS2	13/114	13	114	PeptideScramble_130510143047.raw
	High					DAGQISGLNVLR	1991	Unambiguous	1	1	P38646		CID	1	0	1	1		3.31584e+08	149	40	29	56.08	1.8372e-05	29	0	14.2505	48	135303	2	621.844	1242.68	0.360745	93.2684	9444	9444	MS2	13/114	13	114	NoPeptide.raw
			High			ASNGDAWVEAHGK	2224	Unambiguous	1	1	P38646		CID	1	0	1	1		5.62254e+07	51	41	24	55.94	6.49442e-06	24	0	3.57374	7	649121	3	447.877	1341.62	-0.782375	29.1665	2352	2352	MS2	9/130	9	130	Peptide5mM_130510063628.raw
					High	SDIGEVILVGGMTR	2422	Unambiguous	1	1	P38646		CID	1	0	1	1		2.73167e+07	170	34	23	55.92	2.1748e-05	19	0	33.0339	11	379592	2	723.885	1446.76	0.47256	108.267	12802	12802	MS2	18/128	18	128	Beads_130509174016.raw
					High	VEAVNMAEGIIHDTETK	2948	Unambiguous	1	1	P38646		CID	1	0	1	1		5.94754e+07	110	32	21	55.9	1.41372e-05	19	0	6.07431	11	334770	3	619.64	1856.91	-0.149442	103.247	12148	12148	MS2	19/180	19	180	Beads_130509174016.raw
			High			STNGDTFLGGEDFDQALLR	3115	Unambiguous	1	1	P38646		CID	1	0	1	1		1.75134e+07	100	43	27	55.59	1.38029e-05	24	0	19.9591	16	292796	3	685.992	2055.96	0.235491	112.512	12182	12182	MS2	12/202	12	202	Peptide5mM.raw
			High			VQQTVQDLFGR	2084	Unambiguous	1	1	P38646		CID	1	0	1	1		3.4554e+08	201	47	30	55.35	2.93201e-05	28	0	31.0691	42	165066	2	645.844	1290.68	-0.306971	82.5387	8336	8336	MS2	8/104	8	104	Peptide5mM_130510063628.raw
					High	VEAVNmAEGIIHDTETK	2948	Unambiguous	1	1	P38646	M6(Oxidation)	CID	1	0	1	1		25148787	95	31	20	55.08	1.47467e-05	16	0	27.0236	19	164758	3	624.972	1872.9	-0.398686	79.1236	9243	9243	MS2	19/180	19	180	Beads.raw
			High			DAGQISGLNVLR	1991	Unambiguous	1	1	P38646		CID	1	0	1	1		3.37285e+08	133	45	28	54.88	2.16183e-05	28	0	25.7887	14	484143	2	621.844	1242.68	0.851902	94.137	9974	9974	MS2	15/114	15	114	Peptide5mM.raw
	High					VLENAEGAR	1333	Unambiguous	1	1	P38646		CID	1	0	1	1		3.70809e+07	92	38	27	54.56	1.60975e-05	27	0	5.68896	39	159689	2	479.751	958.494	-1.08716	21.4563	1386	1386	MS2	6/80	6	80	NoPeptide_130510205847.raw
	High					DAGQISGLNVLR	1991	Unambiguous	1	1	P38646		CID	1	0	1	1		3.35804e+08	151	40	29	54.38	2.75389e-05	29	0	24.6895	22	293928	2	621.844	1242.68	0.557208	94.9043	9461	9461	MS2	8/114	8	114	NoPeptide_130510205847.raw
					High	VQQTVQDLFGR	2084	Unambiguous	1	1	P38646		CID	1	0	1	1		4.76686e+08	161	34	22	54.31	2.98398e-05	16	0	11.7629	12	571047	2	645.844	1290.68	-0.117814	82.8415	9669	9669	MS2	9/104	9	104	Beads.raw
			High			VEAVNmAEGIIHDTETK	2948	Unambiguous	1	1	P38646	M6(Oxidation)	CID	1	0	1	1		2.22787e+07	103	44	27	53.91	2.09318e-05	25	0	23.0394	23	176599	3	624.972	1872.9	0.285674	78.8437	7929	7929	MS2	15/180	15	180	Peptide5mM_130510063628.raw
			High			VEAVNMAEGIIHDTETK	2948	Unambiguous	1	1	P38646		CID	1	0	1	1		3.98256e+07	114	44	28	53.85	2.34896e-05	28	0	21.2863	7	477447	3	619.639	1856.9	-1.23413	103.52	10692	10692	MS2	19/180	19	180	Peptide5mM_130510063628.raw
	High					VEAVNmAEGIIHDTETK	2948	Unambiguous	1	1	P38646	M6(Oxidation)	CID	1	0	1	1		2.49099e+07	102	39	28	53.75	2.15065e-05	24	0	27.3268	13	350568	3	624.972	1872.9	0.090143	80.484	8041	8041	MS2	17/180	17	180	NoPeptide.raw
					High	NAVITVPAYFNDSQR	2798	Unambiguous	1	1	P38646		CID	1	0	1	1		4.66557e+08	152	33	22	53.73	3.21969e-05	18	0	0.845107	2	4495877	2	847.929	1694.85	0.53824	103.455	12173	12173	MS2	9/156	9	156	Beads_130509174016.raw
					High	mEEFKDQLPADEcNK	2944	Unambiguous	1	1	P38646	M1(Oxidation); C13(Carbamidomethyl)	CID	1	0	1	1		1.35787e+07	27	26	15	53.58	5.92016e-06	15	1	3.46946	32	140589	2	935.404	1869.8	1.06904	49.4443	5422	5422	MS2	10/152	10	152	Beads_130509174016.raw
		High				NAVITVPAYFNDSQR	2798	Unambiguous	1	1	P38646		CID	1	0	1	1		9.93665e+07	140	39	27	53.4	3.19962e-05	22	0	4.71624	18	392587	2	847.927	1694.85	-1.69452	103.082	10457	10457	MS2	17/156	17	156	PeptideScramble_130510143047.raw
	High					ETAENYLGHTAK	2207	Unambiguous	1	1	P38646		CID	1	0	1	1		3.46998e+07	104	39	28	53.34	2.40992e-05	24	0	15.109	23	288549	2	667.323	1333.64	-0.243131	32.8651	2645	2645	MS2	8/120	8	120	NoPeptide.raw
	High					VEAVNMAEGIIHDTETK	2948	Unambiguous	1	1	P38646		CID	1	0	1	1		3.26416e+07	108	39	28	53.25	2.55502e-05	28	0	29.2714	9	400778	3	619.64	1856.91	-0.0508339	103.884	10571	10571	MS2	16/180	16	180	NoPeptide.raw
			High			LLGQFTLIGIPPAPR	2624	Unambiguous	1	1	P38646		CID	1	0	1	1			12	34	18	53.12	2.92517e-06	18	0	42.9808	34	203928	2	796.98	1592.95	0.81583	115.695	12581	12581	MS2	11/134	11	134	Peptide5mM.raw
	High					VEAVNmAEGIIHDTETK	2948	Unambiguous	1	1	P38646	M6(Oxidation)	CID	1	0	1	1		2.76575e+07	101	39	28	53.06	2.49627e-05	24	0	33.8887	41	100684	3	624.972	1872.9	-0.0076227	79.2055	7769	7769	MS2	17/180	17	180	NoPeptide_130510205847.raw
		High				VQQTVQDLFGR	2084	Unambiguous	1	1	P38646		CID	1	0	1	1		1.98827e+08	189	41	29	52.98	4.75808e-05	24	0	50.8827	43	156832	2	645.843	1290.68	-0.401549	82.7023	8950	8950	MS2	6/104	6	104	PeptideScramble.raw
				High		NAVITVPAYFNDSQR	2798	Unambiguous	1	1	P38646		CID	1	0	1	1		1.34294e+08	147	45	30	52.82	3.83961e-05	24	0	7.27919	10	386128	2	847.928	1694.85	-0.758197	103.348	11075	11075	MS2	12/156	12	156	Peptide50mM_130510000824.raw
			High			VEAVNmAEGIIHDTETK	2948	Unambiguous	1	1	P38646	M6(Oxidation)	CID	1	0	1	1		2.72952e+07	95	43	27	52.65	2.58044e-05	23	0	41.906	43	85486.1	3	624.972	1872.9	-0.30092	78.654	8169	8169	MS2	16/180	16	180	Peptide5mM.raw
				High		DAGQISGLNVLR	1991	Unambiguous	1	1	P38646		CID	1	0	1	1		160231454	151	45	30	52.65	4.10154e-05	30	0	8.36396	28	214039	2	621.844	1242.68	0.655439	93.0719	9932	9932	MS2	8/114	8	114	Peptide50mM_130510000824.raw
		High				DAGQISGLNVLR	1991	Unambiguous	1	1	P38646		CID	1	0	1	1		101581919	149	40	28	52.48	4.20878e-05	28	0	29.4766	33	194945	2	621.844	1242.68	0.262514	93.6769	9454	9454	MS2	8/114	8	114	PeptideScramble_130510143047.raw
				High		VEAVNmAEGIIHDTETK	2948	Unambiguous	1	1	P38646	M6(Oxidation)	CID	1	0	1	1		1.05349e+07	102	44	29	52.48	2.88118e-05	24	0	45.0141	37	121539	3	624.972	1872.9	0.187909	78.8618	8246	8246	MS2	16/180	16	180	Peptide50mM_130510000824.raw
	High					LLGQFTLIGIPPAPR	2624	Unambiguous	1	1	P38646		CID	1	0	1	1		1.54541e+07	17	31	20	52.46	4.82413e-06	20	0	6.15898	44	101222	3	531.654	1592.95	-3.33072	114.84	11925	11925	MS2	15/134	15	134	NoPeptide.raw
		High				VQQTVQDLFGR	2084	Unambiguous	1	1	P38646		CID	1	0	1	1		1.98827e+08	159	40	28	52.21	4.77933e-05	22	0	3.56956	17	410736	2	645.844	1290.68	0.544233	83.7773	9079	9079	MS2	8/104	8	104	PeptideScramble.raw
	High					LLGQFTLIGIPPAPR	2624	Unambiguous	1	1	P38646		CID	1	0	1	1		1.82519e+08	20	32	21	52.14	6.10942e-06	21	0	14.8161	6	1194922	2	796.975	1592.94	-6.00441	114.909	11751	11751	MS2	11/134	11	134	NoPeptide_130510205847.raw
					High	QAASSLQQASLK	1968	Unambiguous	1	1	P38646		CID	1	0	1	1		4.81741e+08	151	33	22	51.88	4.89719e-05	17	0	37.6403	20	342095	2	616.336	1231.66	-0.223553	36.4422	3684	3684	MS2	10/122	10	122	Beads_130509174016.raw
			High			NAVITVPAYFNDSQR	2798	Unambiguous	1	1	P38646		CID	1	0	1	1		2.88768e+08	149	45	29	51.48	5.29854e-05	23	0	0	4	1.73278e+06	2	847.927	1694.85	-1.26237	103.893	11073	11073	MS2	7/156	7	156	Peptide5mM.raw
				High		LLGQFTLIGIPPAPR	2624	Unambiguous	1	1	P38646		CID	1	0	1	1		1.21152e+08	16	36	20	51.48	5.68971e-06	20	0	22.4628	8	880176	2	796.981	1592.96	1.9653	114.444	12714	12714	MS2	9/134	9	134	Peptide50mM.raw
	High					NAVITVPAYFNDSQR	2798	Unambiguous	1	1	P38646		CID	1	0	1	1		2.72014e+08	122	40	28	51.45	4.36847e-05	24	0	3.49903	19	349798	2	847.926	1694.85	-2.41476	103.702	10384	10384	MS2	19/156	19	156	NoPeptide_130510205847.raw
	High					mEEFKDQLPADEcNK	2944	Unambiguous	1	1	P38646	M1(Oxidation); C13(Carbamidomethyl)	CID	1	0	1	1		6.39256e+06	28	33	22	51.42	1.00955e-05	22	1	0	75	66088.8	2	935.405	1869.8	1.72189	50.2948	4477	4477	MS2	17/152	17	152	NoPeptide_130510205847.raw
			High			VLENAEGAR	1333	Unambiguous	1	1	P38646		CID	1	0	1	1		1.70799e+07	75	42	26	50.99	2.9856e-05	26	0	6.69111	34	182884	2	479.751	958.495	-0.323026	21.7366	1541	1541	MS2	8/80	8	80	Peptide5mM_130510063628.raw
					High	NAVITVPAYFNDSQR	2798	Unambiguous	1	1	P38646		CID	1	0	1	1		4.59634e+08	152	33	22	50.59	6.63458e-05	18	0	0.263187	1	5.07151e+06	2	847.929	1694.85	0.322167	103.254	11937	11937	MS2	7/156	7	156	Beads.raw
			High			ASNGDAWVEAHGK	2224	Unambiguous	1	1	P38646		CID	1	0	1	1		6.99034e+07	51	41	24	50.54	2.25185e-05	24	0	7.82598	6	760121	3	447.877	1341.62	-0.850616	28.9326	2354	2354	MS2	9/130	9	130	Peptide5mM.raw
					High	LLGQFTLIGIPPAPR	2624	Unambiguous	1	1	P38646		CID	1	0	1	1		3.59914e+07	14	23	13	50.34	7.78597e-06	13	0	12.9711	20	182198	3	531.655	1592.95	-0.342083	114.472	13608	13608	MS2	16/134	16	134	Beads_130509174016.raw
	High					VEAVNmAEGIIHDTETK	2948	Unambiguous	1	1	P38646	M6(Oxidation)	CID	1	0	1	1		2.6284e+07	101	39	28	50.3	4.71293e-05	24	0	21.9981	20	219558	3	624.972	1872.9	-0.0076227	79.5116	7939	7939	MS2	18/180	18	180	NoPeptide.raw
	High					TTPSVVAFTADGER	2401	Unambiguous	1	1	P38646		CID	1	0	1	1		7.48144e+06	135	40	29	50.24	6.3871e-05	24	0	0	72	61943.9	3	484.244	1450.72	0.503496	77.6436	7610	7610	MS2	8/128	8	128	NoPeptide_130510205847.raw
			High			VEAVNMAEGIIHDTETK	2948	Unambiguous	1	1	P38646		CID	1	0	1	1		4.68307e+07	110	44	27	50.22	5.22833e-05	25	0	25.8175	8	451336	3	619.64	1856.9	-0.642481	103.559	11031	11031	MS2	16/180	16	180	Peptide5mM.raw
		High				NAVITVPAYFNDSQR	2798	Unambiguous	1	1	P38646		CID	1	0	1	1		1.14721e+08	134	39	27	50.19	6.4132e-05	22	0	10.5843	8	874366	2	847.927	1694.85	-1.76654	103.895	11391	11391	MS2	19/156	19	156	PeptideScramble.raw
	High					VEAVNmAEGIIHDTETK	2948	Unambiguous	1	1	P38646	M6(Oxidation)	CID	1	0	1	1		2.6284e+07	95	38	27	50.16	4.57819e-05	24	0	37.7111	43	106215	3	624.972	1872.9	-0.105388	78.9784	7885	7885	MS2	15/180	15	180	NoPeptide.raw
				High		VQQTVQDLFGR	2084	Unambiguous	1	1	P38646		CID	1	0	1	1		2.09233e+08	163	46	31	50.13	7.90966e-05	24	0	5.28731	3	2.54249e+06	2	645.844	1290.68	0.260499	83.1643	8750	8750	MS2	8/104	8	104	Peptide50mM_130510000824.raw
	High					STNGDTFLGGEDFDQALLR	3115	Unambiguous	1	1	P38646		CID	1	0	1	1		18091879	84	38	27	49.94	4.25843e-05	24	0	3.12671	14	237346	3	685.994	2055.97	2.0167	112.502	11649	11649	MS2	10/202	10	202	NoPeptide.raw
			High			ERVEAVNmAEGIIHDTETK	3149	Unambiguous	1	1	P38646	M8(Oxidation)	CID	1	0	1	1		1.18382e+07	93	43	27	49.93	4.72556e-05	23	1	6.15595	37	108159	3	720.02	2158.04	-0.0832184	75.716	7589	7589	MS2	21/212	21	212	Peptide5mM_130510063628.raw
					High	VEAVNMAEGIIHDTETK	2948	Unambiguous	1	1	P38646		CID	1	0	1	1		5.52286e+07	124	33	21	49.8	6.4922e-05	20	0	13.5868	14	323828	3	619.641	1856.91	0.639421	103.54	11973	11973	MS2	16/180	16	180	Beads.raw
			High			mEEFKDQLPADEcNK	2944	Unambiguous	1	1	P38646	M1(Oxidation); C13(Carbamidomethyl)	CID	1	0	1	1		5.89008e+06	28	38	21	49.71	1.49668e-05	21	1	14.4196	81	50545	2	935.403	1869.8	-0.628371	49.9837	4607	4607	MS2	19/152	19	152	Peptide5mM_130510063628.raw
		High				VLENAEGAR	1333	Unambiguous	1	1	P38646		CID	1	0	1	1			73	37	25	49.68	3.9291e-05	25	0	20.7891	100	46065.3	2	479.751	958.496	0.250076	21.9334	1519	1519	MS2	8/80	8	80	PeptideScramble_130510143047.raw
			High			mKETAENYLGHTAK	2620	Unambiguous	1	1	P38646	M1(Oxidation)	CID	1	0	1	1		3.58377e+07	122	44	28	49.36	7.06854e-05	28	1	22.6109	17	231199	3	536.928	1608.77	0.426411	24.8628	1923	1923	MS2	10/146	10	146	Peptide5mM.raw
					High	VEAVNMAEGIIHDTETK	2948	Unambiguous	1	1	P38646		CID	1	0	1	1		5.52286e+07	110	32	21	49.08	6.79771e-05	21	0	17.3885	28	123382	3	619.64	1856.91	-0.445265	103.037	11910	11910	MS2	18/180	18	180	Beads.raw
					High	ERVEAVNmAEGIIHDTETK	3149	Unambiguous	1	1	P38646	M8(Oxidation)	CID	1	0	1	1		2.79874e+07	93	31	20	49.06	5.77368e-05	16	1	42.8178	21	164674	3	720.019	2158.04	-0.762002	74.4634	8691	8691	MS2	13/212	13	212	Beads.raw
					High	LLGQFTLIGIPPAPR	2624	Unambiguous	1	1	P38646		CID	1	0	1	1		321719446	16	24	13	49.01	1.05758e-05	13	0	11.5398	9	583024	2	796.981	1592.95	1.35225	113.753	13302	13302	MS2	10/134	10	134	Beads.raw
	High					ASNGDAWVEAHGK	2224	Unambiguous	1	1	P38646		CID	1	0	1	1		4.97887e+07	62	37	25	49	3.90267e-05	25	0	3.61539	8	535935	3	447.877	1341.62	-0.509412	29.0137	2200	2200	MS2	14/130	14	130	NoPeptide_130510205847.raw
					High	EQQIVIQSSGGLSKDDIENmVK	31276	Unambiguous	1	1	P38646	M20(Oxidation)	CID	1	0	1	1		1.78249e+07	131	33	21	48.96	8.32226e-05	16	1	8.32272	28	114302	3	812.077	2434.22	1.70156	82.7749	9662	9662	MS2	20/242	20	242	Beads.raw
		High				NAVITVPAYFNDSQR	2798	Unambiguous	1	1	P38646		CID	1	0	1	1		1.14721e+08	140	39	27	48.65	9.55208e-05	22	0	5.06043	15	453525	2	847.927	1694.85	-1.69452	103.365	11324	11324	MS2	8/156	8	156	PeptideScramble.raw
			High			NAVITVPAYFNDSQR	2798	Unambiguous	1	1	P38646		CID	1	0	1	1		2.67284e+08	149	45	29	48.61	0.000102602	23	0	8.97613	13	509072	2	847.927	1694.85	-1.26237	103.215	10654	10654	MS2	7/156	7	156	Peptide5mM_130510063628.raw
				High		ASNGDAWVEAHGK	2224	Unambiguous	1	1	P38646		CID	1	0	1	1		2.43502e+07	50	40	25	48.54	3.49897e-05	25	0	26.5741	40	105076	3	447.878	1341.62	0.172993	28.5136	2300	2300	MS2	9/130	9	130	Peptide50mM_130510000824.raw
		High				NAVITVPAYFNDSQR	2798	Unambiguous	1	1	P38646		CID	1	0	1	1		9.93665e+07	134	39	27	48.41	9.66217e-05	22	0	2.81744	11	676297	2	847.928	1694.85	-0.254027	103.589	10518	10518	MS2	7/156	7	156	PeptideScramble_130510143047.raw
			High			STNGDTFLGGEDFDQALLR	3115	Unambiguous	1	1	P38646		CID	1	0	1	1		1.55098e+07	95	43	27	48.38	6.89753e-05	23	0	7.7731	14	260456	3	685.992	2055.96	-0.209812	112.499	11832	11832	MS2	10/202	10	202	Peptide5mM_130510063628.raw
					High	LYSPSQIGAFVLmK	28426	Unambiguous	1	1	P38646	M13(Oxidation)	CID	1	0	1	1		1.45263e+07	130	33	21	48.32	9.57003e-05	16	0	9.03509	17	257772	3	523.95	1569.83	-0.134767	110.491	12879	12879	MS2	9/124	9	124	Beads.raw
				High		NAVITVPAYFNDSQR	2798	Unambiguous	1	1	P38646		CID	1	0	1	1		1.48349e+08	137	45	30	48.26	0.000102256	24	0	0	17	420389	2	847.928	1694.85	-0.326051	103	11245	11245	MS2	18/156	18	156	Peptide50mM.raw
					High	EQQIVIQSSGGLSKDDIENmVK	31276	Unambiguous	1	1	P38646	M20(Oxidation)	CID	1	0	1	1		2.80174e+07	129	33	21	48.04	0.000101288	16	1	28.6429	23	146358	3	812.076	2434.21	0.197133	83.906	9795	9795	MS2	18/242	18	242	Beads.raw
					High	ERVEAVNmAEGIIHDTETK	3149	Unambiguous	1	1	P38646	M8(Oxidation)	CID	1	0	1	1		3.42843e+07	93	31	20	47.96	7.43794e-05	15	1	43.3095	21	182432	3	720.019	2158.04	-0.677154	74.8579	8759	8759	MS2	17/212	17	212	Beads_130509174016.raw
			High			ASNGDAWVEAHGK	2224	Unambiguous	1	1	P38646		CID	1	0	1	1		5.62254e+07	62	41	25	47.93	4.993e-05	25	0	14.1908	32	138935	3	447.877	1341.62	-0.509412	28.6531	2299	2299	MS2	13/130	13	130	Peptide5mM_130510063628.raw
					High	LLGQFTLIGIPPAPR	2624	Unambiguous	1	1	P38646		CID	1	0	1	1		357962689	12	22	13	47.87	1.37503e-05	13	0	26.9918	8	554087	2	796.98	1592.95	0.202779	115.324	13715	13715	MS2	9/134	9	134	Beads_130509174016.raw
					High	DAGQISGLNVLR	1991	Unambiguous	1	1	P38646		CID	1	0	1	1		3.22482e+08	144	33	22	47.79	0.000119766	22	0	18.5061	42	154231	2	621.843	1242.68	-0.523338	92.5468	10774	10774	MS2	10/114	10	114	Beads.raw
			High			VEAVNmAEGIIHDTETK	2948	Unambiguous	1	1	P38646	M6(Oxidation)	CID	1	0	1	1		2.72952e+07	107	44	27	47.65	9.19081e-05	22	0	29.287	17	249456	3	624.972	1872.9	0.38344	79.1255	8219	8219	MS2	14/180	14	180	Peptide5mM.raw
	High					ASNGDAWVEAHGK	2224	Unambiguous	1	1	P38646		CID	1	0	1	1		5.88091e+07	51	36	25	47.33	4.71563e-05	25	0	5.88787	6	745312	3	447.877	1341.62	-0.782375	28.6982	2216	2216	MS2	15/130	15	130	NoPeptide.raw
					High	VEAVNmAEGIIHDTETK	2948	Unambiguous	1	1	P38646	M6(Oxidation)	CID	1	0	1	1		3.22799e+07	95	31	20	47.32	8.80428e-05	16	0	28.3421	22	190499	3	624.972	1872.9	-0.30092	77.8855	9100	9100	MS2	18/180	18	180	Beads.raw
				High		ASNGDAWVEAHGK	2224	Unambiguous	1	1	P38646		CID	1	0	1	1		2.43502e+07	62	41	26	46.87	6.37326e-05	24	0	18.7462	23	205069	3	447.877	1341.62	-0.372931	29.0502	2355	2355	MS2	10/130	10	130	Peptide50mM_130510000824.raw
					High	TTPSVVAFTADGER	2401	Unambiguous	1	1	P38646		CID	1	0	1	1		503355374	133	33	21	46.69	0.000142502	17	0	46.2998	17	388382	2	725.861	1450.71	-2.26402	75.3354	8801	8801	MS2	11/128	11	128	Beads.raw
	High					RYDDPEVQK	1832	Unambiguous	1	1	P38646		CID	1	0	1	1		5.45959e+06	124	40	29	46.64	0.000134398	26	1	12.5739	55	86673.5	3	383.856	1149.55	-0.256629	20.8468	1323	1323	MS2	7/86	7	86	NoPeptide_130510205847.raw
					High	LLGQFTLIGIPPAPR	2624	Unambiguous	1	1	P38646		CID	1	0	1	1		3.59914e+07	14	23	13	46.6	1.8421e-05	13	0	28.0991	30	112840	3	531.655	1592.95	-0.45703	113.974	13544	13544	MS2	15/134	15	134	Beads_130509174016.raw
					High	mKETAENYLGHTAK	2620	Unambiguous	1	1	P38646	M1(Oxidation)	CID	1	0	1	1		8.89861e+07	120	32	21	45.83	0.00015673	16	1	19.6752	4	1.22329e+06	3	536.928	1608.77	-0.370309	24.3725	2035	2035	MS2	15/146	15	146	Beads.raw
	High					ASNGDAWVEAHGK	2224	Unambiguous	1	1	P38646		CID	1	0	1	1		4.97887e+07	62	37	25	45.56	8.61711e-05	24	0	11.3402	49	88827.7	3	447.878	1341.62	-0.0317285	28.4505	2145	2145	MS2	9/130	9	130	NoPeptide_130510205847.raw
			High			DAGQISGLNVLR	1991	Unambiguous	1	1	P38646		CID	1	0	1	1		291418706	131	45	28	45.52	0.000183756	28	0	57.2327	93	48047.8	2	621.844	1242.68	1.24483	92.8628	9522	9522	MS2	9/114	9	114	Peptide5mM_130510063628.raw
				High		ASNGDAWVEAHGK	2224	Unambiguous	1	1	P38646		CID	1	0	1	1		2.88367e+07	50	40	25	45.52	7.01358e-05	24	0	17.1186	38	108548	3	447.878	1341.62	0.172993	28.2974	2321	2321	MS2	13/130	13	130	Peptide50mM.raw
					High	LLGQFTLIGIPPAPR	2624	Unambiguous	1	1	P38646		CID	1	0	1	1		3.31621e+07	12	22	13	45.48	2.38403e-05	13	0	18.3982	25	150429	3	531.656	1592.95	0.462548	113.878	13318	13318	MS2	17/134	17	134	Beads.raw
					High	DAGQISGLNVLR	1991	Unambiguous	1	1	P38646		CID	1	0	1	1		494103858	144	33	22	45.38	0.000208609	22	0	34.1622	45	138404	2	621.843	1242.68	-0.523338	92.753	10944	10944	MS2	12/114	12	114	Beads_130509174016.raw
	High					SDIGEVILVGGmTR	2422	Unambiguous	1	1	P38646	M12(Oxidation)	CID	1	0	1	1		4.01074e+06	164	41	30	45.34	0.00023978	23	0	4.49333	100	38657.1	3	488.257	1462.76	-0.279825	99.3971	9918	9918	MS2	6/128	6	128	NoPeptide_130510205847.raw
			High			VEAVNmAEGIIHDTETK	2948	Unambiguous	1	1	P38646	M6(Oxidation)	CID	1	0	1	1		2.11321e+07	102	44	27	45.1	0.000157605	22	0	35.4194	26	124133	3	624.972	1872.9	0.187909	80.4802	8108	8108	MS2	17/180	17	180	Peptide5mM_130510063628.raw
		High				VEAVNmAEGIIHDTETK	2948	Unambiguous	1	1	P38646	M6(Oxidation)	CID	1	0	1	1		8.21468e+06	101	38	26	45.08	0.00015678	21	0	38.3538	37	102042	3	624.972	1872.9	-0.0076227	78.5404	7766	7766	MS2	14/180	14	180	PeptideScramble_130510143047.raw
					High	NAVITVPAYFNDSQR	2798	Unambiguous	1	1	P38646		CID	1	0	1	1		4.59634e+08	143	33	22	45.04	0.00022403	15	0	26.9386	15	482980	2	847.928	1694.85	-0.109978	102.715	11871	11871	MS2	12/156	12	156	Beads.raw
					High	LLGQFTLIGIPPAPR	2624	Unambiguous	1	1	P38646		CID	1	0	1	1		3.31621e+07	12	22	13	44.88	2.73724e-05	13	0	10.2444	18	184240	3	531.656	1592.95	0.692442	114.409	13385	13385	MS2	16/134	16	134	Beads.raw
			High			RYDDPEVQK	1832	Unambiguous	1	1	P38646		CID	1	0	1	1		3.30649e+07	125	44	28	44.76	0.000208872	28	1	5.43018	100	58661.9	2	575.28	1149.55	-0.324574	20.6655	1471	1471	MS2	5/86	5	86	Peptide5mM.raw
				High		VEAVNmAEGIIHDTETK	2948	Unambiguous	1	1	P38646	M6(Oxidation)	CID	1	0	1	1		1.26704e+07	102	44	29	44.76	0.000170439	23	0	42.195	36	123911	3	624.972	1872.9	0.090143	78.3886	8369	8369	MS2	15/180	15	180	Peptide50mM.raw
	High					ETGVDLTK	1083	Unambiguous	1	1	P38646		CID	1	0	1	1		103464138	139	40	29	44.67	0.000237129	29	0	26.0825	4	1.40931e+06	2	431.729	862.451	-0.60625	27.1101	2053	2053	MS2	7/68	7	68	NoPeptide.raw
					High	ERVEAVNMAEGIIHDTETK	3149	Unambiguous	1	1	P38646		CID	1	0	1	1		3.73253e+07	130	33	21	44.64	0.000223313	15	1	35.4962	23	154190	3	714.689	2142.05	0.819053	96.8238	11406	11406	MS2	20/212	20	212	Beads_130509174016.raw
		High				RYDDPEVQK	1832	Unambiguous	1	1	P38646		CID	1	0	1	1		2.75391e+07	124	39	27	44.63	0.000213497	24	1	0	43	157968	2	575.28	1149.55	-0.218385	20.9015	1496	1496	MS2	5/86	5	86	PeptideScramble.raw
			High			RYDDPEVQK	1832	Unambiguous	1	1	P38646		CID	1	0	1	1		8.94476e+07	125	44	28	44.63	0.000215219	28	1	0.954496	28	218521	2	575.28	1149.55	-0.324574	20.8564	1449	1449	MS2	5/86	5	86	Peptide5mM_130510063628.raw
	High					RYDDPEVQK	1832	Unambiguous	1	1	P38646		CID	1	0	1	1		2.24817e+07	124	40	29	44.6	0.000214977	26	1	1.57282	52	122071	2	575.28	1149.55	-0.00600614	20.5454	1371	1371	MS2	5/86	5	86	NoPeptide.raw
	High					RYDDPEVQK	1832	Unambiguous	1	1	P38646		CID	1	0	1	1		8.2254e+07	124	40	29	44.59	0.000215472	29	1	1.56651	17	379601	2	575.28	1149.55	0.100183	20.7257	1309	1309	MS2	5/86	5	86	NoPeptide_130510205847.raw
			High			RYDDPEVQK	1832	Unambiguous	1	1	P38646		CID	1	0	1	1		8.94476e+07	124	44	28	44.57	0.000216467	28	1	7.60696	13	500116	2	575.28	1149.55	-0.112195	21.3937	1503	1503	MS2	5/86	5	86	Peptide5mM_130510063628.raw
				High		RYDDPEVQK	1832	Unambiguous	1	1	P38646		CID	1	0	1	1		5.10815e+07	124	44	29	44.57	0.000216467	27	1	5.29303	34	189310	2	575.28	1149.55	-0.112195	20.8209	1436	1436	MS2	5/86	5	86	Peptide50mM_130510000824.raw
	High					RYDDPEVQK	1832	Unambiguous	1	1	P38646		CID	1	0	1	1		8.2254e+07	125	40	29	44.56	0.000218716	29	1	11.8594	15	448758	2	575.28	1149.55	-0.324574	21.2382	1362	1362	MS2	5/86	5	86	NoPeptide_130510205847.raw
		High				RYDDPEVQK	1832	Unambiguous	1	1	P38646		CID	1	0	1	1		3.11899e+07	125	39	27	44.56	0.000218716	27	1	0	37	175303	2	575.28	1149.55	-0.643142	20.9962	1424	1424	MS2	5/86	5	86	PeptideScramble_130510143047.raw
				High		RYDDPEVQK	1832	Unambiguous	1	1	P38646		CID	1	0	1	1		9.85458e+06	125	44	29	44.53	0.000220232	26	1	11.4627	100	52961	2	575.28	1149.55	-0.643142	20.6844	1483	1483	MS2	5/86	5	86	Peptide50mM.raw
					High	RYDDPEVQK	1832	Unambiguous	1	1	P38646		CID	1	0	1	1		180905085	125	33	21	44.5	0.000221758	18	1	9.14585	11	592337	2	575.28	1149.55	-0.855521	21.3751	1593	1593	MS2	5/86	5	86	Beads_130509174016.raw
					High	RYDDPEVQK	1832	Unambiguous	1	1	P38646		CID	1	0	1	1		180905085	125	33	21	44.5	0.000221758	21	1	4.99235	12	530359	2	575.281	1149.55	0.206372	20.7882	1517	1517	MS2	5/86	5	86	Beads_130509174016.raw
				High		RYDDPEVQK	1832	Unambiguous	1	1	P38646		CID	1	0	1	1		5.10815e+07	115	44	29	44.42	0.000207811	26	1	15.8884	21	292812	2	575.281	1149.55	0.418751	21.331	1490	1490	MS2	5/86	5	86	Peptide50mM_130510000824.raw
	High					NAVITVPAYFNDSQR	2798	Unambiguous	1	1	P38646		CID	1	0	1	1		292464512	137	40	29	44.34	0.000252168	23	0	2.35229	9	572054	2	847.928	1694.85	-0.398075	103.432	10515	10515	MS2	10/156	10	156	NoPeptide.raw
	High					mKETAENYLGHTAK	2620	Unambiguous	1	1	P38646	M1(Oxidation)	CID	1	0	1	1		3.15357e+07	122	40	28	44.25	0.000229261	24	1	39.2787	32	143015	3	536.928	1608.77	0.312594	24.7231	1756	1756	MS2	11/146	11	146	NoPeptide_130510205847.raw
		High				RYDDPEVQK	1832	Unambiguous	1	1	P38646		CID	1	0	1	1		3.11899e+07	125	39	27	44.23	0.000235983	27	1	33.7773	70	92541.9	2	575.281	1149.55	0.206372	21.593	1483	1483	MS2	5/86	5	86	PeptideScramble_130510143047.raw
					High	mKETAENYLGHTAK	2620	Unambiguous	1	1	P38646	M1(Oxidation)	CID	1	0	1	1		6.62726e+07	114	32	21	44.12	0.000220737	19	1	13.9495	5	927705	3	536.927	1608.77	-1.50848	24.6998	2060	2060	MS2	14/146	14	146	Beads_130509174016.raw
			High			ASNGDAWVEAHGK	2224	Unambiguous	1	1	P38646		CID	1	0	1	1		6.99034e+07	62	41	25	44.09	0.000120882	25	0	4.86144	22	209174	3	447.878	1341.62	-0.16821	28.4504	2304	2304	MS2	13/130	13	130	Peptide5mM.raw
		High				VEAVNmAEGIIHDTETK	2948	Unambiguous	1	1	P38646	M6(Oxidation)	CID	1	0	1	1		1.25309e+07	95	38	26	43.98	0.000189974	21	0	36.4858	24	170089	3	624.971	1872.9	-1.08305	79.0477	8527	8527	MS2	16/180	16	180	PeptideScramble.raw
		High				ASNGDAWVEAHGK	2224	Unambiguous	1	1	P38646		CID	1	0	1	1		1.36754e+07	62	36	24	43.84	0.000128045	22	0	17.6862	82	55030.5	3	447.877	1341.62	-0.372931	28.6032	2233	2233	MS2	12/130	12	130	PeptideScramble_130510143047.raw
	High					DDIENmVK	1388	Unambiguous	1	1	P38646	M6(Oxidation)	CID	1	0	1	1		1.17999e+07	51	36	25	43.68	0.00010928	25	0	24.4335	45	134368	2	490.224	979.44	-0.409863	28.8443	2232	2232	MS2	7/68	7	68	NoPeptide.raw
					High	VEAVNmAEGIIHDTETK	2948	Unambiguous	1	1	P38646	M6(Oxidation)	CID	1	0	1	1		5.12758e+07	102	32	20	43.61	0.000222111	15	0	22.865	15	290627	3	624.972	1872.9	0.090143	78.2289	9183	9183	MS2	12/180	12	180	Beads_130509174016.raw
					High	ASNGDAWVEAHGK	2224	Unambiguous	1	1	P38646		CID	1	0	1	1		99020592	52	29	17	43.48	0.000116674	17	0	16.9779	3	1.78093e+06	3	447.877	1341.62	-0.645894	27.8998	2531	2531	MS2	13/130	13	130	Beads.raw
					High	VEAVNmAEGIIHDTETK	2948	Unambiguous	1	1	P38646	M6(Oxidation)	CID	1	0	1	1		5.12758e+07	95	31	20	43.29	0.000222686	15	0	26.3945	13	343288	3	624.972	1872.9	-0.105388	78.7722	9251	9251	MS2	18/180	18	180	Beads_130509174016.raw
					High	ERVEAVNMAEGIIHDTETK	3149	Unambiguous	1	1	P38646		CID	1	0	1	1		3.73253e+07	132	33	21	42.73	0.000352001	17	1	10.5783	27	145714	3	714.688	2142.05	0.306165	97.4294	11474	11474	MS2	9/212	9	212	Beads_130509174016.raw
					High	LYSPSQIGAFVLmK	28426	Unambiguous	1	1	P38646	M13(Oxidation)	CID	1	0	1	1		13230662	130	33	21	42.16	0.000395288	15	0	4.25768	15	205448	3	523.95	1569.83	-0.251407	110.552	13101	13101	MS2	10/124	10	124	Beads_130509174016.raw
	High					ASNGDAWVEAHGK	2224	Unambiguous	1	1	P38646		CID	1	0	1	1		5.88091e+07	62	37	25	41.99	0.000196048	24	0	20.4668	55	84364.9	3	447.877	1341.62	-0.304691	28.2014	2167	2167	MS2	10/130	10	130	NoPeptide.raw
					High	ERVEAVNmAEGIIHDTETK	3149	Unambiguous	1	1	P38646	M8(Oxidation)	CID	1	0	1	1		2.79874e+07	92	31	20	41.9	0.000297001	15	1	13.8647	33	79558.6	3	720.02	2158.05	0.341021	75.0434	8765	8765	MS2	20/212	20	212	Beads.raw
	High					DAGQISGLNVLR	1991	Unambiguous	1	1	P38646		CID	1	0	1	1			160	41	30	41.82	0.000526126	30	0	26.4131	100	53539	2	621.844	1242.68	0.0660508	95.7955	9708	9708	MS2	8/114	8	114	NoPeptide.raw
					High	STNGDTFLGGEDFDQALLR	3115	Unambiguous	1	1	P38646		CID	1	0	1	1		2.18502e+07	101	32	20	41.44	0.000362486	15	0	42.3988	15	322442	3	685.992	2055.96	0.413612	112.249	13321	13321	MS2	12/202	12	202	Beads_130509174016.raw
					High	VEAVNmAEGIIHDTETK	2948	Unambiguous	1	1	P38646	M6(Oxidation)	CID	1	0	1	1		37762709	103	32	20	41.1	0.000399767	15	0	24.5149	13	362102	3	624.972	1872.9	0.285674	79.4874	9337	9337	MS2	16/180	16	180	Beads_130509174016.raw
	High					LKEEISK	993	Selected	1	1	P38646		CID		0.0238	2	2		1.31993e+07	142	40	29	40.95	0.000570504	29	1	18.241	70	86637.1	2	423.75	846.493	-0.0728997	18.6847	1106	1106	MS2	6/64	6	64	NoPeptide_130510205847.raw
					High	ASNGDAWVEAHGK	2224	Unambiguous	1	1	P38646		CID	1	0	1	1		8.39564e+07	51	29	17	40.8	0.0002121	16	0	11.453	3	1.52312e+06	3	447.877	1341.62	-0.987097	28.4706	2592	2592	MS2	13/130	13	130	Beads_130509174016.raw
		High				ASNGDAWVEAHGK	2224	Unambiguous	1	1	P38646		CID	1	0	1	1		1.36754e+07	62	36	24	40.72	0.00026264	22	0	17.3869	44	101379	3	447.878	1341.62	-0.0999691	29.1479	2286	2286	MS2	12/130	12	130	PeptideScramble_130510143047.raw
	High					ETGVDLTK	1083	Unambiguous	1	1	P38646		CID	1	0	1	1		103464138	146	40	29	40.26	0.000687579	29	0	6.90273	12	499375	2	431.729	862.452	-0.110865	27.7305	2119	2119	MS2	7/68	7	68	NoPeptide.raw
					High	STNGDTFLGGEDFDQALLR	3115	Unambiguous	1	1	P38646		CID	1	0	1	1		2.11232e+07	97	31	20	39.37	0.000560714	15	0	29.8774	13	290873	3	685.993	2055.96	0.591734	112.266	13109	13109	MS2	11/202	11	202	Beads.raw
	High					YDDPEVQK	1415	Unambiguous	1	1	P38646		CID	1	0	1	1		3.21733e+07	62	37	25	39.36	0.000359221	23	0	6.7255	13	443355	2	497.23	993.452	-0.268054	24.6892	1751	1751	MS2	7/64	7	64	NoPeptide_130510205847.raw
	High					LFEMAYK	1178	Unambiguous	1	1	P38646		CID	1	0	1	1		3.2086e+06	67	37	26	37.66	0.000574176	26	0	6.74285	100	54693.4	2	451.228	901.449	0.0652703	72.2048	6982	6982	MS2	5/48	5	48	NoPeptide_130510205847.raw
					High	AQFEGIVTDLIR	2264	Unambiguous	1	1	P38646		CID	1	0	1	1		6609225	135	33	22	37.49	0.00120311	18	0	15.4964	22	171658	3	454.586	1361.74	0.0176064	111.335	12988	12988	MS2	5/118	5	118	Beads.raw
					High	SDIGEVILVGGmTR	2422	Unambiguous	1	1	P38646	M12(Oxidation)	CID	1	0	1	1		7.01471e+06	164	34	22	37.47	0.0014683	15	0	23.1858	61	72187	3	488.257	1462.76	-0.342414	98.0615	11544	11544	MS2	10/128	10	128	Beads_130509174016.raw
	High					MEEFKDQLPADEcNK	2944	Unambiguous	1	1	P38646	C13(Carbamidomethyl)	CID	1	0	1	1		3.09574e+07	28	33	22	36.76	0.000295208	22	1	34.3279	35	133646	3	618.606	1853.8	-0.256248	59.3995	5532	5532	MS2	16/152	16	152	NoPeptide_130510205847.raw
					High	TTPSVVAFTADGER	2401	Unambiguous	1	1	P38646		CID	1	0	1	1		559642186	136	33	22	36.47	0.00153288	15	0	59.6369	29	226620	2	725.86	1450.71	-3.69449	75.6739	8866	8866	MS2	10/128	10	128	Beads_130509174016.raw
					High	MEEFKDQLPADEcNK	2944	Unambiguous	1	1	P38646	C13(Carbamidomethyl)	CID	1	0	1	1		47590507	28	26	15	35.97	0.000354102	15	1	19.1649	11	402469	3	618.606	1853.8	-0.0587028	57.7459	6523	6523	MS2	12/152	12	152	Beads_130509174016.raw
					High	ETGVDLTK	1083	Unambiguous	1	1	P38646		CID	1	0	1	1		8.83309e+07	158	34	22	35.58	0.00218588	22	0	29.2625	3	1.99163e+06	2	431.73	862.454	2.22452	26.8301	2377	2377	MS2	7/68	7	68	Beads.raw
		High				DDIENmVK	1388	Unambiguous	1	1	P38646	M6(Oxidation)	CID	1	0	1	1		5.14881e+06	51	35	23	35.56	0.000708827	23	0	52.4491	100	59136	2	490.224	979.44	-0.347546	29.7223	2343	2343	MS2	7/68	7	68	PeptideScramble_130510143047.raw
					High	VEAVNmAEGIIHDTETK	2948	Unambiguous	1	1	P38646	M6(Oxidation)	CID	1	0	1	1		3.22799e+07	102	32	20	35.08	0.00158333	16	0	36.3744	30	161157	3	624.972	1872.9	0.187909	78.4822	9170	9170	MS2	19/180	19	180	Beads.raw
					High	mEEFKDQLPADEcNK	2944	Unambiguous	1	1	P38646	M1(Oxidation); C13(Carbamidomethyl)	CID	1	0	1	1		9.48343e+07	29	26	15	34.85	0.000474644	15	1	13.4429	15	273521	3	623.938	1869.8	0.474287	49.2149	5391	5391	MS2	17/152	17	152	Beads_130509174016.raw
					High	NAVITVPAYFNDSQR	2798	Unambiguous	1	1	P38646		CID	1	0	1	1		1.20205e+07	153	33	22	34.34	0.00281619	19	0	45.2986	30	121487	3	565.622	1694.85	0.494294	103.613	12193	12193	MS2	10/156	10	156	Beads_130509174016.raw
					High	ERVEAVNmAEGIIHDTETK	3149	Unambiguous	1	1	P38646	M8(Oxidation)	CID	1	0	1	1		3.42843e+07	93	31	20	34.1	0.00180906	15	1	12.5994	25	94268.6	3	720.02	2158.04	-0.0832184	75.4272	8835	8835	MS2	14/212	14	212	Beads_130509174016.raw
					High	ETGVDLTK	1083	Unambiguous	1	1	P38646		CID	1	0	1	1		188293620	146	33	22	33.23	0.00346995	22	0	7.58296	3	1.73324e+06	2	431.729	862.452	-0.110865	28.0034	2526	2526	MS2	7/68	7	68	Beads_130509174016.raw
					High	mEEFKDQLPADEcNK	2944	Unambiguous	1	1	P38646	M1(Oxidation); C13(Carbamidomethyl)	CID	1	0	1	1		9.31106e+07	29	26	15	32.63	0.000791349	15	1	23.4935	15	251901	3	623.938	1869.8	0.572214	48.7401	5381	5381	MS2	13/152	13	152	Beads.raw
P04264	Keratin, type II cytoskeletal 1 OS=Homo sapiens GN=KRT1 PE=1 SV=6 - [K2C1_HUMAN]	644	65.999	2467.05	36.02	21	71	3389.87	41.3	22	87	3585.78	48.45	23	86	3705.66	48.45	23	90	2525.04	28.73	18	68
	A2	B2	C2	D2	E2	Sequence	Unique Sequence ID	PSM Ambiguity	# Proteins	# Protein Groups	Protein Group Accessions	Modifications	Activation Type	ΔScore	ΔCn	Rank	Search Engine Rank	QuanResultID	Precursor Area	Peptides Matched	Identity High	Identity Middle	IonScore	Exp Value	Homology Threshold	# Missed Cleavages	Isolation Interference [%]	Ion Inject Time [ms]	Intensity	Charge	m/z [Da]	MH+ [Da]	ΔM [ppm]	RT [min]	First Scan	Last Scan	MS Order	Ions Matched	Matched Ions	Total Ions	Spectrum File
				High		FSScGGGGGSFGAGGGFGSR	2867	Unambiguous	1	1	P04264	C4(Carbamidomethyl)	CID	1	0	1	1		1.01338e+08	18	36	21	137.86	1.47313e-14	21	0	1.37694	9	814813	2	883.371	1765.74	0.261529	67.5446	7024	7024	MS2	16/186	16	186	Peptide50mM.raw
			High			FSScGGGGGSFGAGGGFGSR	2867	Unambiguous	1	1	P04264	C4(Carbamidomethyl)	CID	1	0	1	1		6.518e+07	20	36	20	137.37	1.83231e-14	20	0	0	11	657608	2	883.371	1765.74	0.192396	68.017	6676	6676	MS2	16/186	16	186	Peptide5mM_130510063628.raw
					High	FSScGGGGGSFGAGGGFGSR	2867	Unambiguous	1	1	P04264	C4(Carbamidomethyl)	CID	1	0	1	1		2.3463e+07	16	24	13	128.68	1.14107e-13	13	0	19.2857	49	154614	2	883.371	1765.73	-0.222401	66.8413	7750	7750	MS2	15/186	15	186	Beads.raw
				High		FSScGGGGGSFGAGGGFGSR	2867	Unambiguous	1	1	P04264	C4(Carbamidomethyl)	CID	1	0	1	1		8.86498e+07	18	36	21	128.28	1.33734e-13	21	0	8.98089	33	154757	2	883.371	1765.74	0.330662	67.4751	6867	6867	MS2	15/186	15	186	Peptide50mM_130510000824.raw
				High		FSScGGGGGSFGAGGGFGSR	2867	Unambiguous	1	1	P04264	C4(Carbamidomethyl)	CID	1	0	1	1		8.86498e+07	18	36	21	127.85	1.47653e-13	21	0	1.93852	9	739009	2	883.372	1765.74	0.53806	68.017	6930	6930	MS2	16/186	16	186	Peptide50mM_130510000824.raw
		High				FSScGGGGGSFGAGGGFGSR	2867	Unambiguous	1	1	P04264	C4(Carbamidomethyl)	CID	1	0	1	1		6.36527e+07	18	31	19	127.43	1.62646e-13	19	0	1.18968	10	532017	2	883.371	1765.74	0.468927	68.1868	7191	7191	MS2	18/186	18	186	PeptideScramble.raw
			High			GSYGSGGSSYGSGGGSYGSGGGGGGHGSYGSGSSSGGYR	13246	Unambiguous	1	1	P04264		CID	1	0	1	1		3.10232e+07	3	28	13	127.06	3.49454e-14	13	0	0	12	193025	3	1104.77	3312.3	-1.07801	46.6255	4304	4304	MS2	32/370	32	370	Peptide5mM.raw
	High					FSScGGGGGSFGAGGGFGSR	2867	Unambiguous	1	1	P04264	C4(Carbamidomethyl)	CID	1	0	1	1		2.2563e+07	17	31	20	125.58	2.3519e-13	20	0	2.16166	38	194151	2	883.372	1765.74	0.952857	68.6239	6570	6570	MS2	16/186	16	186	NoPeptide_130510205847.raw
				High		GSYGSGGSSYGSGGGSYGSGGGGGGHGSYGSGSSSGGYR	13246	Unambiguous	1	1	P04264		CID	1	0	1	1		3.51003e+07	3	28	13	125.42	4.30617e-14	13	0	5.17746	30	90727.3	3	1104.77	3312.3	-1.63081	45.9314	4324	4324	MS2	41/370	41	370	Peptide50mM.raw
			High			FSScGGGGGSFGAGGGFGSR	2867	Unambiguous	1	1	P04264	C4(Carbamidomethyl)	CID	1	0	1	1		7.98376e+07	16	36	19	125.39	2.31254e-13	19	0	0	9	783023	2	883.371	1765.73	-0.222401	67.9535	6884	6884	MS2	15/186	15	186	Peptide5mM.raw
		High				FSScGGGGGSFGAGGGFGSR	2867	Unambiguous	1	1	P04264	C4(Carbamidomethyl)	CID	1	0	1	1		4.2731e+07	20	31	19	123.14	4.85289e-13	19	0	1.21231	16	313902	2	883.371	1765.74	0.123263	67.7538	6526	6526	MS2	18/186	18	186	PeptideScramble_130510143047.raw
		High				FSScGGGGGSFGAGGGFGSR	2867	Unambiguous	1	1	P04264	C4(Carbamidomethyl)	CID	1	0	1	1		4.2731e+07	18	31	19	123.02	4.48996e-13	19	0	8.06657	65	105177	2	883.371	1765.74	0.468927	67.2119	6466	6466	MS2	16/186	16	186	PeptideScramble_130510143047.raw
	High					FSScGGGGGSFGAGGGFGSR	2867	Unambiguous	1	1	P04264	C4(Carbamidomethyl)	CID	1	0	1	1		2.56653e+07	17	31	20	118.99	1.07255e-12	20	0	1.69268	29	235200	2	883.371	1765.73	-0.0150024	68.2707	6653	6653	MS2	14/186	14	186	NoPeptide.raw
					High	FSScGGGGGSFGAGGGFGSR	2867	Unambiguous	1	1	P04264	C4(Carbamidomethyl)	CID	1	0	1	1		2.3463e+07	17	24	13	118.29	1.26014e-12	13	0	0	56	131621	2	883.372	1765.74	0.745459	67.3958	7817	7817	MS2	16/186	16	186	Beads.raw
			High			GGGGGGYGSGGSSYGSGGGSYGSGGGGGGGR	8179	Unambiguous	1	1	P04264		CID	1	0	1	1		2.23445e+07	7	32	15	115.88	9.03791e-13	15	0	0	63	68280.1	2	1192.48	2383.95	0.19668	38.6151	3423	3423	MS2	20/268	20	268	Peptide5mM.raw
				High		FSScGGGGGSFGAGGGFGSR	2867	Unambiguous	1	1	P04264	C4(Carbamidomethyl)	CID	1	0	1	1		1.01338e+08	18	36	21	115.33	2.6378e-12	21	0	10.1954	24	301230	2	883.371	1765.74	0.261529	67.0219	6961	6961	MS2	16/186	16	186	Peptide50mM.raw
		High				GGGGGGYGSGGSSYGSGGGSYGSGGGGGGGR	8179	Unambiguous	1	1	P04264		CID	1	0	1	1		1.75841e+07	7	26	14	115.32	1.02818e-12	14	0	0	100	38447.8	2	1192.48	2383.95	0.0942705	37.9179	3201	3201	MS2	20/268	20	268	PeptideScramble_130510143047.raw
		High				GGGGGGYGSGGSSYGSGGGSYGSGGGGGGGR	8179	Unambiguous	1	1	P04264		CID	1	0	1	1		1.75841e+07	6	26	14	113.85	1.23629e-12	14	0	0	58	64842.8	2	1192.48	2383.95	-0.72501	38.4665	3263	3263	MS2	20/268	20	268	PeptideScramble_130510143047.raw
			High			GGGGGGYGSGGSSYGSGGGSYGSGGGGGGGR	8179	Unambiguous	1	1	P04264		CID	1	0	1	1		2.08455e+07	6	31	15	110.86	2.46105e-12	15	0	2.93986	51	88853.6	2	1192.48	2383.95	-0.929831	38.1223	3309	3309	MS2	21/268	21	268	Peptide5mM_130510063628.raw
					High	FSScGGGGGSFGAGGGFGSR	2867	Unambiguous	1	1	P04264	C4(Carbamidomethyl)	CID	1	0	1	1		21816251	17	24	13	108.62	1.16794e-11	13	0	14.8136	39	176431	2	883.372	1765.74	1.36765	67.4382	7797	7797	MS2	17/186	17	186	Beads_130509174016.raw
		High				FSScGGGGGSFGAGGGFGSR	2867	Unambiguous	1	1	P04264	C4(Carbamidomethyl)	CID	1	0	1	1		6.36527e+07	17	30	18	108.04	1.33481e-11	18	0	0	41	169555	2	883.371	1765.73	-0.0150024	67.6568	7127	7127	MS2	15/186	15	186	PeptideScramble.raw
				High		QISNLQQSISDAEQR	2818	Unambiguous	1	1	P04264		CID	1	0	1	1		1.10321e+08	121	44	29	105.92	1.54794e-10	27	0	4.57628	6	1.28793e+06	2	858.929	1716.85	0.178658	77.1543	8057	8057	MS2	10/160	10	160	Peptide50mM_130510000824.raw
				High		GGGGGGYGSGGSSYGSGGGSYGSGGGGGGGR	8179	Unambiguous	1	1	P04264		CID	1	0	1	1		1.93867e+07	7	32	17	105.29	1.0353e-11	17	0	0	68	61092.8	2	1192.48	2383.96	1.4256	37.9975	3348	3348	MS2	19/268	19	268	Peptide50mM_130510000824.raw
				High		GGGGGGYGSGGSSYGSGGGSYGSGGGGGGGR	8179	Unambiguous	1	1	P04264		CID	1	0	1	1		1.93867e+07	7	32	17	104.61	1.21079e-11	17	0	0	58	71184.4	2	1192.48	2383.95	-2.26117	38.5452	3413	3413	MS2	21/268	21	268	Peptide50mM_130510000824.raw
			High			GGGGGGYGSGGSSYGSGGGSYGSGGGGGGGR	8179	Unambiguous	1	1	P04264		CID	1	0	1	1		2.23445e+07	7	32	15	104.1	1.36166e-11	15	0	0	47	79026	2	1192.48	2383.95	0.29909	38.006	3351	3351	MS2	19/268	19	268	Peptide5mM.raw
		High				GGGGGGYGSGGSSYGSGGGSYGSGGGGGGGR	8179	Unambiguous	1	1	P04264		CID	1	0	1	1		1.6786e+07	6	26	14	103.98	1.19983e-11	14	0	0	32	122814	2	1192.48	2383.95	-1.33947	38.2831	3508	3508	MS2	19/268	19	268	PeptideScramble.raw
	High					FSScGGGGGSFGAGGGFGSR	2867	Unambiguous	1	1	P04264	C4(Carbamidomethyl)	CID	1	0	1	1		2.2563e+07	16	31	20	103.6	3.49213e-11	20	0	0	75	102619	2	883.371	1765.73	-0.360667	68.1152	6516	6516	MS2	15/186	15	186	NoPeptide_130510205847.raw
		High				SLDLDSIIAEVK	2118	Unambiguous	1	1	P04264		CID	1	0	1	1		88316991	152	40	28	102.24	4.53747e-10	28	0	1.61868	10	635992	2	651.861	1302.71	-0.230251	115.265	12824	12824	MS2	10/106	10	106	PeptideScramble.raw
	High					FSScGGGGGSFGAGGGFGSR	2867	Unambiguous	1	1	P04264	C4(Carbamidomethyl)	CID	1	0	1	1		2.56653e+07	20	32	21	102.23	5.98412e-11	21	0	5.86937	94	48002	2	883.371	1765.74	0.123263	67.7857	6602	6602	MS2	16/186	16	186	NoPeptide.raw
			High			FSScGGGGGSFGAGGGFGSR	2867	Unambiguous	1	1	P04264	C4(Carbamidomethyl)	CID	1	0	1	1		6.518e+07	16	36	19	99.08	9.88758e-11	19	0	0	88	83752.8	2	883.371	1765.73	-0.4298	67.5473	6626	6626	MS2	16/186	16	186	Peptide5mM_130510063628.raw
			High			FSScGGGGGSFGAGGGFGSR	2867	Unambiguous	1	1	P04264	C4(Carbamidomethyl)	CID	1	0	1	1		7.98376e+07	17	36	19	94.98	2.70034e-10	19	0	17.449	100	66466	2	883.372	1765.74	1.43679	67.4331	6827	6827	MS2	14/186	14	186	Peptide5mM.raw
		High				QISNLQQSISDAEQR	2818	Unambiguous	1	1	P04264		CID	1	0	1	1		8.44803e+07	128	39	27	92.49	3.60728e-09	24	0	5.6466	8	931621	2	858.929	1716.85	-0.319051	77.3265	8339	8339	MS2	12/160	12	160	PeptideScramble.raw
		High				QISNLQQSISDAEQR	2818	Unambiguous	1	1	P04264		CID	1	0	1	1		5.47675e+07	121	39	27	92.45	3.44156e-09	24	0	4.46235	11	625219	2	858.929	1716.85	0.107556	76.8019	7587	7587	MS2	12/160	12	160	PeptideScramble_130510143047.raw
				High		GGGGGGYGSGGSSYGSGGGSYGSGGGGGGGR	8179	Unambiguous	1	1	P04264		CID	1	0	1	1		2.31601e+07	7	32	17	92.35	2.03736e-10	17	0	0	33	136837	2	1192.48	2383.95	0.91355	37.7171	3385	3385	MS2	20/268	20	268	Peptide50mM.raw
					High	QISNLQQSISDAEQR	2818	Unambiguous	1	1	P04264		CID	1	0	1	1		52153169	123	32	21	92.35	3.57993e-09	18	0	1.12911	23	295380	2	858.93	1716.85	1.31628	76.4275	8933	8933	MS2	13/160	13	160	Beads.raw
			High			QISNLQQSISDAEQR	2818	Unambiguous	1	1	P04264		CID	1	0	1	1		8.95716e+07	121	44	28	92.1	3.7304e-09	25	0	8.22187	9	805217	2	858.929	1716.85	0.036455	77.1993	8010	8010	MS2	13/160	13	160	Peptide5mM.raw
	High					QISNLQQSISDAEQR	2818	Unambiguous	1	1	P04264		CID	1	0	1	1		4.12353e+07	121	40	28	91.35	4.43359e-09	26	0	5.82974	20	338472	2	858.93	1716.85	0.88967	77.5355	7740	7740	MS2	12/160	12	160	NoPeptide.raw
			High			GSYGSGGSSYGSGGGSYGSGGGGGGHGSYGSGSSSGGYR	13246	Unambiguous	1	1	P04264		CID	1	0	1	1		3.16675e+07	3	28	13	90.51	1.57903e-10	13	0	0	19	112937	3	1104.77	3312.31	0.580405	46.9067	4240	4240	MS2	33/370	33	370	Peptide5mM_130510063628.raw
			High			QISNLQQSISDAEQR	2818	Unambiguous	1	1	P04264		CID	1	0	1	1		7.43598e+07	115	44	28	89.02	7.20556e-09	25	0	8.43043	9	778750	2	858.93	1716.85	0.534164	77.2254	7760	7760	MS2	12/160	12	160	Peptide5mM_130510063628.raw
					High	QISNLQQSISDAEQR	2818	Unambiguous	1	1	P04264		CID	1	0	1	1		5.45633e+07	121	32	21	89.02	7.5815e-09	18	0	7.52305	19	382866	2	858.929	1716.85	0.107556	76.8045	9008	9008	MS2	12/160	12	160	Beads_130509174016.raw
				High		mSGEcAPNVSVSVSTSHTTISGGGSR	3228	Unambiguous	1	1	P04264	M1(Oxidation); C5(Carbamidomethyl)	CID	1	0	1	1		6.38596e+07	35	39	24	88.14	2.68558e-09	24	0	0	12	308168	3	861.058	2581.16	-0.726045	63.4056	6383	6383	MS2	28/282	28	282	Peptide50mM_130510000824.raw
	High					QISNLQQSISDAEQR	2818	Unambiguous	1	1	P04264		CID	1	0	1	1		4.12353e+07	123	40	28	87.98	9.79208e-09	26	0	13.9614	100	69090.7	2	858.93	1716.85	1.10297	77.0089	7682	7682	MS2	13/160	13	160	NoPeptide.raw
		High				mSGEcAPNVSVSVSTSHTTISGGGSR	3228	Unambiguous	1	1	P04264	M1(Oxidation); C5(Carbamidomethyl)	CID	1	0	1	1		4.54576e+07	35	33	21	86.9	3.57304e-09	21	0	0	12	267936	3	861.058	2581.16	-0.513227	63.2087	6579	6579	MS2	29/282	29	282	PeptideScramble.raw
				High		QISNLQQSISDAEQR	2818	Unambiguous	1	1	P04264		CID	1	0	1	1		132961620	118	44	29	85.5	1.66285e-08	26	0	11.9333	22	296099	2	858.929	1716.85	0.249759	76.1828	8113	8113	MS2	13/160	13	160	Peptide50mM.raw
	High					QISNLQQSISDAEQR	2818	Unambiguous	1	1	P04264		CID	1	0	1	1		3.9378e+07	118	39	28	85.09	1.82748e-08	26	0	12.7187	92	76056.4	2	858.929	1716.85	0.249759	77.2322	7565	7565	MS2	12/160	12	160	NoPeptide_130510205847.raw
				High		QISNLQQSISDAEQR	2818	Unambiguous	1	1	P04264		CID	1	0	1	1		132961620	121	44	29	85.08	1.87826e-08	26	0	3.59276	5	1.39705e+06	2	858.929	1716.85	0.107556	76.6767	8175	8175	MS2	10/160	10	160	Peptide50mM.raw
			High			QISNLQQSISDAEQR	2818	Unambiguous	1	1	P04264		CID	1	0	1	1		8.95716e+07	121	44	28	85.04	1.89564e-08	25	0	17.6964	33	199757	2	858.929	1716.85	0.107556	76.6788	7948	7948	MS2	10/160	10	160	Peptide5mM.raw
				High		QISNLQQSISDAEQR	2818	Unambiguous	1	1	P04264		CID	1	0	1	1		1.10321e+08	121	44	29	84.97	1.92644e-08	26	0	12.2434	86	88328	2	858.929	1716.85	0.107556	76.6389	7999	7999	MS2	10/160	10	160	Peptide50mM_130510000824.raw
			High			QISNLQQSISDAEQR	2818	Unambiguous	1	1	P04264		CID	1	0	1	1		7.43598e+07	118	44	28	84.9	1.9092e-08	25	0	15.2398	70	96801.8	2	858.929	1716.85	0.249759	76.7321	7703	7703	MS2	10/160	10	160	Peptide5mM_130510063628.raw
		High				QISNLQQSISDAEQR	2818	Unambiguous	1	1	P04264		CID	1	0	1	1		5.47675e+07	123	39	27	84.56	2.15216e-08	24	0	10.424	61	77901.1	2	858.93	1716.85	1.03187	76.3581	7540	7540	MS2	10/160	10	160	PeptideScramble_130510143047.raw
			High			mSGEcAPNVSVSVSTSHTTISGGGSR	3228	Unambiguous	1	1	P04264	M1(Oxidation); C5(Carbamidomethyl)	CID	1	0	1	1		3.48102e+07	35	39	22	84.19	6.66865e-09	22	0	3.84333	25	143711	3	861.058	2581.16	-0.584166	63.1136	6129	6129	MS2	22/282	22	282	Peptide5mM_130510063628.raw
	High					QISNLQQSISDAEQR	2818	Unambiguous	1	1	P04264		CID	1	0	1	1		3.9378e+07	115	39	28	83.22	2.73948e-08	26	0	6.95534	17	428058	2	858.93	1716.85	0.534164	77.6833	7614	7614	MS2	12/160	12	160	NoPeptide_130510205847.raw
		High				mSGEcAPNVSVSVSTSHTTISGGGSR	3228	Unambiguous	1	1	P04264	M1(Oxidation); C5(Carbamidomethyl)	CID	1	0	1	1		3.23038e+07	37	34	22	82.54	1.03079e-08	22	0	0	27	111241	3	861.058	2581.16	-0.371349	62.7048	5951	5951	MS2	24/282	24	282	PeptideScramble_130510143047.raw
		High				QISNLQQSISDAEQR	2818	Unambiguous	1	1	P04264		CID	1	0	1	1		8.44803e+07	121	39	27	81.68	4.10918e-08	24	0	6.1855	69	100157	2	858.93	1716.85	0.747467	76.8351	8280	8280	MS2	12/160	12	160	PeptideScramble.raw
				High		SLDLDSIIAEVK	2118	Unambiguous	1	1	P04264		CID	1	0	1	1		1.62403e+08	157	45	30	81.51	5.54459e-08	30	0	2.14743	8	738935	2	651.861	1302.71	-0.698774	114.644	12739	12739	MS2	9/106	9	106	Peptide50mM.raw
					High	FLEQQNQVLQTK	2433	Unambiguous	2	2	P04264;P35908		CID	1	0	1	1		142984210	122	32	21	81.48	4.3384e-08	21	0	2.15812	5	1.34232e+06	2	738.397	1475.79	0.995715	63.8754	7382	7382	MS2	8/120	8	120	Beads.raw
	High					SLDLDSIIAEVK	2118	Unambiguous	1	1	P04264		CID	1	0	1	1		4.81171e+07	178	41	30	81.41	6.43265e-08	30	0	2.69727	20	334820	2	651.86	1302.71	-2.29176	114.924	11935	11935	MS2	10/106	10	106	NoPeptide.raw
		High				SLDLDSIIAEVK	2118	Unambiguous	1	1	P04264		CID	1	0	1	1		6.46495e+07	155	40	28	81.15	5.94705e-08	28	0	2.60618	17	342074	2	651.862	1302.72	0.519385	115.208	11950	11950	MS2	9/106	9	106	PeptideScramble_130510143047.raw
				High		mSGEcAPNVSVSVSTSHTTISGGGSR	3228	Unambiguous	1	1	P04264	M1(Oxidation); C5(Carbamidomethyl)	CID	1	0	1	1		7.20046e+07	39	39	24	80.99	1.55251e-08	24	0	1.70947	11	288302	3	861.059	2581.16	0.338043	62.9635	6467	6467	MS2	23/282	23	282	Peptide50mM.raw
				High		SLDLDSIIAEVK	2118	Unambiguous	1	1	P04264		CID	1	0	1	1		1.5338e+08	152	45	30	80.77	6.36522e-08	30	0	2.83682	6	1.20283e+06	2	651.861	1302.72	0.144567	115.196	12586	12586	MS2	9/106	9	106	Peptide50mM_130510000824.raw
					High	QISNLQQSISDAEQR	2818	Unambiguous	1	1	P04264		CID	1	0	1	1		5.45633e+07	128	33	21	80.7	5.44728e-08	18	0	10.1866	33	220174	2	858.929	1716.85	-0.390153	76.2673	8941	8941	MS2	10/160	10	160	Beads_130509174016.raw
					High	QISNLQQSISDAEQR	2818	Unambiguous	1	1	P04264		CID	1	0	1	1		52153169	115	32	21	80.34	5.31701e-08	18	0	4.83698	24	202104	2	858.93	1716.85	0.534164	75.8887	8870	8870	MS2	10/160	10	160	Beads.raw
				High		SKAEAESLYQSK	2219	Unambiguous	1	1	P04264		CID	1	0	1	1		7.82422e+07	104	44	29	79.58	5.728e-08	29	1	0.934501	12	534793	2	670.838	1340.67	-0.670367	24.8931	1953	1953	MS2	10/128	10	128	Peptide50mM.raw
			High			SLDLDSIIAEVK	2118	Unambiguous	1	1	P04264		CID	1	0	1	1		110085022	152	45	29	79.08	9.3932e-08	29	0	6.12417	28	230308	2	651.861	1302.72	0.238272	114.7	12104	12104	MS2	10/106	10	106	Peptide5mM_130510063628.raw
		High				SKAEAESLYQSK	2219	Unambiguous	1	1	P04264		CID	1	0	1	1		2.56301e+07	109	38	26	78.1	8.44105e-08	26	1	2.70818	32	215212	2	670.838	1340.67	-0.943523	24.7809	1837	1837	MS2	8/128	8	128	PeptideScramble_130510143047.raw
				High		SKAEAESLYQSK	2219	Unambiguous	1	1	P04264		CID	1	0	1	1		7.82422e+07	108	44	29	77.88	8.7982e-08	29	1	1.28925	22	298708	2	670.838	1340.67	-0.488264	24.3593	1894	1894	MS2	10/128	10	128	Peptide50mM.raw
				High		SKAEAESLYQSK	2219	Unambiguous	1	1	P04264		CID	1	0	1	1		6.86858e+07	108	44	29	77.87	8.81848e-08	29	1	8.22474	46	132565	2	670.838	1340.67	-0.397212	24.5573	1873	1873	MS2	10/128	10	128	Peptide50mM_130510000824.raw
	High					SKAEAESLYQSK	2219	Unambiguous	1	1	P04264		CID	1	0	1	1		2.06935e+07	109	39	28	77.84	8.96183e-08	28	1	0	83	83713.5	2	670.838	1340.67	-0.0330045	24.5418	1736	1736	MS2	10/128	10	128	NoPeptide_130510205847.raw
			High			mSGEcAPNVSVSVSTSHTTISGGGSR	3228	Unambiguous	1	1	P04264	M1(Oxidation); C5(Carbamidomethyl)	CID	1	0	1	1		3.98601e+07	36	39	23	77.69	3.06389e-08	23	0	0	28	121015	3	861.058	2581.16	-1.08074	62.9525	6301	6301	MS2	23/282	23	282	Peptide5mM.raw
					High	SLNNQFASFIDK	2298	Unambiguous	1	1	P04264		CID	1	0	1	1		6.88825e+07	110	32	21	77.55	9.66858e-08	21	0	7.44612	10	589998	2	692.349	1383.69	0.877811	103.169	11926	11926	MS2	8/126	8	126	Beads.raw
	High					SLNNQFASFIDK	2298	Unambiguous	1	1	P04264		CID	1	0	1	1		7.5956e+07	120	39	28	77.42	1.0868e-07	28	0	12.1098	10	678027	2	692.347	1383.69	-2.20992	104.231	10449	10449	MS2	8/126	8	126	NoPeptide_130510205847.raw
			High			SLNNQFASFIDK	2298	Unambiguous	1	1	P04264		CID	1	0	1	1		193878112	111	44	27	77.4	1.00993e-07	27	0	2.31397	8	780051	2	692.349	1383.69	0.524928	103.822	11064	11064	MS2	8/126	8	126	Peptide5mM.raw
		High				SKAEAESLYQSK	2219	Unambiguous	1	1	P04264		CID	1	0	1	1		2.56301e+07	109	38	26	77.2	1.03848e-07	26	1	0	95	62085.1	2	670.838	1340.67	0.149099	25.4045	1906	1906	MS2	10/128	10	128	PeptideScramble_130510143047.raw
				High		SKAEAESLYQSK	2219	Unambiguous	1	1	P04264		CID	1	0	1	1		6.86858e+07	104	44	29	77.07	1.02095e-07	29	1	0	10	668325	2	670.838	1340.67	-0.761419	25.0475	1926	1926	MS2	10/128	10	128	Peptide50mM_130510000824.raw
				High		SLDLDSIIAEVK	2118	Unambiguous	1	1	P04264		CID	1	0	1	1		1.5338e+08	178	46	31	76.64	1.92926e-07	31	0	12.1649	59	100888	2	651.86	1302.71	-2.19805	114.724	12528	12528	MS2	10/106	10	106	Peptide50mM_130510000824.raw
		High				SLDLDSIIAEVK	2118	Unambiguous	1	1	P04264		CID	1	0	1	1		6.46495e+07	155	40	28	75.91	1.98748e-07	28	0	0	26	239481	2	651.862	1302.72	0.61309	114.691	11887	11887	MS2	9/106	9	106	PeptideScramble_130510143047.raw
			High			SKAEAESLYQSK	2219	Unambiguous	1	1	P04264		CID	1	0	1	1		5.91784e+07	104	44	27	75.83	1.35832e-07	27	1	6.57639	39	162597	2	670.838	1340.67	-0.761419	24.4726	1883	1883	MS2	10/128	10	128	Peptide5mM.raw
	High					SKAEAESLYQSK	2219	Unambiguous	1	1	P04264		CID	1	0	1	1		2.16347e+07	108	39	28	75.75	1.43679e-07	28	1	5.74154	57	121319	2	670.838	1340.67	-0.397212	24.3581	1771	1771	MS2	10/128	10	128	NoPeptide.raw
			High			SKAEAESLYQSK	2219	Unambiguous	1	1	P04264		CID	1	0	1	1		4.39612e+07	109	44	27	75.74	1.45344e-07	27	1	9.63825	64	115663	2	670.838	1340.67	0.240151	24.7066	1887	1887	MS2	10/128	10	128	Peptide5mM_130510063628.raw
			High			mSGEcAPNVSVSVSTSHTTISGGGSR	3228	Unambiguous	1	1	P04264	M1(Oxidation); C5(Carbamidomethyl)	CID	1	0	1	1		3.98601e+07	37	39	23	75.74	4.93369e-08	23	0	0	28	107149	3	861.058	2581.16	-0.371349	63.5124	6367	6367	MS2	27/282	27	282	Peptide5mM.raw
	High					SLDLDSIIAEVK	2118	Unambiguous	1	1	P04264		CID	1	0	1	1		4.81171e+07	157	41	30	75.7	2.11285e-07	30	0	7.18264	49	143785	2	651.861	1302.71	-0.979888	115.444	11998	11998	MS2	9/106	9	106	NoPeptide.raw
		High				SLDLDSIIAEVK	2118	Unambiguous	1	1	P04264		CID	1	0	1	1		88316991	152	40	28	75.68	2.05501e-07	28	0	7.62445	19	334501	2	651.861	1302.71	-0.511365	114.758	12761	12761	MS2	18/106	18	106	PeptideScramble.raw
			High			SLDLDSIIAEVK	2118	Unambiguous	1	1	P04264		CID	1	0	1	1		110085022	161	46	29	75.59	2.22227e-07	29	0	2.11872	12	568663	2	651.862	1302.72	0.706794	115.223	12167	12167	MS2	9/106	9	106	Peptide5mM_130510063628.raw
				High		mSGEcAPNVSVSVSTSHTTISGGGSR	3228	Unambiguous	1	1	P04264	M1(Oxidation); C5(Carbamidomethyl)	CID	1	0	1	1		6.38596e+07	39	39	24	75.59	5.38313e-08	24	0	1.4955	24	150637	3	861.059	2581.16	0.267104	62.8942	6320	6320	MS2	25/282	25	282	Peptide50mM_130510000824.raw
				High		FLEQQNQVLQTK	2433	Unambiguous	2	2	P04264;P35908		CID	1	0	1	1		3.0522e+08	127	45	29	75.51	1.78556e-07	29	0	1.89194	2	3.31959e+06	2	738.396	1475.78	-0.410448	64.2536	6629	6629	MS2	8/120	8	120	Peptide50mM.raw
		High				SKAEAESLYQSK	2219	Unambiguous	1	1	P04264		CID	1	0	1	1		4.83592e+07	108	38	26	75.35	1.57541e-07	26	1	0	25	265877	2	670.838	1340.67	-0.397212	25.2781	2012	2012	MS2	10/128	10	128	PeptideScramble.raw
	High					mSGEcAPNVSVSVSTSHTTISGGGSR	3228	Unambiguous	1	1	P04264	M1(Oxidation); C5(Carbamidomethyl)	CID	1	0	1	1		2.12754e+07	41	35	24	75.12	6.306e-08	24	0	0	51	60117.2	3	861.059	2581.16	0.479921	63.4614	6001	6001	MS2	26/282	26	282	NoPeptide_130510205847.raw
				High		THNLEPYFESFINNLR	3085	Unambiguous	1	1	P04264		CID	1	0	1	1		3.53649e+07	133	45	30	74.86	2.17181e-07	25	0	10.4347	19	364954	2	997.493	1993.98	0.806319	113.37	12581	12581	MS2	9/164	9	164	Peptide50mM.raw
			High			SLDLDSIIAEVK	2118	Unambiguous	1	1	P04264		CID	1	0	1	1		1.21538e+08	152	45	29	74.61	2.62914e-07	29	0	1.47434	11	671345	2	651.861	1302.72	0.238272	115.223	12520	12520	MS2	9/106	9	106	Peptide5mM.raw
				High		THNLEPYFESFINNLR	3085	Unambiguous	1	1	P04264		CID	1	0	1	1		3.38495e+07	133	45	30	74.59	2.31112e-07	25	0	0	13	573690	2	997.491	1993.98	-0.662949	113.596	12388	12388	MS2	9/164	9	164	Peptide50mM_130510000824.raw
	High					mSGEcAPNVSVSVSTSHTTISGGGSR	3228	Unambiguous	1	1	P04264	M1(Oxidation); C5(Carbamidomethyl)	CID	1	0	1	1		2.12754e+07	40	35	24	74.39	7.2783e-08	24	0	0	34	103473	3	861.06	2581.16	0.905556	63.9349	6052	6052	MS2	29/282	29	282	NoPeptide_130510205847.raw
	High					mSGEcAPNVSVSVSTSHTTISGGGSR	3228	Unambiguous	1	1	P04264	M1(Oxidation); C5(Carbamidomethyl)	CID	1	0	1	1		22028354	41	35	24	73.89	8.37055e-08	24	0	2.00721	38	87914	3	861.06	2581.16	0.834616	63.1805	6084	6084	MS2	26/282	26	282	NoPeptide.raw
			High			SKAEAESLYQSK	2219	Unambiguous	1	1	P04264		CID	1	0	1	1		5.91784e+07	104	44	27	73.76	2.18778e-07	27	1	2.02468	22	318672	2	670.838	1340.67	-0.670367	25.0663	1949	1949	MS2	10/128	10	128	Peptide5mM.raw
		High				SKAEAESLYQSK	2219	Unambiguous	1	1	P04264		CID	1	0	1	1		4.83592e+07	109	38	26	73.56	2.40102e-07	26	1	5.07327	25	269612	2	670.837	1340.67	-1.30773	24.7498	1946	1946	MS2	10/128	10	128	PeptideScramble.raw
	High					SKAEAESLYQSK	2219	Unambiguous	1	1	P04264		CID	1	0	1	1		2.16347e+07	109	39	28	73.45	2.46261e-07	28	1	3.74362	74	81731.2	2	670.838	1340.67	0.0580473	24.9749	1839	1839	MS2	10/128	10	128	NoPeptide.raw
				High		SGGGFSSGSAGIINYQR	12713	Unambiguous	1	1	P04264		CID	1	0	1	1		1.97111e+07	120	44	29	73.22	2.85859e-07	25	0	14.3458	48	141739	2	829.401	1657.79	1.14978	76.1825	7944	7944	MS2	11/150	11	150	Peptide50mM_130510000824.raw
				High		LNDLEDALQQAK	2253	Unambiguous	1	1	P04264		CID	1	0	1	1		1.73428e+08	137	45	30	72.74	3.64494e-07	30	0	9.85241	4	1.6766e+06	2	679.352	1357.7	0.357489	86.4194	9342	9342	MS2	18/114	18	114	Peptide50mM.raw
				High		SLNNQFASFIDK	2298	Unambiguous	1	1	P04264		CID	1	0	1	1		2.50723e+08	126	44	29	72.36	3.65882e-07	29	0	8.75026	5	1.38016e+06	2	692.349	1383.69	-0.00439698	103.784	11130	11130	MS2	8/126	8	126	Peptide50mM_130510000824.raw
	High					SKAEAESLYQSK	2219	Unambiguous	1	1	P04264		CID	1	0	1	1		2.06935e+07	108	39	28	72.29	3.18709e-07	28	1	0	64	103483	2	670.838	1340.67	-0.124056	25.1018	1798	1798	MS2	10/128	10	128	NoPeptide_130510205847.raw
					High	SLDLDSIIAEVK	2118	Unambiguous	1	1	P04264		CID	1	0	1	1		58045026	140	33	22	72.28	4.14093e-07	17	0	3.00638	7	825250	2	651.862	1302.72	1.08161	114.709	13636	13636	MS2	9/106	9	106	Beads_130509174016.raw
		High				SLNNQFASFIDK	2298	Unambiguous	1	1	P04264		CID	1	0	1	1		1.0406e+08	121	39	27	72.25	3.60376e-07	27	0	12.7036	7	887947	2	692.349	1383.69	-0.445501	103.426	10498	10498	MS2	8/126	8	126	PeptideScramble_130510143047.raw
				High		SLNNQFASFIDK	2298	Unambiguous	1	1	P04264		CID	1	0	1	1		270771889	111	44	29	72.22	3.32884e-07	29	0	12.5798	4	1.4843e+06	2	692.349	1383.69	0.524928	103.45	11300	11300	MS2	8/126	8	126	Peptide50mM.raw
			High			SLNNQFASFIDK	2298	Unambiguous	1	1	P04264		CID	1	0	1	1		1.7645e+08	126	44	28	72.21	3.78739e-07	28	0	5.2987	6	942590	2	692.349	1383.69	-0.180839	103.696	10714	10714	MS2	8/126	8	126	Peptide5mM_130510063628.raw
				High		SLNNQFASFIDK	2298	Unambiguous	1	1	P04264		CID	1	0	1	1		2.50723e+08	126	44	29	72.11	3.87561e-07	29	0	19.2049	4	1.60155e+06	2	692.349	1383.69	0.0838238	103.258	11063	11063	MS2	8/126	8	126	Peptide50mM_130510000824.raw
		High				SLNNQFASFIDK	2298	Unambiguous	1	1	P04264		CID	1	0	1	1		1.0406e+08	121	39	27	72.01	3.80851e-07	27	0	30.5205	24	267703	2	692.347	1383.69	-3.09214	102.904	10434	10434	MS2	8/126	8	126	PeptideScramble_130510143047.raw
			High			THNLEPYFESFINNLR	3085	Unambiguous	1	1	P04264		CID	1	0	1	1		1.12395e+08	129	45	28	71.97	4.09788e-07	28	0	2.22074	16	275280	3	665.331	1993.98	0.585308	113.327	12283	12283	MS2	21/164	21	164	Peptide5mM.raw
		High				LNDLEDALQQAK	2253	Unambiguous	1	1	P04264		CID	1	0	1	1		1.03125e+08	130	39	27	71.2	4.93075e-07	27	0	17.5622	10	621634	2	679.351	1357.7	-0.271881	86.501	9409	9409	MS2	18/114	18	114	PeptideScramble.raw
				High		SGGGFSSGSAGIINYQR	12713	Unambiguous	1	1	P04264		CID	1	0	1	1		2.16983e+07	115	44	29	71.16	4.40218e-07	25	0	28.6484	61	118223	2	829.401	1657.8	1.37068	75.57	8039	8039	MS2	9/150	9	150	Peptide50mM.raw
			High			SGGGFSSGSAGIINYQR	12713	Unambiguous	1	1	P04264		CID	1	0	1	1		1.50535e+07	110	44	27	71.04	4.32875e-07	24	0	32.5628	62	107738	2	829.402	1657.8	2.03339	76.0919	7881	7881	MS2	9/150	9	150	Peptide5mM.raw
			High			SGGGFSSGSAGIINYQR	12713	Unambiguous	1	1	P04264		CID	1	0	1	1		1.24465e+07	115	44	28	70.95	4.62028e-07	24	0	14.6342	56	125534	2	829.401	1657.8	1.44432	76.1693	7641	7641	MS2	9/150	9	150	Peptide5mM_130510063628.raw
				High		LNDLEDALQQAK	2253	Unambiguous	1	1	P04264		CID	1	0	1	1		1.55957e+08	145	45	30	70.93	5.85245e-07	30	0	8.20467	4	1.8405e+06	2	679.352	1357.7	0.537308	86.8836	9194	9194	MS2	18/114	18	114	Peptide50mM_130510000824.raw
			High			SKAEAESLYQSK	2219	Unambiguous	1	1	P04264		CID	1	0	1	1		4.39612e+07	108	44	27	70.86	4.4299e-07	27	1	0	33	199468	2	670.838	1340.67	-0.397212	25.338	1955	1955	MS2	10/128	10	128	Peptide5mM_130510063628.raw
					High	FLEQQNQVLQTK	2433	Unambiguous	2	2	P04264;P35908		CID	1	0	1	1		1.3555e+08	126	33	21	70.59	5.49972e-07	21	0	18.7734	47	152620	2	738.397	1475.79	0.333992	63.8275	7330	7330	MS2	8/120	8	120	Beads_130509174016.raw
				High		FLEQQNQVLQTK	2433	Unambiguous	2	2	P04264;P35908		CID	1	0	1	1		2.78342e+08	126	44	29	70.39	5.75891e-07	29	0	1.71435	2	2.84147e+06	2	738.396	1475.79	-0.0795856	64.7273	6546	6546	MS2	8/120	8	120	Peptide50mM_130510000824.raw
					High	FLEQQNQVLQTK	2433	Unambiguous	2	2	P04264;P35908		CID	1	0	1	1		1.3555e+08	126	33	21	70.35	5.8122e-07	21	0	1.29627	4	1.55147e+06	2	738.397	1475.79	1.24386	64.3455	7399	7399	MS2	8/120	8	120	Beads_130509174016.raw
	High					YEELQITAGR	1883	Unambiguous	1	1	P04264		CID	1	0	1	1		4.69462e+07	130	40	29	70.32	6.03828e-07	29	0	2.86099	14	476783	2	590.304	1179.6	0.344504	63.606	6016	6016	MS2	8/92	8	92	NoPeptide_130510205847.raw
			High			mSGEcAPNVSVSVSTSHTTISGGGSR	3228	Unambiguous	1	1	P04264	M1(Oxidation); C5(Carbamidomethyl)	CID	1	0	1	1		3.48102e+07	40	39	23	70.25	1.88812e-07	23	0	0	43	58485.9	3	861.059	2581.16	0.408982	63.7216	6197	6197	MS2	20/282	20	282	Peptide5mM_130510063628.raw
				High		mSGEcAPNVSVSVSTSHTTISGGGSR	3228	Unambiguous	1	1	P04264	M1(Oxidation); C5(Carbamidomethyl)	CID	1	0	1	1		7.20046e+07	39	39	24	69.74	2.07031e-07	24	0	0	17	200116	3	861.059	2581.16	0.338043	62.4798	6405	6405	MS2	28/282	28	282	Peptide50mM.raw
			High			LNDLEDALQQAK	2253	Unambiguous	1	1	P04264		CID	1	0	1	1		1.34492e+08	130	45	28	68.87	8.43167e-07	27	0	13.5428	5	1.44523e+06	2	679.351	1357.7	-0.181971	86.8624	9123	9123	MS2	10/114	10	114	Peptide5mM.raw
					High	SLNNQFASFIDK	2298	Unambiguous	1	1	P04264		CID	1	0	1	1		91146970	121	32	21	68.02	9.54455e-07	21	0	9.7958	11	560936	2	692.349	1383.69	-0.35728	103.379	12164	12164	MS2	8/126	8	126	Beads_130509174016.raw
		High				LNDLEDALQQAK	2253	Unambiguous	1	1	P04264		CID	1	0	1	1		6.85405e+07	131	39	27	67.48	1.17015e-06	27	0	17.4285	14	481962	2	679.351	1357.7	-0.36179	85.9927	8599	8599	MS2	9/114	9	114	PeptideScramble_130510143047.raw
					High	LALDLEIATYR	7029	Unambiguous	3	3	P04264;P08729;P05787		CID	1	0	1	2		661047698	96	31	20	67.23	9.08325e-07	20	0	23.6027	11	629724	2	639.359	1277.71	0.937567	108.191	12792	12792	MS2	7/90	7	90	Beads_130509174016.raw
			High			LALDLEIATYR	7029	Unambiguous	3	3	P04264;P08729;P05787		CID	1	0	1	2		2.74536e+07	95	43	27	67.11	9.24046e-07	27	0	4.07818	21	271543	2	639.358	1277.71	-0.877662	108.918	11380	11380	MS2	7/90	7	90	Peptide5mM_130510063628.raw
				High		LALDLEIATYR	7029	Unambiguous	3	3	P04264;P08729;P05787		CID	1	0	1	2		3.15134e+07	99	43	28	67.08	9.69628e-07	28	0	24.0164	16	368741	2	639.359	1277.71	0.555414	109.021	11805	11805	MS2	7/90	7	90	Peptide50mM_130510000824.raw
		High				AEAESLYQSK	1771	Unambiguous	1	1	P04264		CID	1	0	1	1		2.70018e+07	76	37	25	67.06	7.47797e-07	23	0	14.3783	23	271734	2	563.275	1125.54	0.327698	32.2852	2603	2603	MS2	8/90	8	90	PeptideScramble_130510143047.raw
					High	LALDLEIATYR	7029	Unambiguous	3	3	P04264;P08729;P05787		CID	1	0	1	2		661047698	99	32	20	67.06	9.74104e-07	20	0	7.47841	2	3.75929e+06	2	639.359	1277.71	0.842028	108.741	12864	12864	MS2	7/90	7	90	Beads_130509174016.raw
			High			SLDLDSIIAEVK	2118	Unambiguous	1	1	P04264		CID	1	0	1	1		1.21538e+08	152	45	29	66.75	1.60625e-06	29	0	12.2488	19	240946	2	651.861	1302.71	-0.230251	114.727	12457	12457	MS2	9/106	9	106	Peptide5mM.raw
					High	SLDLDSIIAEVK	2118	Unambiguous	1	1	P04264		CID	1	0	1	1			161	34	22	66.52	1.79389e-06	22	0	0.94846	7	813959	2	651.862	1302.72	0.706794	114.634	13412	13412	MS2	9/106	9	106	Beads.raw
				High		SGGGFSSGSAGIINYQR	12713	Unambiguous	1	1	P04264		CID	1	0	1	1		2.16983e+07	113	44	29	66.5	1.26488e-06	25	0	28.941	51	140058	2	829.401	1657.79	0.56071	76.1199	8105	8105	MS2	9/150	9	150	Peptide50mM.raw
		High				AEAESLYQSK	1771	Unambiguous	1	1	P04264		CID	1	0	1	1		5.4102e+07	97	38	26	66.42	1.10597e-06	23	0	11.2051	9	748674	2	563.275	1125.54	0.110789	32.122	2782	2782	MS2	10/90	10	90	PeptideScramble.raw
				High		TNAENEFVTIKK	2329	Unambiguous	1	1	P04264		CID	1	0	1	1		1.50315e+07	119	44	29	66.4	1.36307e-06	25	1	36.5476	35	183473	2	697.37	1393.73	0.170889	44.5731	4170	4170	MS2	9/124	9	124	Peptide50mM.raw
			High			FLEQQNQVLQTK	2433	Unambiguous	2	2	P04264;P35908		CID	1	0	1	1		1.93509e+08	126	44	28	66.28	1.48368e-06	28	0	5.49347	5	1.31629e+06	2	738.396	1475.79	0.168561	64.8451	6524	6524	MS2	8/120	8	120	Peptide5mM.raw
			High			FLEQQNQVLQTK	2433	Unambiguous	2	2	P04264;P35908		CID	1	0	1	1		1.93509e+08	127	45	28	66.25	1.50582e-06	28	0	4.00028	7	949467	2	738.396	1475.78	-0.245017	64.3168	6462	6462	MS2	8/120	8	120	Peptide5mM.raw
				High		FLEQQNQVLQTK	2433	Unambiguous	2	2	P04264;P35908		CID	1	0	1	1		2.78342e+08	126	44	29	66.23	1.50086e-06	29	0	9.03978	9	723230	2	738.396	1475.79	0.0858454	64.1847	6482	6482	MS2	8/120	8	120	Peptide50mM_130510000824.raw
	High					FLEQQNQVLQTK	2433	Unambiguous	2	2	P04264;P35908		CID	1	0	1	1		1.01439e+08	122	40	28	66.19	1.46666e-06	25	0	7.42756	11	627491	2	738.397	1475.79	0.747569	64.8335	6149	6149	MS2	8/120	8	120	NoPeptide_130510205847.raw
		High				FLEQQNQVLQTK	2433	Unambiguous	2	2	P04264;P35908		CID	1	0	1	1		1.10222e+08	126	39	27	66.19	1.51475e-06	27	0	12.5726	21	303694	2	738.396	1475.79	0.168561	63.9335	6094	6094	MS2	8/120	8	120	PeptideScramble_130510143047.raw
				High		FLEQQNQVLQTK	2433	Unambiguous	2	2	P04264;P35908		CID	1	0	1	1		3.0522e+08	126	44	29	66.19	1.51475e-06	29	0	8.43858	9	727319	2	738.396	1475.79	0.251276	63.7469	6567	6567	MS2	8/120	8	120	Peptide50mM.raw
			High			FLEQQNQVLQTK	2433	Unambiguous	2	2	P04264;P35908		CID	1	0	1	1		1.43205e+08	126	44	28	66.18	1.51824e-06	28	0	6.15061	6	1.072e+06	2	738.396	1475.79	-0.162301	64.9536	6334	6334	MS2	8/120	8	120	Peptide5mM_130510063628.raw
		High				FLEQQNQVLQTK	2433	Unambiguous	2	2	P04264;P35908		CID	1	0	1	1		1.10222e+08	126	39	27	66.17	1.52174e-06	27	0	8.90146	6	1.15363e+06	2	738.396	1475.79	0.251276	64.4878	6158	6158	MS2	8/120	8	120	PeptideScramble_130510143047.raw
	High					FLEQQNQVLQTK	2433	Unambiguous	2	2	P04264;P35908		CID	1	0	1	1		1.12543e+08	126	40	29	66.16	1.52525e-06	29	0	12.3819	13	474558	2	738.396	1475.79	0.251276	64.4389	6223	6223	MS2	8/120	8	120	NoPeptide.raw
	High					FLEQQNQVLQTK	2433	Unambiguous	2	2	P04264;P35908		CID	1	0	1	1		1.12543e+08	126	40	29	66.16	1.52525e-06	29	0	8.60318	8	841440	2	738.397	1475.79	0.582138	65.0062	6288	6288	MS2	8/120	8	120	NoPeptide.raw
			High			FLEQQNQVLQTK	2433	Unambiguous	2	2	P04264;P35908		CID	1	0	1	1		1.43205e+08	127	45	28	66.16	1.53735e-06	28	0	1.98695	12	554273	2	738.396	1475.78	-0.575879	64.4048	6272	6272	MS2	8/120	8	120	Peptide5mM_130510063628.raw
		High				FLEQQNQVLQTK	2433	Unambiguous	2	2	P04264;P35908		CID	1	0	1	1		2.17251e+08	126	39	27	66.12	1.53936e-06	27	0	3.30911	7	938238	2	738.396	1475.79	0.168561	64.3974	6728	6728	MS2	8/120	8	120	PeptideScramble.raw
					High	FLEQQNQVLQTK	2433	Unambiguous	2	2	P04264;P35908		CID	1	0	1	1		142984210	121	32	21	66.11	1.48168e-06	18	0	4.97274	16	421168	2	738.397	1475.79	1.16115	63.3482	7315	7315	MS2	8/120	8	120	Beads.raw
				High		NmQDmVEDYR	2200	Unambiguous	1	1	P04264	M2(Oxidation); M5(Oxidation)	CID	1	0	1	1		1.19056e+07	7	32	17	66.04	8.711e-08	17	0	20.6125	52	148960	2	666.763	1332.52	0.119787	35.2912	3098	3098	MS2	7/98	7	98	Peptide50mM.raw
				High		NmQDmVEDYR	2200	Unambiguous	1	1	P04264	M2(Oxidation); M5(Oxidation)	CID	1	0	1	1		1.96605e+07	7	32	17	66.02	8.75121e-08	17	0	20.1283	35	181561	2	666.763	1332.52	0.0281788	33.5265	2899	2899	MS2	7/98	7	98	Peptide50mM.raw
				High		NmQDmVEDYR	2200	Unambiguous	1	1	P04264	M2(Oxidation); M5(Oxidation)	CID	1	0	1	1		1.19056e+07	7	32	17	66.02	8.75121e-08	17	0	16.0418	62	110756	2	666.763	1332.52	0.119787	34.7043	3031	3031	MS2	7/98	7	98	Peptide50mM.raw
	High					FLEQQNQVLQTK	2433	Unambiguous	2	2	P04264;P35908		CID	1	0	1	1		1.01439e+08	127	40	29	65.96	1.60981e-06	29	0	20.8126	12	602428	2	738.396	1475.78	-0.327732	65.3919	6214	6214	MS2	8/120	8	120	NoPeptide_130510205847.raw
			High			LNDLEDALQQAK	2253	Unambiguous	1	1	P04264		CID	1	0	1	1		1.34492e+08	130	45	28	65.87	1.68234e-06	28	0	24.0778	13	529457	2	679.351	1357.7	-0.271881	86.3322	9058	9058	MS2	20/114	20	114	Peptide5mM.raw
				High		SLDLDSIIAEVK	2118	Unambiguous	1	1	P04264		CID	1	0	1	1		1.62403e+08	152	45	30	65.7	2.04557e-06	30	0	6.61586	12	531045	2	651.862	1302.72	0.425681	115.208	12807	12807	MS2	9/106	9	106	Peptide50mM.raw
	High					LNDLEDALQQAK	2253	Unambiguous	1	1	P04264		CID	1	0	1	1		55641897	130	40	29	65.62	1.78202e-06	29	0	21.1376	19	360354	2	679.352	1357.7	0.177669	86.7329	8727	8727	MS2	9/114	9	114	NoPeptide.raw
			High			THNLEPYFESFINNLR	3085	Unambiguous	1	1	P04264		CID	1	0	1	1		109040629	132	45	28	65.47	1.87303e-06	28	0	0	9	408383	3	665.331	1993.98	0.217991	113.377	11941	11941	MS2	21/164	21	164	Peptide5mM_130510063628.raw
				High		THNLEPYFESFINNLR	3085	Unambiguous	1	1	P04264		CID	1	0	1	1		147199055	132	45	30	65.1	2.03959e-06	30	0	0	6	725767	3	665.331	1993.98	0.30982	113.279	12569	12569	MS2	16/164	16	164	Peptide50mM.raw
			High			LNDLEDALQQAK	2253	Unambiguous	1	1	P04264		CID	1	0	1	1		1.10991e+08	130	45	28	65.05	2.03195e-06	28	0	6.75156	9	753248	2	679.351	1357.7	-0.181971	86.3872	8777	8777	MS2	10/114	10	114	Peptide5mM_130510063628.raw
					High	TNAENEFVTIK	2046	Unambiguous	1	1	P04264		CID	1	0	1	1		8.2837e+07	140	33	22	65.04	2.1933e-06	19	0	20.6746	24	249602	2	633.323	1265.64	0.573428	62.9024	7258	7258	MS2	8/114	8	114	Beads.raw
	High					TNAENEFVTIK	2046	Unambiguous	1	1	P04264		CID	1	0	1	1		5.79398e+07	137	40	29	64.96	2.1862e-06	27	0	35.0626	29	223021	2	633.321	1265.63	-2.51297	64.0028	6173	6173	MS2	8/114	8	114	NoPeptide.raw
				High		TNAENEFVTIK	2046	Unambiguous	1	1	P04264		CID	1	0	1	1		1.7411e+08	134	45	30	64.79	2.22369e-06	29	0	35.9699	11	572003	2	633.322	1265.64	-1.16267	63.279	6508	6508	MS2	8/114	8	114	Peptide50mM.raw
		High				FLEQQNQVLQTK	2433	Unambiguous	2	2	P04264;P35908		CID	1	0	1	1		2.17251e+08	127	39	27	64.56	2.22215e-06	27	0	8.56023	4	1.83505e+06	2	738.396	1475.78	-0.410448	64.9216	6793	6793	MS2	10/120	10	120	PeptideScramble.raw
					High	SLNNQFASFIDK	2298	Unambiguous	1	1	P04264		CID	1	0	1	1		91146970	121	32	21	64.53	2.13184e-06	21	0	28.0396	23	288933	2	692.349	1383.69	-0.35728	102.848	12098	12098	MS2	7/126	7	126	Beads_130509174016.raw
				High		LNDLEDALQQAK	2253	Unambiguous	1	1	P04264		CID	1	0	1	1		1.55957e+08	137	45	30	64.49	2.43607e-06	28	0	19.5158	12	544527	2	679.352	1357.7	0.357489	86.3676	9130	9130	MS2	10/114	10	114	Peptide50mM_130510000824.raw
					High	SLNNQFASFIDK	2298	Unambiguous	1	1	P04264		CID	1	0	1	1		6.88825e+07	111	32	21	64.35	2.03842e-06	21	0	34.7279	62	103699	2	692.349	1383.69	0.436707	102.627	11862	11862	MS2	7/126	7	126	Beads.raw
	High					LNDLEDALQQAK	2253	Unambiguous	1	1	P04264		CID	1	0	1	1		5.23295e+07	145	40	29	63.73	3.07141e-06	29	0	21.4333	15	449458	2	679.352	1357.7	0.447399	87.108	8622	8622	MS2	9/114	9	114	NoPeptide_130510205847.raw
	High					SLNNQFASFIDK	2298	Unambiguous	1	1	P04264		CID	1	0	1	1		8.78434e+07	111	39	28	63.55	2.45072e-06	28	0	8.17926	11	637219	2	692.349	1383.69	0.524928	103.989	10584	10584	MS2	8/126	8	126	NoPeptide.raw
		High				SLNNQFASFIDK	2298	Unambiguous	1	1	P04264		CID	1	0	1	1		1.30719e+08	102	38	26	63.55	2.25201e-06	26	0	13.234	8	806117	2	692.348	1383.69	-1.23949	103.789	11378	11378	MS2	8/126	8	126	PeptideScramble.raw
			High			SLNNQFASFIDK	2298	Unambiguous	1	1	P04264		CID	1	0	1	1		193878112	126	44	28	63.46	2.84015e-06	28	0	25.0614	6	1.20866e+06	2	692.349	1383.69	-0.180839	103.24	10990	10990	MS2	8/126	8	126	Peptide5mM.raw
				High		SLNNQFASFIDK	2298	Unambiguous	1	1	P04264		CID	1	0	1	1		270771889	100	43	28	63.38	2.29599e-06	28	0	29.6809	9	656164	2	692.348	1383.69	-1.15127	102.844	11224	11224	MS2	8/126	8	126	Peptide50mM.raw
		High				SLNNQFASFIDK	2298	Unambiguous	1	1	P04264		CID	1	0	1	1		1.30719e+08	100	38	26	63.13	2.43204e-06	26	0	20.8477	14	476583	2	692.348	1383.69	-0.974827	103.247	11310	11310	MS2	8/126	8	126	PeptideScramble.raw
			High			LALDLEIATYR	7029	Unambiguous	3	3	P04264;P08729;P05787		CID	1	0	1	2		3.79069e+07	99	43	27	62.44	2.82231e-06	27	0	13.5337	27	253876	2	639.359	1277.71	0.459876	108.934	11725	11725	MS2	7/90	7	90	Peptide5mM.raw
				High		TNAENEFVTIK	2046	Unambiguous	1	1	P04264		CID	1	0	1	1		1.7411e+08	135	45	30	62.43	3.85748e-06	27	0	9.78157	3	1.98043e+06	2	633.322	1265.64	0.0911796	63.7981	6573	6573	MS2	8/114	8	114	Peptide50mM.raw
					High	LALDLEIATYR	7029	Unambiguous	3	3	P04264;P08729;P05787		CID	1	0	1	2		7.14163e+08	96	31	20	62.29	2.83297e-06	20	0	13.1817	7	864833	2	639.359	1277.71	0.937567	108.085	12564	12564	MS2	7/90	7	90	Beads.raw
		High				TNAENEFVTIK	2046	Unambiguous	1	1	P04264		CID	1	0	1	1		1.30287e+08	133	39	27	62.24	3.97028e-06	24	0	21.8892	9	686980	2	633.32	1265.63	-3.28457	63.9819	6675	6675	MS2	8/114	8	114	PeptideScramble.raw
				High		LNDLEDALQQAK	2253	Unambiguous	1	1	P04264		CID	1	0	1	1		1.73428e+08	132	45	30	62.22	3.95862e-06	30	0	14.5517	7	912685	2	679.352	1357.7	0.267579	85.8779	9273	9273	MS2	17/114	17	114	Peptide50mM.raw
		High				NmQDmVEDYR	2200	Unambiguous	1	1	P04264	M2(Oxidation); M5(Oxidation)	CID	1	0	1	1		4718375	7	26	14	61.77	2.32846e-07	14	0	9.18844	74	97492.1	2	666.763	1332.52	-0.0634299	34.8189	2860	2860	MS2	7/98	7	98	PeptideScramble_130510143047.raw
			High			NmQDmVEDYR	2200	Unambiguous	1	1	P04264	M2(Oxidation); M5(Oxidation)	CID	1	0	1	1		6.27743e+06	7	32	15	61.68	2.37721e-07	15	0	14.6588	73	103103	2	666.764	1332.52	0.303005	35.297	3043	3043	MS2	7/98	7	98	Peptide5mM.raw
			High			TNAENEFVTIK	2046	Unambiguous	1	1	P04264		CID	1	0	1	1		1.29023e+08	135	45	28	61.67	4.59519e-06	25	0	30.058	21	269444	2	633.321	1265.64	-1.64492	63.7826	6400	6400	MS2	9/114	9	114	Peptide5mM.raw
				High		NmQDmVEDYR	2200	Unambiguous	1	1	P04264	M2(Oxidation); M5(Oxidation)	CID	1	0	1	1		1.08656e+07	7	32	17	61.54	2.45509e-07	17	0	17.1062	83	87689.6	2	666.764	1332.52	0.852656	35.247	3028	3028	MS2	7/98	7	98	Peptide50mM_130510000824.raw
				High		NmQDmVEDYR	2200	Unambiguous	1	1	P04264	M2(Oxidation); M5(Oxidation)	CID	1	0	1	1		1.8362e+07	7	32	17	61.49	2.48352e-07	17	0	21.6445	48	129095	2	666.764	1332.52	0.211396	33.4411	2830	2830	MS2	7/98	7	98	Peptide50mM_130510000824.raw
			High			NmQDmVEDYR	2200	Unambiguous	1	1	P04264	M2(Oxidation); M5(Oxidation)	CID	1	0	1	1		7.06607e+06	7	32	15	61.48	2.48925e-07	15	0	23.4665	59	115274	2	666.764	1332.52	0.211396	34.6552	2972	2972	MS2	7/98	7	98	Peptide5mM.raw
				High		NmQDmVEDYR	2200	Unambiguous	1	1	P04264	M2(Oxidation); M5(Oxidation)	CID	1	0	1	1		1.8362e+07	7	32	17	61.41	2.52969e-07	17	0	21.3641	35	181343	2	666.763	1332.52	-0.0634299	34.0331	2895	2895	MS2	7/98	7	98	Peptide50mM_130510000824.raw
	High					THNLEPYFESFINNLR	3085	Unambiguous	1	1	P04264		CID	1	0	1	1		5.30271e+07	123	40	28	60.95	4.94169e-06	28	0	0	14	238657	3	665.329	1993.97	-2.81238	113.547	11769	11769	MS2	19/164	19	164	NoPeptide.raw
			High			THNLEPYFESFINNLR	3085	Unambiguous	1	1	P04264		CID	1	0	1	1		109040629	134	45	28	60.76	5.62438e-06	28	0	0	9	495948	3	665.33	1993.98	-0.424814	113.866	12001	12001	MS2	11/164	11	164	Peptide5mM_130510063628.raw
					High	FLEQQNQVLQTK	2433	Unambiguous	2	2	P04264;P35908		CID	1	0	1	1		142984210	126	33	21	60.76	5.2886e-06	19	0	10.7266	58	123670	2	738.396	1475.79	-0.0795856	64.4587	7456	7456	MS2	8/120	8	120	Beads.raw
			High			THNLEPYFESFINNLR	3085	Unambiguous	1	1	P04264		CID	1	0	1	1		2.3457e+07	128	45	28	60.59	5.58702e-06	23	0	0	37	209763	2	997.491	1993.97	-0.969047	113.46	11952	11952	MS2	20/164	20	164	Peptide5mM_130510063628.raw
				High		YEELQITAGR	1883	Unambiguous	1	1	P04264		CID	1	0	1	1		175042110	130	45	30	60.38	5.95543e-06	30	0	2.92051	3	1.85777e+06	2	590.304	1179.6	0.241019	63.0365	6336	6336	MS2	15/92	15	92	Peptide50mM_130510000824.raw
		High				THNLEPYFESFINNLR	3085	Unambiguous	1	1	P04264		CID	1	0	1	1		7.8205e+07	134	39	27	60.29	6.26722e-06	27	0	0	6	529948	3	665.329	1993.97	-1.6186	113.465	11743	11743	MS2	21/164	21	164	PeptideScramble_130510143047.raw
					High	YEELQITAGR	1883	Unambiguous	1	1	P04264		CID	1	0	1	1		8.91659e+07	115	32	21	60.21	5.47858e-06	21	0	22.3039	5	1.32076e+06	2	590.304	1179.6	-0.172918	61.9424	7128	7128	MS2	15/92	15	92	Beads.raw
			High			YEELQITAGR	1883	Unambiguous	1	1	P04264		CID	1	0	1	1		1.07797e+08	115	44	28	60.19	5.50387e-06	28	0	1.05588	5	1.23348e+06	2	590.304	1179.6	0.0340505	63.0855	6125	6125	MS2	15/92	15	92	Peptide5mM_130510063628.raw
		High				YEELQITAGR	1883	Unambiguous	1	1	P04264		CID	1	0	1	1		7.27089e+07	116	39	27	60.12	5.64193e-06	27	0	4.08328	7	870224	2	590.304	1179.6	0.137535	62.7791	5960	5960	MS2	15/92	15	92	PeptideScramble_130510143047.raw
		High				THNLEPYFESFINNLR	3085	Unambiguous	1	1	P04264		CID	1	0	1	1		88406308	129	39	27	60.12	6.27422e-06	27	0	0	7	573176	3	665.33	1993.98	-0.792132	113.448	12604	12604	MS2	22/164	22	164	PeptideScramble.raw
		High				YEELQITAGR	1883	Unambiguous	1	1	P04264		CID	1	0	1	1		127808917	130	39	27	60.1	6.35204e-06	27	0	4.15295	4	1.44302e+06	2	590.304	1179.6	0.241019	63.1064	6565	6565	MS2	15/92	15	92	PeptideScramble.raw
				High		IEISELNR	1361	Unambiguous	2	2	P04264;P35908		CID	1	0	1	1		1.95864e+08	161	46	30	60	8.05e-06	30	0	1.71332	2	3.13885e+06	2	487.269	973.531	-0.47348	58.3523	5889	5889	MS2	6/64	6	64	Peptide50mM.raw
		High				TNAENEFVTIKK	2329	Unambiguous	1	1	P04264		CID	1	0	1	1		2.40984e+06	119	39	27	59.84	6.17329e-06	27	1	36.7323	100	37888.7	2	697.37	1393.73	0.170889	44.8776	3930	3930	MS2	9/124	9	124	PeptideScramble_130510143047.raw
				High		THNLEPYFESFINNLR	3085	Unambiguous	1	1	P04264		CID	1	0	1	1		1.42026e+08	133	45	30	59.84	6.89956e-06	30	0	4.72085	5	557644	3	665.33	1993.98	-0.700303	113.874	12422	12422	MS2	20/164	20	164	Peptide50mM_130510000824.raw
			High			TNAENEFVTIK	2046	Unambiguous	1	1	P04264		CID	1	0	1	1		1.29023e+08	134	45	28	59.75	7.097e-06	27	0	10.7455	4	1.51237e+06	2	633.322	1265.64	-0.776868	64.3109	6461	6461	MS2	8/114	8	114	Peptide5mM.raw
			High			TNAENEFVTIK	2046	Unambiguous	1	1	P04264		CID	1	0	1	1		1.05345e+08	135	45	28	59.7	7.23276e-06	28	0	9.11432	7	1.00678e+06	2	633.322	1265.64	-0.00527007	64.5587	6290	6290	MS2	8/114	8	114	Peptide5mM_130510063628.raw
			High			THNLEPYFESFINNLR	3085	Unambiguous	1	1	P04264		CID	1	0	1	1		1.12395e+08	134	45	28	59.62	7.31265e-06	28	0	0	6	739039	3	665.33	1993.98	-0.424814	113.833	12345	12345	MS2	21/164	21	164	Peptide5mM.raw
	High					SLNNQFASFIDK	2298	Unambiguous	1	1	P04264		CID	1	0	1	1		8.78434e+07	121	40	28	59.5	6.78821e-06	28	0	28.112	12	589948	2	692.349	1383.69	-0.445501	103.439	10516	10516	MS2	7/126	7	126	NoPeptide.raw
		High				TNAENEFVTIK	2046	Unambiguous	1	1	P04264		CID	1	0	1	1		1.30287e+08	140	39	27	59.47	7.90857e-06	25	0	11.3272	5	1333909	2	633.323	1265.64	0.669877	64.4897	6739	6739	MS2	8/114	8	114	PeptideScramble.raw
			High			SLNNQFASFIDK	2298	Unambiguous	1	1	P04264		CID	1	0	1	1		1.7645e+08	120	44	28	59.4	6.88892e-06	28	0	33.8622	11	540330	2	692.347	1383.69	-2.38637	103.126	10642	10642	MS2	7/126	7	126	Peptide5mM_130510063628.raw
	High					SLNNQFASFIDK	2298	Unambiguous	1	1	P04264		CID	1	0	1	1		7.5956e+07	120	39	28	59.21	7.197e-06	28	0	38.3174	18	375557	2	692.347	1383.69	-2.29814	103.695	10383	10383	MS2	7/126	7	126	NoPeptide_130510205847.raw
			High			TNAENEFVTIKK	2329	Unambiguous	1	1	P04264		CID	1	0	1	1		1.60859e+07	109	44	27	58.36	7.95054e-06	27	1	7.84232	35	121672	3	465.248	1393.73	-1.10875	45.3891	4078	4078	MS2	15/124	15	124	Peptide5mM_130510063628.raw
	High					YEELQITAGR	1883	Unambiguous	1	1	P04264		CID	1	0	1	1		4.58652e+07	115	39	28	58.35	8.40752e-06	28	0	3.40419	12	535972	2	590.304	1179.6	0.96541	63.1576	6081	6081	MS2	15/92	15	92	NoPeptide.raw
		High				YEELQITAGR	1883	Unambiguous	1	1	P04264		CID	1	0	1	1		127808917	128	39	27	58.31	9.44452e-06	27	0	9.00815	16	441246	2	590.303	1179.6	-1.6217	63.6454	6635	6635	MS2	15/92	15	92	PeptideScramble.raw
					High	LALDLEIATYR	7029	Unambiguous	3	3	P04264;P08729;P05787		CID	1	0	1	2		7.14163e+08	96	31	20	58.09	7.45146e-06	20	0	4.9514	2	3.7536e+06	2	639.359	1277.71	1.0331	108.654	12639	12639	MS2	7/90	7	90	Beads.raw
				High		THNLEPYFESFINNLR	3085	Unambiguous	1	1	P04264		CID	1	0	1	1		1.42026e+08	132	45	30	58.02	1.04122e-05	30	0	1.7433	10	364608	3	665.331	1993.98	0.30982	113.351	12357	12357	MS2	11/164	11	164	Peptide50mM_130510000824.raw
	High					YEELQITAGR	1883	Unambiguous	1	1	P04264		CID	1	0	1	1		4.58652e+07	113	39	28	57.97	9.01672e-06	28	0	24.1295	56	108587	2	590.306	1179.6	3.44903	62.6203	6020	6020	MS2	8/92	8	92	NoPeptide.raw
				High		YEELQITAGR	1883	Unambiguous	1	1	P04264		CID	1	0	1	1		200175630	115	44	29	57.72	9.72004e-06	29	0	1.93296	3	2.30601e+06	2	590.304	1179.6	0.0340505	62.521	6410	6410	MS2	8/92	8	92	Peptide50mM.raw
					High	NKYEDEINKR	2148	Unambiguous	4	4	P05787;P04264;P13647;P02538		CID	1	0	1	1		2909627307	157	34	22	57.67	1.34236e-05	16	2	17.7653	6	737216	3	436.889	1308.65	-0.350401	22.7931	1782	1782	MS2	13/94	13	94	Beads_130509174016.raw
	High					NmQDmVEDYR	2200	Unambiguous	1	1	P04264	M2(Oxidation); M5(Oxidation)	CID	1	0	1	1		4.02449e+06	7	27	16	57.23	6.6232e-07	16	0	19.854	100	57696.3	2	666.763	1332.52	-0.338256	35.5982	2879	2879	MS2	7/98	7	98	NoPeptide_130510205847.raw
		High				TNAENEFVTIK	2046	Unambiguous	1	1	P04264		CID	1	0	1	1		7.98445e+07	135	39	27	56.88	1.38453e-05	25	0	11.9819	8	819917	2	633.322	1265.64	-0.00527007	64.1095	6114	6114	MS2	8/114	8	114	PeptideScramble_130510143047.raw
	High					YEELQITAGR	1883	Unambiguous	1	1	P04264		CID	1	0	1	1		4.69462e+07	112	39	28	56.8	1.17001e-05	28	0	8.27551	41	140533	2	590.305	1179.6	1.17238	63.0717	5957	5957	MS2	15/92	15	92	NoPeptide_130510205847.raw
				High		YEELQITAGR	1883	Unambiguous	1	1	P04264		CID	1	0	1	1		175042110	115	44	29	56.76	1.21246e-05	29	0	10.5826	11	557466	2	590.304	1179.6	0.96541	62.4852	6270	6270	MS2	15/92	15	92	Peptide50mM_130510000824.raw
				High		AEAESLYQSK	1771	Unambiguous	1	1	P04264		CID	1	0	1	1		6.87334e+07	97	43	28	56.65	1.04892e-05	26	0	15.0508	7	872794	2	563.275	1125.54	0.110789	31.6574	2687	2687	MS2	16/90	16	90	Peptide50mM.raw
			High			YEELQITAGR	1883	Unambiguous	1	1	P04264		CID	1	0	1	1		1.33653e+08	130	45	28	56.57	1.4319e-05	28	0	3.66305	16	424973	2	590.304	1179.6	0.241019	63.4697	6361	6361	MS2	15/92	15	92	Peptide5mM.raw
			High			MSGEcAPNVSVSVSTSHTTISGGGSR	3228	Unambiguous	1	1	P04264	C5(Carbamidomethyl)	CID	1	0	1	1		1.52524e+07	47	40	24	56.5	5.26099e-06	24	0	0	31	115984	3	855.727	2565.17	0.0233921	68.1658	6694	6694	MS2	25/282	25	282	Peptide5mM_130510063628.raw
				High		THNLEPYFESFINNLR	3085	Unambiguous	1	1	P04264		CID	1	0	1	1		147199055	139	45	30	56.43	1.58119e-05	30	0	4.53471	9	495270	3	665.33	1993.98	-0.149326	113.836	12638	12638	MS2	19/164	19	164	Peptide50mM.raw
			High			YEELQITAGR	1883	Unambiguous	1	1	P04264		CID	1	0	1	1		1.33653e+08	110	44	27	56.24	1.30726e-05	27	0	2.8292	4	1.64677e+06	2	590.304	1179.6	0.447988	62.9149	6296	6296	MS2	8/92	8	92	Peptide5mM.raw
				High		YEELQITAGR	1883	Unambiguous	1	1	P04264		CID	1	0	1	1		200175630	115	44	29	56.11	1.40821e-05	29	0	7.03777	14	440072	2	590.304	1179.6	0.861925	61.9935	6344	6344	MS2	8/92	8	92	Peptide50mM.raw
			High			YEELQITAGR	1883	Unambiguous	1	1	P04264		CID	1	0	1	1		1.33653e+08	117	44	28	56.05	1.45263e-05	28	0	10.3759	32	226365	2	590.305	1179.6	1.79328	62.4044	6238	6238	MS2	8/92	8	92	Peptide5mM.raw
		High				YEELQITAGR	1883	Unambiguous	1	1	P04264		CID	1	0	1	1		127808917	130	39	27	55.95	1.65163e-05	27	0	9.89599	20	345333	2	590.304	1179.6	0.344504	62.6119	6505	6505	MS2	8/92	8	92	PeptideScramble.raw
		High				LALDLEIATYR	7029	Unambiguous	3	3	P04264;P08729;P05787		CID	1	0	1	2		2.49207e+07	96	38	26	55.8	1.26253e-05	26	0	30.6512	21	293397	2	639.359	1277.71	-0.208893	108.848	11178	11178	MS2	16/90	16	90	PeptideScramble_130510143047.raw
				High		TNAENEFVTIK	2046	Unambiguous	1	1	P04264		CID	1	0	1	1		1.56895e+08	134	45	30	55.69	1.80749e-05	26	0	9.21523	4	1.70888e+06	2	633.322	1265.64	-0.391069	64.1715	6480	6480	MS2	8/114	8	114	Peptide50mM_130510000824.raw
		High				IEISELNR	1361	Unambiguous	2	2	P04264;P35908		CID	1	0	1	1		68442303	159	40	28	55.67	2.1546e-05	28	0	0.934552	5	1300046	2	487.269	973.531	0.0280771	58.4945	5472	5472	MS2	6/64	6	64	PeptideScramble_130510143047.raw
					High	YEELQITAGR	1883	Unambiguous	1	1	P04264		CID	1	0	1	1		81082411	115	32	21	55.25	1.7166e-05	21	0	21.0561	5	1.13059e+06	2	590.303	1179.6	-0.690341	62.4503	7146	7146	MS2	15/92	15	92	Beads_130509174016.raw
				High		AEAESLYQSK	1771	Unambiguous	1	1	P04264		CID	1	0	1	1		6.05867e+07	77	42	27	55.19	1.16536e-05	26	0	16.6295	10	643324	2	563.275	1125.54	0.978425	32.1849	2693	2693	MS2	14/90	14	90	Peptide50mM_130510000824.raw
	High					NKYEDEINKR	2148	Unambiguous	4	4	P05787;P04264;P13647;P02538		CID	1	0	1	1		4.70502e+07	136	40	29	55.16	2.07257e-05	26	2	8.03366	25	186123	3	436.89	1308.65	0.209274	22.8099	1603	1603	MS2	14/94	14	94	NoPeptide.raw
			High			YEELQITAGR	1883	Unambiguous	1	1	P04264		CID	1	0	1	1		1.07797e+08	112	44	27	55.14	1.7147e-05	26	0	13.8627	22	301446	2	590.305	1179.6	1.17238	62.5711	6070	6070	MS2	8/92	8	92	Peptide5mM_130510063628.raw
		High				YEELQITAGR	1883	Unambiguous	1	1	P04264		CID	1	0	1	1		7.27089e+07	115	39	27	54.9	1.86066e-05	27	0	12.2212	36	156244	2	590.304	1179.6	-0.172918	62.2329	5899	5899	MS2	15/92	15	92	PeptideScramble_130510143047.raw
	High					QISNLQQSISDAEQR	2818	Unambiguous	1	1	P04264		CID	1	0	1	1		2.07385e+07	121	40	28	54.55	2.12205e-05	24	0	8.56733	30	129980	3	572.955	1716.85	0.135275	77.4454	7588	7588	MS2	11/160	11	160	NoPeptide_130510205847.raw
		High				THNLEPYFESFINNLR	3085	Unambiguous	1	1	P04264		CID	1	0	1	1		88406308	128	39	27	54.44	2.3024e-05	27	0	0	17	205629	3	665.33	1993.97	-1.25128	114.112	12683	12683	MS2	15/164	15	164	PeptideScramble.raw
	High					TNAENEFVTIK	2046	Unambiguous	1	1	P04264		CID	1	0	1	1		6.19905e+07	134	40	29	54.32	2.47785e-05	27	0	18.3554	10	640957	2	633.322	1265.64	-0.391069	64.9057	6158	6158	MS2	8/114	8	114	NoPeptide_130510205847.raw
			High			AEAESLYQSK	1771	Unambiguous	1	1	P04264		CID	1	0	1	1		5.85121e+07	97	43	27	54.18	1.85243e-05	25	0	9.11562	10	654371	2	563.275	1125.54	0.00233387	32.0174	2684	2684	MS2	13/90	13	90	Peptide5mM.raw
		High				NKYEDEINKR	2148	Unambiguous	4	4	P05787;P04264;P13647;P02538		CID	1	0	1	1		4.15719e+07	137	39	27	54.17	2.62235e-05	22	2	15.1185	30	170894	3	436.889	1308.65	-1.46975	23.2521	1664	1664	MS2	12/94	12	94	PeptideScramble_130510143047.raw
				High		LALDLEIATYR	7029	Unambiguous	3	3	P04264;P08729;P05787		CID	1	0	1	2		4.47406e+07	95	43	28	54.14	1.83102e-05	28	0	27.0075	14	466281	2	639.358	1277.71	-0.495508	108.824	11997	11997	MS2	16/90	16	90	Peptide50mM.raw
					High	NKYEDEINKR	2148	Unambiguous	4	4	P05787;P04264;P13647;P02538		CID	1	0	1	1		2909627307	137	33	22	54.07	2.68343e-05	20	2	3.19234	0	40226104	3	436.889	1308.65	-1.05	23.3092	1857	1857	MS2	13/94	13	94	Beads_130509174016.raw
		High				LALDLEIATYR	7029	Unambiguous	3	3	P04264;P08729;P05787		CID	1	0	1	2		28258444	96	38	26	53.97	1.92416e-05	26	0	22.7949	14	502308	2	639.358	1277.71	-1.45089	109.004	12043	12043	MS2	7/90	7	90	PeptideScramble.raw
	High					THNLEPYFESFINNLR	3085	Unambiguous	1	1	P04264		CID	1	0	1	1		5.30271e+07	131	40	29	53.92	2.65608e-05	29	0	0	20	200195	3	665.329	1993.97	-2.44506	114.087	11835	11835	MS2	21/164	21	164	NoPeptide.raw
					High	TNAENEFVTIK	2046	Unambiguous	1	1	P04264		CID	1	0	1	1		88338530	135	33	22	53.91	2.74349e-05	22	0	2.62512	6	1118630	2	633.322	1265.64	0.0911796	63.871	7336	7336	MS2	8/114	8	114	Beads_130509174016.raw
		High				TNAENEFVTIK	2046	Unambiguous	1	1	P04264		CID	1	0	1	1		7.98445e+07	137	39	27	53.87	2.8099e-05	24	0	33.5819	17	346313	2	633.321	1265.63	-2.41652	63.5485	6049	6049	MS2	7/114	7	114	PeptideScramble_130510143047.raw
				High		TNAENEFVTIK	2046	Unambiguous	1	1	P04264		CID	1	0	1	1		1.56895e+08	149	45	30	53.84	3.0772e-05	30	0	39.9061	19	297523	2	633.321	1265.63	-2.03072	63.6741	6418	6418	MS2	7/114	7	114	Peptide50mM_130510000824.raw
			High			NmQDmVEDYR	2200	Unambiguous	1	1	P04264	M2(Oxidation); M5(Oxidation)	CID	1	0	1	1		5699901	7	32	15	53.79	1.46241e-06	15	0	15.4829	89	80993	2	666.763	1332.52	0.119787	35.5748	3027	3027	MS2	7/98	7	98	Peptide5mM_130510063628.raw
					High	TNAENEFVTIK	2046	Unambiguous	1	1	P04264		CID	1	0	1	1		8.2837e+07	135	33	22	53.76	2.8399e-05	18	0	4.62232	9	717878	2	633.322	1265.64	-0.10172	63.4636	7331	7331	MS2	8/114	8	114	Beads.raw
		High				NmQDmVEDYR	2200	Unambiguous	1	1	P04264	M2(Oxidation); M5(Oxidation)	CID	1	0	1	1		5553394	7	26	14	53.72	1.48617e-06	14	0	18.1423	100	66737.5	2	666.763	1332.52	-0.429865	35.3846	2918	2918	MS2	6/98	6	98	PeptideScramble_130510143047.raw
	High					TNAENEFVTIK	2046	Unambiguous	1	1	P04264		CID	1	0	1	1		5.79398e+07	135	40	29	53.71	2.87279e-05	26	0	13.3106	9	677856	2	633.322	1265.64	-0.00527007	64.5511	6235	6235	MS2	7/114	7	114	NoPeptide.raw
		High				NmQDmVEDYR	2200	Unambiguous	1	1	P04264	M2(Oxidation); M5(Oxidation)	CID	1	0	1	1		1.11228e+07	7	26	14	53.71	1.48959e-06	14	0	13.9181	55	113073	2	666.763	1332.52	0.119787	35.4507	3163	3163	MS2	7/98	7	98	PeptideScramble.raw
	High					TNAENEFVTIK	2046	Unambiguous	1	1	P04264		CID	1	0	1	1		6.19905e+07	135	40	29	53.68	2.8927e-05	27	0	46.4216	53	94627.7	2	633.321	1265.64	-1.45202	64.2767	6090	6090	MS2	6/114	6	114	NoPeptide_130510205847.raw
		High				NKYEDEINKR	2148	Unambiguous	4	4	P05787;P04264;P13647;P02538		CID	1	0	1	1		7.32694e+07	138	39	27	53.63	2.99123e-05	22	2	9.65714	11	394374	3	436.889	1308.65	-0.49032	23.2497	1761	1761	MS2	14/94	14	94	PeptideScramble.raw
			High			YEELQITAGR	1883	Unambiguous	1	1	P04264		CID	1	0	1	1		1.07797e+08	117	44	28	53.54	2.58914e-05	28	0	15.4447	27	235107	2	590.305	1179.6	1.89677	63.6785	6192	6192	MS2	15/92	15	92	Peptide5mM_130510063628.raw
		High				THNLEPYFESFINNLR	3085	Unambiguous	1	1	P04264		CID	1	0	1	1		1.8592e+07	131	39	27	53.45	2.95966e-05	22	0	14.2948	36	119629	2	997.49	1993.97	-1.58124	113.479	12608	12608	MS2	11/164	11	164	PeptideScramble.raw
					High	TNAENEFVTIK	2046	Unambiguous	1	1	P04264		CID	1	0	1	1		88338530	131	33	21	53.07	3.23029e-05	18	0	14.8669	21	250605	2	633.323	1265.64	0.959226	63.3731	7271	7271	MS2	7/114	7	114	Beads_130509174016.raw
					High	LALDLEIATYR	7029	Unambiguous	3	3	P04264;P08729;P05787		CID	1	0	1	2		1.71663e+06	96	31	20	52.78	2.5307e-05	20	0	7.63609	100	14279.2	2	639.36	1277.71	2.08402	131.38	14955	14955	MS2	7/90	7	90	Beads.raw
	High					THNLEPYFESFINNLR	3085	Unambiguous	1	1	P04264		CID	1	0	1	1		1.26624e+07	133	40	29	52.69	3.57949e-05	25	0	0	25	185927	2	997.488	1993.97	-3.6015	113.849	11805	11805	MS2	12/164	12	164	NoPeptide.raw
					High	LALDLEIATYR	7029	Unambiguous	3	3	P04264;P08729;P05787		CID	1	0	1	2		1.71663e+06	96	31	20	52.5	2.69924e-05	20	0	6.20373	100	6199.89	2	639.36	1277.71	2.08402	130.88	14917	14917	MS2	16/90	16	90	Beads.raw
					High	LALDLEIATYR	7029	Unambiguous	3	3	P04264;P08729;P05787		CID	1	0	1	2		2.21373e+06	96	31	20	52.47	2.71795e-05	20	0	8.41288	100	18613.4	2	639.36	1277.71	1.60633	131.422	15189	15189	MS2	7/90	7	90	Beads_130509174016.raw
				High		TLLEGEESR	1542	Unambiguous	1	1	P04264		CID	1	0	1	1		1.79826e+08	139	45	30	52.46	3.94444e-05	24	0	1.77175	2	2475440	2	517.262	1033.52	-0.159224	35.2577	3093	3093	MS2	8/78	8	78	Peptide50mM.raw
					High	NKYEDEINKR	2148	Unambiguous	4	4	P05787;P04264;P13647;P02538		CID	1	0	1	1		2.74226e+09	147	33	22	52.33	4.29821e-05	16	2	38.1786	12	395409	3	436.89	1308.65	-0.0705633	22.4878	1768	1768	MS2	14/94	14	94	Beads.raw
				High		NKYEDEINKR	2148	Unambiguous	4	4	P05787;P04264;P13647;P02538		CID	1	0	1	1		1.16449e+08	157	45	30	52.11	4.82914e-05	24	2	7.63699	12	336071	3	436.889	1308.65	-0.280442	22.8624	1720	1720	MS2	14/94	14	94	Peptide50mM.raw
			High			AEAESLYQSK	1771	Unambiguous	1	1	P04264		CID	1	0	1	1		4.45413e+07	76	42	26	52.1	2.34306e-05	25	0	11.1964	25	252797	2	563.275	1125.54	0.327698	32.5405	2705	2705	MS2	13/90	13	90	Peptide5mM_130510063628.raw
					High	NKYEDEINKR	2148	Unambiguous	4	4	P05787;P04264;P13647;P02538		CID	1	0	1	1		1.97734e+09	134	33	22	51.94	4.28622e-05	18	2	2.50759	0	26766424	2	654.831	1308.66	0.592666	23.0211	1842	1842	MS2	8/94	8	94	Beads.raw
					High	LALDLEIATYR	7029	Unambiguous	3	3	P04264;P08729;P05787		CID	1	0	1	2		1.71663e+06	96	31	20	51.92	3.0849e-05	19	0	32.3251	100	3337.3	2	639.36	1277.71	1.41526	130.327	14875	14875	MS2	8/90	8	90	Beads.raw
					High	THNLEPYFESFINNLR	3085	Unambiguous	1	1	P04264		CID	1	0	1	1		1.81136e+07	139	33	22	51.67	4.73135e-05	16	0	7.28895	27	277382	2	997.492	1993.98	-0.295632	113.539	13489	13489	MS2	16/164	16	164	Beads_130509174016.raw
			High			TLLEGEESR	1542	Unambiguous	1	1	P04264		CID	1	0	1	1		1.25091e+08	139	45	28	51.6	4.80823e-05	23	0	0.983138	3	1.86827e+06	2	517.262	1033.52	-0.0411124	35.5297	3068	3068	MS2	8/78	8	78	Peptide5mM.raw
			High			MSGEcAPNVSVSVSTSHTTISGGGSR	3228	Unambiguous	1	1	P04264	C5(Carbamidomethyl)	CID	1	0	1	1		1.82729e+07	43	40	23	51.57	1.49775e-05	23	0	0	20	163910	3	855.727	2565.17	-0.333516	68.1659	6911	6911	MS2	23/282	23	282	Peptide5mM.raw
		High				THNLEPYFESFINNLR	3085	Unambiguous	1	1	P04264		CID	1	0	1	1		7.8205e+07	129	39	27	51.48	4.58733e-05	27	0	7.19111	18	182471	3	665.33	1993.97	-0.883961	114.033	11810	11810	MS2	20/164	20	164	PeptideScramble_130510143047.raw
			High			TNAENEFVTIKK	2329	Unambiguous	1	1	P04264		CID	1	0	1	1		2.11485e+07	117	44	28	51.35	4.28702e-05	27	1	13.4468	34	139806	3	465.249	1393.73	-0.517544	45.3453	4162	4162	MS2	12/124	12	124	Peptide5mM.raw
			High			SLVNLGGSK	1128	Unambiguous	1	1	P04264		CID	1	0	1	1		6.6194e+07	213	47	30	51.28	7.9314e-05	29	0	2.77211	6	963061	2	437.753	874.499	-0.542487	44.7004	4097	4097	MS2	8/88	8	88	Peptide5mM.raw
				High		TNAENEFVTIKK	2329	Unambiguous	1	1	P04264		CID	1	0	1	1		1.36047e+07	120	44	29	51.12	4.63608e-05	24	1	34.6947	36	193302	2	697.37	1393.73	0.346059	44.9227	4124	4124	MS2	8/124	8	124	Peptide50mM_130510000824.raw
					High	NKYEDEINKR	2148	Unambiguous	4	4	P05787;P04264;P13647;P02538		CID	1	0	1	1		1.49493e+09	157	34	22	51.08	6.12167e-05	16	2	1.32767	0	20802938	2	654.831	1308.65	-0.153568	23.315	1858	1858	MS2	8/94	8	94	Beads_130509174016.raw
				High		NKYEDEINKR	2148	Unambiguous	4	4	P05787;P04264;P13647;P02538		CID	1	0	1	1		3.79294e+07	138	45	30	51.02	5.45568e-05	24	2	25.951	40	117416	2	654.83	1308.65	-0.526685	22.8991	1725	1725	MS2	8/94	8	94	Peptide50mM.raw
			High			TLLEGEESR	1542	Unambiguous	1	1	P04264		CID	1	0	1	1		92157199	133	45	28	51	5.28228e-05	23	0	2.30156	4	1437803	2	517.262	1033.52	0.313223	35.8576	3057	3057	MS2	8/78	8	78	Peptide5mM_130510063628.raw
				High		NKYEDEINKR	2148	Unambiguous	4	4	P05787;P04264;P13647;P02538		CID	1	0	1	1		1.20534e+08	157	45	30	50.82	6.49935e-05	24	2	6.51298	5	982261	3	436.89	1308.65	-0.210482	23.5333	1749	1749	MS2	14/94	14	94	Peptide50mM_130510000824.raw
				High		TNAENEFVTIKK	2329	Unambiguous	1	1	P04264		CID	1	0	1	1		2.78495e+07	119	44	29	50.64	5.13472e-05	29	1	6.07047	20	227871	3	465.249	1393.73	-0.648922	45.2699	4160	4160	MS2	14/124	14	124	Peptide50mM_130510000824.raw
		High				NKYEDEINKR	2148	Unambiguous	4	4	P05787;P04264;P13647;P02538		CID	1	0	1	1		4.15719e+07	137	39	27	50.57	6.00746e-05	23	2	26.9751	34	142773	3	436.889	1308.65	-1.05	23.8377	1731	1731	MS2	11/94	11	94	PeptideScramble_130510143047.raw
		High				TLLEGEESR	1542	Unambiguous	1	1	P04264		CID	1	0	1	1		130981957	139	39	27	50.51	6.17995e-05	22	0	3.30789	5	1.31012e+06	2	517.262	1033.52	0.195111	35.8954	3214	3214	MS2	13/78	13	78	PeptideScramble.raw
		High				AQYEDIAQK	1604	Unambiguous	1	1	P04264		CID	1	0	1	1		1.23979e+08	115	39	27	50.48	5.14835e-05	27	0	2.40567	3	1.86067e+06	2	533.264	1065.52	-0.673811	31.9492	2760	2760	MS2	5/80	5	80	PeptideScramble.raw
			High			AQYEDIAQK	1604	Unambiguous	1	1	P04264		CID	1	0	1	1		1.46829e+08	115	44	28	50.33	5.32927e-05	26	0	1.68378	3	2.28628e+06	2	533.264	1065.52	-0.330118	31.73	2650	2650	MS2	5/80	5	80	Peptide5mM.raw
	High					AQYEDIAQK	1604	Unambiguous	1	1	P04264		CID	1	0	1	1		53104301	115	39	28	50.31	5.35387e-05	28	0	2.36746	11	585639	2	533.264	1065.52	-0.673811	32.2376	2531	2531	MS2	5/80	5	80	NoPeptide_130510205847.raw
				High		AQYEDIAQK	1604	Unambiguous	1	1	P04264		CID	1	0	1	1		1.74505e+08	115	44	29	50.25	5.42835e-05	27	0	2.21854	3	2.37965e+06	2	533.264	1065.52	-0.330118	31.4801	2664	2664	MS2	5/80	5	80	Peptide50mM.raw
	High					AEAESLYQSK	1771	Unambiguous	1	1	P04264		CID	1	0	1	1		2.1292e+07	79	38	27	50.23	3.74625e-05	26	0	12.2014	30	210448	2	563.275	1125.54	1.19533	32.3165	2541	2541	MS2	13/90	13	90	NoPeptide_130510205847.raw
			High			TNAENEFVTIK	2046	Unambiguous	1	1	P04264		CID	1	0	1	1		1.05345e+08	134	45	28	50.22	6.36905e-05	25	0	21.1873	14	468112	2	633.322	1265.64	-0.680418	63.9486	6223	6223	MS2	8/114	8	114	Peptide5mM_130510063628.raw
		High				AQYEDIAQK	1604	Unambiguous	1	1	P04264		CID	1	0	1	1		7.02726e+07	115	39	27	50.21	5.47858e-05	25	0	1.06114	6	1.1354e+06	2	533.264	1065.52	-0.673811	32.0738	2581	2581	MS2	5/80	5	80	PeptideScramble_130510143047.raw
	High					AQYEDIAQK	1604	Unambiguous	1	1	P04264		CID	1	0	1	1		5.65697e+07	115	39	28	50.2	5.49121e-05	27	0	3.2067	7	857562	2	533.264	1065.52	-0.559247	31.4789	2502	2502	MS2	5/80	5	80	NoPeptide.raw
	High					AEAESLYQSK	1771	Unambiguous	1	1	P04264		CID	1	0	1	1		2.3121e+07	76	38	26	50.13	3.68794e-05	26	0	14.2658	20	315587	2	563.275	1125.54	0.327698	31.697	2525	2525	MS2	13/90	13	90	NoPeptide.raw
				High		TLLEGEESR	1542	Unambiguous	1	1	P04264		CID	1	0	1	1		1.63621e+08	133	45	30	49.96	6.71153e-05	25	0	2.69924	3	1.9906e+06	2	517.262	1033.52	0.313223	35.7993	3091	3091	MS2	6/78	6	78	Peptide50mM_130510000824.raw
			High			NKYEDEINKR	2148	Unambiguous	4	4	P05787;P04264;P13647;P02538		CID	1	0	1	1		8.92358e+07	137	45	28	49.9	7.00956e-05	24	2	1.71798	5	854902	3	436.889	1308.65	-0.770158	23.4122	1761	1761	MS2	10/94	10	94	Peptide5mM.raw
					High	AEAESLYQSK	1771	Unambiguous	1	1	P04264		CID	1	0	1	1		2.36269e+07	77	30	19	49.79	4.04074e-05	17	0	24.2413	23	246496	2	563.275	1125.54	0.978425	31.4119	3001	3001	MS2	13/90	13	90	Beads_130509174016.raw
	High					NmQDmVEDYR	2200	Unambiguous	1	1	P04264	M2(Oxidation); M5(Oxidation)	CID	1	0	1	1		4.80313e+06	7	27	16	49.65	3.79374e-06	16	0	17.769	98	76323.3	2	666.763	1332.52	-0.155039	35.2341	2893	2893	MS2	6/98	6	98	NoPeptide.raw
		High				SLVNLGGSK	1128	Unambiguous	1	1	P04264		CID	1	0	1	1		3.29978e+07	216	41	29	49.55	0.000119791	29	0	5.71564	15	413037	2	437.753	874.499	0.225252	44.6009	3903	3903	MS2	7/88	7	88	PeptideScramble_130510143047.raw
				High		TNAENEFVTIKK	2329	Unambiguous	1	1	P04264		CID	1	0	1	1		3.25253e+07	117	44	29	49.54	6.50363e-05	29	1	5.62045	12	379412	3	465.249	1393.73	-0.451855	44.7797	4192	4192	MS2	14/124	14	124	Peptide50mM.raw
			High			NmQDmVEDYR	2200	Unambiguous	1	1	P04264	M2(Oxidation); M5(Oxidation)	CID	1	0	1	1		5.78783e+06	7	32	15	49.46	3.9634e-06	15	0	38.2598	100	43163.4	2	666.763	1332.52	-0.246647	34.82	2944	2944	MS2	6/98	6	98	Peptide5mM_130510063628.raw
		High				NmQDmVEDYR	2200	Unambiguous	1	1	P04264	M2(Oxidation); M5(Oxidation)	CID	1	0	1	1		8.90808e+06	7	26	14	49.43	3.99087e-06	14	0	35.5841	61	115872	2	666.763	1332.52	0.119787	34.7707	3083	3083	MS2	6/98	6	98	PeptideScramble.raw
		High				TNAENEFVTIKK	2329	Unambiguous	1	1	P04264		CID	1	0	1	1		5.89005e+06	118	39	27	49.41	6.75853e-05	27	1	46.82	100	52972.2	2	697.37	1393.73	-0.179452	45.0886	4305	4305	MS2	8/124	8	124	PeptideScramble.raw
			High			NKYEDEINKR	2148	Unambiguous	4	4	P05787;P04264;P13647;P02538		CID	1	0	1	1		7.65895e+07	137	45	28	49.2	8.23551e-05	23	2	35.6838	34	126582	3	436.889	1308.65	-0.700199	23.1593	1706	1706	MS2	13/94	13	94	Peptide5mM_130510063628.raw
					High	NKYEDEINKR	2148	Unambiguous	4	4	P05787;P04264;P13647;P02538		CID	1	0	1	1		2.74226e+09	138	33	22	49.17	8.35313e-05	16	2	3.31351	0	33257422	3	436.889	1308.65	-0.49032	23.0153	1841	1841	MS2	14/94	14	94	Beads.raw
	High					NmQDmVEDYR	2200	Unambiguous	1	1	P04264	M2(Oxidation); M5(Oxidation)	CID	1	0	1	1		4.34345e+06	7	27	16	49.04	4.36584e-06	16	0	29.2258	100	58282.2	2	666.763	1332.52	-0.246647	34.9319	2810	2810	MS2	6/98	6	98	NoPeptide_130510205847.raw
					High	THNLEPYFESFINNLR	3085	Unambiguous	1	1	P04264		CID	1	0	1	1		1.83218e+07	137	33	22	49.03	8.56427e-05	16	0	11.4754	33	213151	2	997.49	1993.97	-1.82612	113.367	13252	13252	MS2	20/164	20	164	Beads.raw
					High	LALDLEIATYR	7029	Unambiguous	3	3	P04264;P08729;P05787		CID	1	0	1	2		1.71663e+06	137	33	22	48.95	8.7235e-05	19	0	35.9693	100	3313.07	2	639.361	1277.71	3.0394	129.691	14827	14827	MS2	7/90	7	90	Beads.raw
					High	NKYEDEINKR	2148	Unambiguous	4	4	P05787;P04264;P13647;P02538		CID	1	0	1	1		2.74226e+09	138	33	22	48.94	8.80743e-05	18	2	5.39036	3	1.67966e+06	3	436.889	1308.65	-0.49032	23.5903	1918	1918	MS2	9/94	9	94	Beads.raw
			High			AEAESLYQSK	1771	Unambiguous	1	1	P04264		CID	1	0	1	1		5.85121e+07	97	43	27	48.92	6.2193e-05	24	0	19.5192	35	182469	2	563.275	1125.54	0.00233387	31.4015	2618	2618	MS2	8/90	8	90	Peptide5mM.raw
		High				NKYEDEINKR	2148	Unambiguous	4	4	P05787;P04264;P13647;P02538		CID	1	0	1	1		2.81861e+07	157	40	28	48.87	0.000101829	22	2	18.8289	32	185739	2	654.831	1308.65	-0.340126	23.2747	1765	1765	MS2	8/94	8	94	PeptideScramble.raw
			High			THNLEPYFESFINNLR	3085	Unambiguous	1	1	P04264		CID	1	0	1	1		2.96206e+07	129	45	28	48.72	8.66083e-05	23	0	0	33	129592	2	997.493	1993.98	0.561441	113.428	12296	12296	MS2	12/164	12	164	Peptide5mM.raw
				High		SLVNLGGSK	1128	Unambiguous	1	1	P04264		CID	1	0	1	1		9.1212e+07	213	47	32	48.54	0.000149056	30	0	2.6308	5	1.31741e+06	2	437.753	874.499	-0.472693	44.2661	4137	4137	MS2	7/88	7	88	Peptide50mM.raw
		High				AEAESLYQSK	1771	Unambiguous	1	1	P04264		CID	1	0	1	1		2.70018e+07	76	37	25	48.34	5.56908e-05	23	0	15.7629	50	118579	2	563.275	1125.54	0.327698	31.8005	2552	2552	MS2	13/90	13	90	PeptideScramble_130510143047.raw
			High			AEAESLYQSK	1771	Unambiguous	1	1	P04264		CID	1	0	1	1		4.45413e+07	97	43	27	48.12	7.47725e-05	24	0	9.4771	57	120404	2	563.275	1125.54	0.110789	31.8664	2629	2629	MS2	12/90	12	90	Peptide5mM_130510063628.raw
				High		AEAESLYQSK	1771	Unambiguous	1	1	P04264		CID	1	0	1	1		6.05867e+07	79	42	27	48.1	6.11783e-05	25	0	24.5414	43	151319	2	563.276	1125.54	1.41224	31.6011	2628	2628	MS2	13/90	13	90	Peptide50mM_130510000824.raw
			High			TLLEGEESR	1542	Unambiguous	1	1	P04264		CID	1	0	1	1		1.25091e+08	178	46	29	48.06	0.00013912	26	0	13.0894	73	80827.4	2	517.261	1033.52	-0.395448	34.9886	3009	3009	MS2	8/78	8	78	Peptide5mM.raw
					High	AEAESLYQSK	1771	Unambiguous	1	1	P04264		CID	1	0	1	1		3.09609e+07	77	30	19	47.96	6.1583e-05	17	0	32.9716	13	532232	2	563.275	1125.54	0.761516	30.8095	2941	2941	MS2	13/90	13	90	Beads.raw
			High			SLVNLGGSK	1128	Unambiguous	1	1	P04264		CID	1	0	1	1		5.27246e+07	213	47	30	47.93	0.000171534	29	0	1.08867	7	888641	2	437.753	874.499	-0.612282	44.7932	4020	4020	MS2	6/88	6	88	Peptide5mM_130510063628.raw
				High		NKYEDEINKR	2148	Unambiguous	4	4	P05787;P04264;P13647;P02538		CID	1	0	1	1		1.16449e+08	157	45	30	47.92	0.000126727	25	2	6.5245	11	406506	3	436.89	1308.65	-0.210482	23.4382	1784	1784	MS2	12/94	12	94	Peptide50mM.raw
				High		SLVNLGGSK	1128	Unambiguous	1	1	P04264		CID	1	0	1	1		8.45276e+07	213	47	32	47.87	0.00017392	31	0	1.07821	4	1.38756e+06	2	437.753	874.499	-0.472693	44.6437	4093	4093	MS2	6/88	6	88	Peptide50mM_130510000824.raw
	High					AEAESLYQSK	1771	Unambiguous	1	1	P04264		CID	1	0	1	1		2.1292e+07	79	38	27	47.71	6.69263e-05	25	0	22.271	57	118882	2	563.275	1125.54	0.653061	31.8094	2488	2488	MS2	8/90	8	90	NoPeptide_130510205847.raw
	High					SLVNLGGSK	1128	Unambiguous	1	1	P04264		CID	1	0	1	1		3.50884e+07	213	42	31	47.67	0.000182117	30	0	5.56187	11	548999	2	437.753	874.499	-0.472693	44.6155	3907	3907	MS2	6/88	6	88	NoPeptide.raw
				High		IEISELNR	1361	Unambiguous	2	2	P04264;P35908		CID	1	0	1	1		1.95864e+08	161	46	30	47.61	0.000139571	30	0	23.7178	35	155027	2	487.269	973.531	-0.285396	58.936	5961	5961	MS2	7/64	7	64	Peptide50mM.raw
			High			NKYEDEINKR	2148	Unambiguous	4	4	P05787;P04264;P13647;P02538		CID	1	0	1	1		7.65895e+07	136	45	28	47.35	0.000125172	28	2	10.5425	13	303849	3	436.89	1308.65	0.349193	23.751	1777	1777	MS2	11/94	11	94	Peptide5mM_130510063628.raw
		High				IEISELNR	1361	Unambiguous	2	2	P04264;P35908		CID	1	0	1	1		1.2494e+08	159	40	28	47.33	0.000147017	28	0	6.31557	13	470578	2	487.27	973.532	0.529634	58.4831	5991	5991	MS2	7/64	7	64	PeptideScramble.raw
			High			NKYEDEINKR	2148	Unambiguous	4	4	P05787;P04264;P13647;P02538		CID	1	0	1	1		2.65553e+07	147	45	29	47.08	0.000143975	22	2	0	42	185508	2	654.831	1308.65	-0.0602883	23.2425	1716	1716	MS2	8/94	8	94	Peptide5mM_130510063628.raw
	High					TLLEGEESR	1542	Unambiguous	1	1	P04264		CID	1	0	1	1		5.55162e+07	139	40	29	46.94	0.0001406	23	0	8.21183	66	91489.8	2	517.262	1033.52	-0.0411124	35.3632	2854	2854	MS2	8/78	8	78	NoPeptide_130510205847.raw
				High		IEISELNR	1361	Unambiguous	2	2	P04264;P35908		CID	1	0	1	1		1.7094e+08	159	45	30	46.92	0.000161572	30	0	5.36393	23	263583	2	487.269	973.532	0.278855	58.2427	5753	5753	MS2	6/64	6	64	Peptide50mM_130510000824.raw
	High					IEISELNR	1361	Unambiguous	2	2	P04264;P35908		CID	1	0	1	1		6.23278e+07	161	41	30	46.89	0.000164739	30	0	4.89937	7	876453	2	487.269	973.531	-0.410785	59.2914	5519	5519	MS2	7/64	7	64	NoPeptide_130510205847.raw
				High		IEISELNR	1361	Unambiguous	2	2	P04264;P35908		CID	1	0	1	1		1.95864e+08	159	45	30	46.81	0.000165717	30	0	14.7627	21	319781	2	487.269	973.532	0.34155	57.8138	5825	5825	MS2	6/64	6	64	Peptide50mM.raw
				High		NKYEDEINKR	2148	Unambiguous	4	4	P05787;P04264;P13647;P02538		CID	1	0	1	1		1.20534e+08	126	44	29	46.79	0.000131929	24	2	48.3528	39	118364	3	436.89	1308.66	0.978827	23.0161	1683	1683	MS2	13/94	13	94	Peptide50mM_130510000824.raw
		High				THNLEPYFESFINNLR	3085	Unambiguous	1	1	P04264		CID	1	0	1	1		1.70391e+07	132	39	27	46.78	0.00013853	21	0	22.9723	37	201683	2	997.492	1993.98	0.255344	113.592	11757	11757	MS2	18/164	18	164	PeptideScramble_130510143047.raw
				High		AEAESLYQSK	1771	Unambiguous	1	1	P04264		CID	1	0	1	1		6.87334e+07	76	42	27	46.75	8.03126e-05	25	0	33.2014	49	121627	2	563.275	1125.54	0.327698	31.0957	2626	2626	MS2	9/90	9	90	Peptide50mM.raw
	High					AEAESLYQSK	1771	Unambiguous	1	1	P04264		CID	1	0	1	1		2.3121e+07	97	39	27	46.71	0.000103453	25	0	42.0003	86	70059.6	2	563.274	1125.54	-0.53994	31.218	2475	2475	MS2	9/90	9	90	NoPeptide.raw
		High				AEAESLYQSK	1771	Unambiguous	1	1	P04264		CID	1	0	1	1		5.4102e+07	79	37	25	46.71	8.42553e-05	23	0	32.1086	51	104407	2	563.276	1125.54	1.30379	31.6092	2722	2722	MS2	9/90	9	90	PeptideScramble.raw
	High					NKYEDEINKR	2148	Unambiguous	4	4	P05787;P04264;P13647;P02538		CID	1	0	1	1		4.28519e+07	147	40	29	46.13	0.000179179	24	2	16.9121	15	257466	3	436.89	1308.65	-0.0705633	23.0077	1562	1562	MS2	11/94	11	94	NoPeptide_130510205847.raw
					High	NKYEDEINKR	2148	Unambiguous	4	4	P05787;P04264;P13647;P02538		CID	1	0	1	1		1.97734e+09	136	33	22	46.03	0.000169632	17	2	0	32	208268	2	654.831	1308.65	0.219549	24.1525	2003	2003	MS2	6/94	6	94	Beads.raw
				High		QISNLQQSISDAEQR	2818	Unambiguous	1	1	P04264		CID	1	0	1	1		3.32507e+07	118	44	29	45.87	0.000152705	28	0	34.4655	35	128536	3	572.955	1716.85	0.241927	76.8126	8021	8021	MS2	18/160	18	160	Peptide50mM_130510000824.raw
	High					IEISELNR	1361	Unambiguous	2	2	P04264;P35908		CID	1	0	1	1		7.27176e+07	160	41	30	45.78	0.000211393	30	0	6.45772	6	975562	2	487.269	973.531	-0.598869	58.982	5589	5589	MS2	6/64	6	64	NoPeptide.raw
		High				SLVNLGGSK	1128	Unambiguous	1	1	P04264		CID	1	0	1	1		6.1731e+07	194	41	29	45.75	0.00025809	25	0	3.57947	6	1.01983e+06	2	437.753	874.499	-0.751871	44.7314	4265	4265	MS2	7/88	7	88	PeptideScramble.raw
			High			IEISELNR	1361	Unambiguous	2	2	P04264;P35908		CID	1	0	1	1		9.63978e+07	159	45	29	45.74	0.000212015	29	0	11.1448	30	200165	2	487.269	973.532	0.216161	58.4267	5592	5592	MS2	7/64	7	64	Peptide5mM_130510063628.raw
			High			NKYEDEINKR	2148	Unambiguous	4	4	P05787;P04264;P13647;P02538		CID	1	0	1	1		8.92358e+07	157	45	29	45.45	0.000223805	22	2	10.4922	27	181872	3	436.89	1308.65	-0.210482	22.8943	1705	1705	MS2	13/94	13	94	Peptide5mM.raw
					High	AQYEDIAQK	1604	Unambiguous	1	1	P04264		CID	1	0	1	1		67423618	122	32	21	45.38	0.000176738	20	0	3.69121	5	1196606	2	533.263	1065.52	-1.47576	30.7866	2937	2937	MS2	5/80	5	80	Beads.raw
		High				TLLEGEESR	1542	Unambiguous	1	1	P04264		CID	1	0	1	1		7.14412e+07	184	41	29	45.33	0.000269642	26	0	2.03026	7	923155	2	517.261	1033.52	-0.749783	35.8451	2967	2967	MS2	6/78	6	78	PeptideScramble_130510143047.raw
	High					TLLEGEESR	1542	Unambiguous	1	1	P04264		CID	1	0	1	1		6.31496e+07	139	40	29	45.3	0.000205109	24	0	1.75244	6	991986	2	517.262	1033.52	-0.277336	35.3029	2899	2899	MS2	6/78	6	78	NoPeptide.raw
			High			QISNLQQSISDAEQR	2818	Unambiguous	1	1	P04264		CID	1	0	1	1		2.76877e+07	121	44	28	45.26	0.0001802	22	0	8.04781	21	168031	3	572.955	1716.85	0.028623	76.8518	7970	7970	MS2	8/160	8	160	Peptide5mM.raw
			High			NmQDmVEDYR	2200	Unambiguous	1	1	P04264	M2(Oxidation); M5(Oxidation)	CID	1	0	1	1		9.40415e+06	7	32	15	45.14	1.07169e-05	15	0	17.083	55	139251	2	666.763	1332.52	-0.155039	34.2015	2878	2878	MS2	6/98	6	98	Peptide5mM_130510063628.raw
		High				NmQDmVEDYR	2200	Unambiguous	1	1	P04264	M2(Oxidation); M5(Oxidation)	CID	1	0	1	1		9.36241e+06	7	26	14	45.05	1.09413e-05	14	0	28.2949	64	107086	2	666.764	1332.52	0.394613	34.0232	2776	2776	MS2	6/98	6	98	PeptideScramble_130510143047.raw
		High				NmQDmVEDYR	2200	Unambiguous	1	1	P04264	M2(Oxidation); M5(Oxidation)	CID	1	0	1	1		1.94592e+07	7	26	14	45	1.1068e-05	14	0	25.674	33	219610	2	666.764	1332.52	0.486222	33.9735	2991	2991	MS2	6/98	6	98	PeptideScramble.raw
					High	NKYEDEINKR	2148	Unambiguous	4	4	P05787;P04264;P13647;P02538		CID	1	0	1	1		1.97734e+09	157	34	22	44.88	0.000255194	15	2	2.42575	7	904026	2	654.831	1308.65	-0.246847	23.5963	1919	1919	MS2	7/94	7	94	Beads.raw
	High					NKYEDEINKR	2148	Unambiguous	4	4	P05787;P04264;P13647;P02538		CID	1	0	1	1		4.28519e+07	137	40	29	44.77	0.000228397	27	2	19.0238	23	187112	3	436.889	1308.65	-1.18992	23.5248	1621	1621	MS2	12/94	12	94	NoPeptide_130510205847.raw
			High			AQYEDIAQK	1604	Unambiguous	1	1	P04264		CID	1	0	1	1		1.18381e+08	115	44	28	44.74	0.000193049	28	0	1.48176	3	1.8261e+06	2	533.264	1065.52	-0.559247	32.2527	2671	2671	MS2	6/80	6	80	Peptide5mM_130510063628.raw
	High					NmQDmVEDYR	2200	Unambiguous	1	1	P04264	M2(Oxidation); M5(Oxidation)	CID	1	0	1	1		6.59509e+06	7	27	16	44.6	1.21358e-05	16	0	34.1184	84	79440.7	2	666.763	1332.52	-0.429865	34.1285	2723	2723	MS2	6/98	6	98	NoPeptide_130510205847.raw
	High					TNAENEFVTIKK	2329	Unambiguous	1	1	P04264		CID	1	0	1	1		5.77497e+06	118	39	28	44.53	0.000207899	26	1	8.98141	87	46246.5	3	465.249	1393.73	-0.123411	45.2818	3904	3904	MS2	16/124	16	124	NoPeptide_130510205847.raw
	High					IEISELNR	1361	Unambiguous	2	2	P04264;P35908		CID	1	0	1	1		7.27176e+07	159	41	30	44.51	0.000281428	30	0	29.8594	37	157578	2	487.269	973.531	0.0907717	58.408	5527	5527	MS2	6/64	6	64	NoPeptide.raw
				High		AQYEDIAQK	1604	Unambiguous	1	1	P04264		CID	1	0	1	1		1.74505e+08	96	43	28	44.42	0.000173477	28	0	37.8999	55	119914	2	533.264	1065.52	-0.10099	32.0572	2736	2736	MS2	5/80	5	80	Peptide50mM.raw
		High				IEISELNR	1361	Unambiguous	2	2	P04264;P35908		CID	1	0	1	1		1.2494e+08	161	40	28	44.36	0.000294982	28	0	3.21882	4	1.38989e+06	2	487.269	973.531	-0.160007	59.0318	6055	6055	MS2	7/64	7	64	PeptideScramble.raw
		High				AQYEDIAQK	1604	Unambiguous	1	1	P04264		CID	1	0	1	1		1.23979e+08	96	38	26	44.34	0.000176702	26	0	36.8238	70	88940.8	2	533.264	1065.52	0.357265	32.5467	2832	2832	MS2	5/80	5	80	PeptideScramble.raw
		High				IEISELNR	1361	Unambiguous	2	2	P04264;P35908		CID	1	0	1	1		68442303	159	40	28	44.26	0.000298104	28	0	38.1812	53	92147	2	487.27	973.532	0.404244	58.0209	5422	5422	MS2	6/64	6	64	PeptideScramble_130510143047.raw
				High		NmQDmVEDYR	2200	Unambiguous	1	1	P04264	M2(Oxidation); M5(Oxidation)	CID	1	0	1	1		1.08656e+07	7	32	17	44.02	1.38697e-05	17	0	24.2167	67	105577	2	666.764	1332.52	0.852656	35.8312	3095	3095	MS2	7/98	7	98	Peptide50mM_130510000824.raw
		High				NKYEDEINKR	2148	Unambiguous	4	4	P05787;P04264;P13647;P02538		CID	1	0	1	1		7.32694e+07	147	40	28	43.67	0.000315709	23	2	6.64413	15	326068	3	436.89	1308.65	-0.0705633	23.8034	1829	1829	MS2	12/94	12	94	PeptideScramble.raw
					High	NKYEDEINKR	2148	Unambiguous	4	4	P05787;P04264;P13647;P02538		CID	1	0	1	1		2909627307	138	33	22	43.45	0.000311781	20	2	17.2473	3	1.64733e+06	3	436.889	1308.65	-0.49032	23.8587	1934	1934	MS2	13/94	13	94	Beads_130509174016.raw
	High					SLVNLGGSK	1128	Unambiguous	1	1	P04264		CID	1	0	1	1		2.93064e+07	213	42	31	43.41	0.000485679	29	0	3.25993	14	418687	2	437.753	874.499	-0.333104	44.993	3873	3873	MS2	7/88	7	88	NoPeptide_130510205847.raw
		High				TNAENEFVTIKK	2329	Unambiguous	1	1	P04264		CID	1	0	1	1		8059664	120	39	27	43.35	0.000277429	24	1	11.4041	83	57641.2	3	465.249	1393.73	0.336412	44.6674	3910	3910	MS2	15/124	15	124	PeptideScramble_130510143047.raw
				High		AQYEDIAQK	1604	Unambiguous	1	1	P04264		CID	1	0	1	1		151545514	96	43	28	43.06	0.000237269	28	0	1.89166	4	1.58207e+06	2	533.264	1065.52	-0.10099	32.0975	2683	2683	MS2	7/80	7	80	Peptide50mM_130510000824.raw
	High					IEISELNR	1361	Unambiguous	2	2	P04264;P35908		CID	1	0	1	1		6.23278e+07	159	41	30	43.03	0.000395701	30	0	10.6597	27	248938	2	487.269	973.532	0.278855	58.7655	5464	5464	MS2	5/64	5	64	NoPeptide_130510205847.raw
	High					SISISVAR	911	Unambiguous	1	1	P04264		CID	1	0	1	1		1.22024e+07	127	40	29	42.95	0.000321939	28	0	6.94164	20	319338	2	416.748	832.489	-0.0435325	47.8303	4189	4189	MS2	7/64	7	64	NoPeptide_130510205847.raw
	High					NKYEDEINKR	2148	Unambiguous	4	4	P05787;P04264;P13647;P02538		CID	1	0	1	1		1.41604e+07	138	40	29	42.61	0.000378311	23	2	39.5702	75	69973.1	2	654.831	1308.65	-0.433406	22.8542	1608	1608	MS2	8/94	8	94	NoPeptide.raw
					High	TLLEGEESR	1542	Unambiguous	1	1	P04264		CID	1	0	1	1		61361740	151	33	22	42.6	0.000414903	19	0	26.0811	16	365502	2	517.26	1033.51	-2.99391	34.0911	3392	3392	MS2	6/78	6	78	Beads.raw
			High			NmQDmVEDYR	2200	Unambiguous	1	1	P04264	M2(Oxidation); M5(Oxidation)	CID	1	0	1	1		9.40415e+06	7	32	15	42.52	1.95915e-05	15	0	30.8357	86	80020.3	2	666.763	1332.52	-0.0634299	33.6517	2820	2820	MS2	8/98	8	98	Peptide5mM_130510063628.raw
				High		NmQDmVEDYR	2200	Unambiguous	1	1	P04264	M2(Oxidation); M5(Oxidation)	CID	1	0	1	1		1.17314e+07	7	32	17	42.29	2.0657e-05	17	0	41.616	73	65324.1	2	666.764	1332.52	0.486222	34.1238	2967	2967	MS2	13/98	13	98	Peptide50mM.raw
					High	LRSEIDNVKK	1918	Unambiguous	1	1	P04264		CID	1	0	1	1		5.2587e+06	108	32	21	42.26	0.000320918	21	2	35.4495	36	107449	3	401.235	1201.69	-0.326598	20.4757	1479	1479	MS2	8/94	8	94	Beads_130509174016.raw
		High				QISNLQQSISDAEQR	2818	Unambiguous	1	1	P04264		CID	1	0	1	1		1.73304e+07	132	39	27	42.08	0.000408831	21	0	39.6408	58	65773.5	3	572.955	1716.85	-0.611289	76.4683	7552	7552	MS2	11/160	11	160	PeptideScramble_130510143047.raw
					High	TLLEGEESR	1542	Unambiguous	1	1	P04264		CID	1	0	1	1		39653075	148	33	22	41.5	0.00052388	22	0	34.1465	31	210721	2	517.26	1033.51	-2.63958	34.7366	3454	3454	MS2	7/78	7	78	Beads_130509174016.raw
					High	NKYEDEINKR	2148	Unambiguous	4	4	P05787;P04264;P13647;P02538		CID	1	0	1	1		1.97734e+09	137	33	22	41.4	0.000496239	15	2	21.0864	26	251862	2	654.83	1308.65	-0.713244	22.5089	1771	1771	MS2	8/94	8	94	Beads.raw
					High	NKYEDEINKR	2148	Unambiguous	4	4	P05787;P04264;P13647;P02538		CID	1	0	1	1		2.74226e+09	137	33	22	41.36	0.00050083	22	2	20.9905	9	504768	3	436.889	1308.65	-0.840118	24.1201	1998	1998	MS2	12/94	12	94	Beads.raw
	High					NmQDmVEDYR	2200	Unambiguous	1	1	P04264	M2(Oxidation); M5(Oxidation)	CID	1	0	1	1		6.59509e+06	7	27	16	41.28	2.60656e-05	16	0	46.1864	100	51811.5	2	666.763	1332.52	0.0281788	33.5963	2670	2670	MS2	6/98	6	98	NoPeptide_130510205847.raw
					High	LALDLEIATYR	7029	Unambiguous	3	3	P04264;P08729;P05787		CID	1	0	1	2			137	33	22	41.02	0.000541615	18	0	37.9417	100	3493.81	2	639.361	1277.71	3.0394	127.366	14650	14650	MS2	8/90	8	90	Beads.raw
	High					TLLEGEESR	1542	Unambiguous	1	1	P04264		CID	1	0	1	1		5.55162e+07	139	40	29	40.95	0.000558451	23	0	1.92141	7	864472	2	517.262	1033.52	0.195111	35.8532	2906	2906	MS2	12/78	12	78	NoPeptide_130510205847.raw
		High				NKYEDEINKR	2148	Unambiguous	4	4	P05787;P04264;P13647;P02538		CID	1	0	1	1		2.06145e+07	148	40	28	40.81	0.00061409	21	2	0	46	127484	2	654.829	1308.65	-2.01916	23.2599	1665	1665	MS2	8/94	8	94	PeptideScramble_130510143047.raw
	High					NKYEDEINKR	2148	Unambiguous	4	4	P05787;P04264;P13647;P02538		CID	1	0	1	1		2.21424e+07	136	40	29	40.7	0.000578774	23	2	14.8248	46	154646	2	654.831	1308.65	0.219549	23.0211	1564	1564	MS2	8/94	8	94	NoPeptide_130510205847.raw
		High				QISNLQQSISDAEQR	2818	Unambiguous	1	1	P04264		CID	1	0	1	1		2.43978e+07	118	39	27	40.69	0.000503329	27	0	21.8519	30	143174	3	572.955	1716.85	0.241927	76.9942	8299	8299	MS2	9/160	9	160	PeptideScramble.raw
		High				TNAENEFVTIKK	2329	Unambiguous	1	1	P04264		CID	1	0	1	1		1.45891e+07	119	39	27	40.46	0.000535201	22	1	14.7201	39	110099	3	465.249	1393.73	-0.648922	45.4693	4347	4347	MS2	9/124	9	124	PeptideScramble.raw
	High					NKYEDEINKR	2148	Unambiguous	4	4	P05787;P04264;P13647;P02538		CID	1	0	1	1		4.70502e+07	135	40	29	40.41	0.000614191	26	2	8.69778	14	321828	3	436.89	1308.65	-0.000603853	23.3206	1657	1657	MS2	12/94	12	94	NoPeptide.raw
	High					QISNLQQSISDAEQR	2818	Unambiguous	1	1	P04264		CID	1	0	1	1		1.94375e+07	121	40	28	40.08	0.000593958	28	0	8.87414	33	145615	3	572.956	1716.85	0.775186	77.127	7696	7696	MS2	18/160	18	160	NoPeptide.raw
		High				NmQDmVEDYR	2200	Unambiguous	1	1	P04264	M2(Oxidation); M5(Oxidation)	CID	1	0	1	1		9.36241e+06	7	26	14	39.99	3.50807e-05	14	0	40.8617	100	37514	2	666.763	1332.52	-1.07113	33.513	2722	2722	MS2	9/98	9	98	PeptideScramble_130510143047.raw
					High	LALDLEIATYR	7029	Unambiguous	3	3	P04264;P08729;P05787		CID	1	0	1	2		2.21373e+06	96	31	20	39.58	0.000528739	18	0	16.7604	100	5042.15	2	639.36	1277.71	1.79741	130.771	15139	15139	MS2	8/90	8	90	Beads_130509174016.raw
	High					LRSEIDNVKK	1918	Unambiguous	1	1	P04264		CID	1	0	1	1		5.36097e+06	103	39	28	39.29	0.000606467	28	2	21.3357	32	150374	3	401.235	1201.69	0.0543349	20.168	1337	1337	MS2	6/94	6	94	NoPeptide.raw
					High	IEISELNR	1361	Unambiguous	2	2	P04264;P35908		CID	1	0	1	1		7.53422e+07	181	34	23	39.18	0.00109307	23	0	49.7283	17	267630	2	487.269	973.531	-0.786953	57.06	6482	6482	MS2	6/64	6	64	Beads.raw
					High	IEISELNR	1361	Unambiguous	2	2	P04264;P35908		CID	1	0	1	1		7.20037e+07	159	34	22	38.99	0.00100315	22	0	47.035	23	188230	2	487.269	973.531	0.0280771	57.5359	6495	6495	MS2	6/64	6	64	Beads_130509174016.raw
					High	NKYEDEINKR	2148	Unambiguous	4	4	P05787;P04264;P13647;P02538		CID	1	0	1	1		1.49493e+09	157	34	22	38.98	0.000992818	15	2	8.3933	17	402292	2	654.831	1308.65	-0.246847	22.7992	1783	1783	MS2	7/94	7	94	Beads_130509174016.raw
					High	LALDLEIATYR	7029	Unambiguous	3	3	P04264;P08729;P05787		CID	1	0	1	2		2.21373e+06	96	31	20	38.97	0.000608473	17	0	48.6193	100	3930.27	2	639.36	1277.71	1.5108	127.251	14869	14869	MS2	8/90	8	90	Beads_130509174016.raw
					High	LALDLEIATYR	7029	Unambiguous	3	3	P04264;P08729;P05787		CID	1	0	1	2		2.21373e+06	96	31	20	38.9	0.00061836	20	0	29.4347	100	4781.89	2	639.36	1277.71	1.5108	129.923	15074	15074	MS2	7/90	7	90	Beads_130509174016.raw
		High				LRSEIDNVKK	1918	Unambiguous	1	1	P04264		CID	1	0	1	1		5.19059e+06	108	38	26	38.62	0.000741983	26	2	6.51756	63	67640.1	3	401.235	1201.69	-0.402785	20.4933	1376	1376	MS2	7/94	7	94	PeptideScramble_130510143047.raw
		High				LRSEIDNVKK	1918	Unambiguous	1	1	P04264		CID	1	0	1	1		1.05945e+07	103	38	26	38.59	0.000712537	26	2	6.68911	20	228163	3	401.235	1201.69	-0.0218517	20.4895	1452	1452	MS2	12/94	12	94	PeptideScramble.raw
				High		NmQDmVEDYR	2200	Unambiguous	1	1	P04264	M2(Oxidation); M5(Oxidation)	CID	1	0	1	1		1.09048e+07	7	32	17	37.58	6.11038e-05	17	0	41.9296	92	78241.1	2	666.764	1332.52	0.486222	34.6152	2960	2960	MS2	11/98	11	98	Peptide50mM_130510000824.raw
					High	THNLEPYFESFINNLR	3085	Unambiguous	1	1	P04264		CID	1	0	1	1		6.72418e+07	127	33	21	36.81	0.00132365	21	0	25.3251	12	296272	3	665.33	1993.97	-0.975791	113.271	13454	13454	MS2	12/164	12	164	Beads_130509174016.raw
		High				MSGEcAPNVSVSVSTSHTTISGGGSR	3228	Unambiguous	1	1	P04264	C5(Carbamidomethyl)	CID	1	0	1	1		4.6336e+06	41	34	22	36.7	0.000438282	21	0	0	57	46895.2	3	855.727	2565.17	-0.54766	67.9114	6545	6545	MS2	24/282	24	282	PeptideScramble_130510143047.raw
	High					NmQDmVEDYR	2200	Unambiguous	1	1	P04264	M2(Oxidation); M5(Oxidation)	CID	1	0	1	1		5.31781e+06	7	27	16	36.55	7.74583e-05	16	0	45.3992	100	54411.3	2	666.763	1332.52	-0.246647	34.3118	2796	2796	MS2	13/98	13	98	NoPeptide.raw
			High			NmQDmVEDYR	2200	Unambiguous	1	1	P04264	M2(Oxidation); M5(Oxidation)	CID	1	0	1	1		1.14891e+07	7	32	15	36.02	8.75121e-05	15	0	28.2879	48	151467	2	666.763	1332.52	0.0281788	33.35	2829	2829	MS2	8/98	8	98	Peptide5mM.raw
				High		NmQDmVEDYR	2200	Unambiguous	1	1	P04264	M2(Oxidation); M5(Oxidation)	CID	1	0	1	1		1.96605e+07	7	32	17	35.85	9.10056e-05	17	0	25.9807	33	204752	2	666.763	1332.52	0.119787	32.908	2830	2830	MS2	6/98	6	98	Peptide50mM.raw
					High	THNLEPYFESFINNLR	3085	Unambiguous	1	1	P04264		CID	1	0	1	1		5.95609e+07	138	33	22	35.42	0.00198084	19	0	20.646	9	377012	3	665.331	1993.98	1.13628	113.252	13237	13237	MS2	19/164	19	164	Beads.raw
					High	NKYEDEINKR	2148	Unambiguous	4	4	P05787;P04264;P13647;P02538		CID	1	0	1	1		1.49493e+09	135	33	22	35.19	0.00204317	15	2	2.7947	9	744051	2	654.831	1308.65	0.032991	23.8647	1935	1935	MS2	5/94	5	94	Beads_130509174016.raw
		High				NmQDmVEDYR	2200	Unambiguous	1	1	P04264	M2(Oxidation); M5(Oxidation)	CID	1	0	1	1		1.94592e+07	7	26	14	34.95	0.000111961	14	0	32.8257	56	132108	2	666.763	1332.52	-0.338256	33.4	2925	2925	MS2	6/98	6	98	PeptideScramble.raw
	High					NmQDmVEDYR	2200	Unambiguous	1	1	P04264	M2(Oxidation); M5(Oxidation)	CID	1	0	1	1		9.40625e+06	7	27	16	34.6	0.000121358	16	0	43.1693	75	95299.5	2	666.763	1332.52	-0.704691	33.1175	2671	2671	MS2	6/98	6	98	NoPeptide.raw
			High			NmQDmVEDYR	2200	Unambiguous	1	1	P04264	M2(Oxidation); M5(Oxidation)	CID	1	0	1	1		1.14891e+07	7	32	15	33.5	0.000156339	15	0	28.7478	76	84749.5	2	666.763	1332.52	-0.338256	34.0035	2901	2901	MS2	5/98	5	98	Peptide5mM.raw
					High	YEDEINKR	1608	Unambiguous	3	3	P05787;P04264;P35908		CID	1	0	1	1		7.47133e+07	120	32	21	33.07	0.00295904	15	1	13.8934	24	241658	2	533.762	1066.52	-0.339883	19.9019	1407	1407	MS2	6/64	6	64	Beads_130509174016.raw
					High	NKYEDEINK	11849	Unambiguous	2	2	P05787;P04264		CID	1	0	1	1		2.42835e+08	95	31	20	32.33	0.00277775	16	1	6.75778	3	2.04257e+06	2	576.78	1152.55	0.39492	23.3988	1869	1869	MS2	12/84	12	84	Beads_130509174016.raw
					High	NKYEDEINK	11849	Unambiguous	2	2	P05787;P04264		CID	1	0	1	1		2.55908e+08	95	31	20	31.79	0.00314553	18	1	2.75924	3	2.26767e+06	2	576.781	1152.55	0.500832	23.4329	1896	1896	MS2	12/84	12	84	Beads.raw
					High	NKYEDEINK	11849	Unambiguous	2	2	P05787;P04264		CID	1	0	1	1		2.55908e+08	95	31	20	31.09	0.00369567	19	1	9.83797	38	176207	2	576.781	1152.55	0.712658	22.8923	1825	1825	MS2	12/84	12	84	Beads.raw
		High				NmQDmVEDYR	2200	Unambiguous	1	1	P04264	M2(Oxidation); M5(Oxidation)	CID	1	0	1	1		5553394	7	26	14	29.31	0.000410268	14	0	45.1869	100	29987.8	2	666.763	1332.52	-1.07113	35.9092	2973	2973	MS2	6/98	6	98	PeptideScramble_130510143047.raw
					High	NmQDmVEDYR	2200	Unambiguous	1	1	P04264	M2(Oxidation); M5(Oxidation)	CID	1	0	1	1		7.63208e+06	7	20	13	25	0.00266264	13	0	23.4006	55	126711	2	666.764	1332.52	1.03587	33.1068	3230	3230	MS2	6/98	6	98	Beads_130509174016.raw
P11021	78 kDa glucose-regulated protein OS=Homo sapiens GN=HSPA5 PE=1 SV=2 - [GRP78_HUMAN]	654	72.2884	2453.29	39.76	21	68	2540.64	41.44	21	63	2467.38	38.69	18	59	1682.88	34.71	15	41	4426.86	50.76	28	112
	A2	B2	C2	D2	E2	Sequence	Unique Sequence ID	PSM Ambiguity	# Proteins	# Protein Groups	Protein Group Accessions	Modifications	Activation Type	ΔScore	ΔCn	Rank	Search Engine Rank	QuanResultID	Precursor Area	Peptides Matched	Identity High	Identity Middle	IonScore	Exp Value	Homology Threshold	# Missed Cleavages	Isolation Interference [%]	Ion Inject Time [ms]	Intensity	Charge	m/z [Da]	MH+ [Da]	ΔM [ppm]	RT [min]	First Scan	Last Scan	MS Order	Ions Matched	Matched Ions	Total Ions	Spectrum File
		High				IEIESFYEGEDFSETLTR	8120	Unambiguous	1	1	P11021		CID	1	0	1	1		1.64388e+07	53	35	23	133.2	1.26837e-13	23	0	0	38	186964	2	1083	2164.99	-0.759904	113.171	11706	11706	MS2	13/166	13	166	PeptideScramble_130510143047.raw
		High				IEIESFYEGEDFSETLTR	8120	Unambiguous	1	1	P11021		CID	1	0	1	1		1.88063e+07	52	35	23	120.98	2.07479e-12	23	0	5.51532	31	229414	2	1083	2164.99	-1.21097	113.301	12585	12585	MS2	14/166	14	166	PeptideScramble.raw
	High					LYGSAGPPPTGEEDTAEKDEL	3154	Unambiguous	1	1	P11021		CID	1	0	1	1		5.6183e+07	58	36	25	114.05	1.1413e-11	25	1	2.35141	56	125404	2	1088.5	2175.99	0.47003	81.1451	7970	7970	MS2	17/192	17	192	NoPeptide_130510205847.raw
					High	IINEPTAAAIAYGLDK	2745	Unambiguous	2	2	P11021;P11142		CID	1	0	1	1		2.07714e+08	123	32	21	102.25	3.66332e-10	21	0	20.6744	22	248796	2	830.453	1659.9	2.07117	105.472	12434	12434	MS2	24/168	24	168	Beads_130509174016.raw
	High					KSDIDEIVLVGGSTR	2606	Unambiguous	1	1	P11021		CID	1	0	1	1		1.90442e+07	159	41	30	101.55	5.56374e-10	27	1	27.5156	73	100747	2	794.931	1588.85	0.00772589	82.5206	8116	8116	MS2	10/164	10	164	NoPeptide_130510205847.raw
		High				KSDIDEIVLVGGSTR	2606	Unambiguous	1	1	P11021		CID	1	0	1	1		1.33974e+07	159	40	28	101.43	5.71962e-10	25	1	20.249	50	135652	2	794.931	1588.85	0.00772589	81.6966	8111	8111	MS2	10/164	10	164	PeptideScramble_130510143047.raw
		High				LYGSAGPPPTGEEDTAEKDEL	3154	Unambiguous	1	1	P11021		CID	1	0	1	1		6.20181e+07	62	36	24	101.39	2.25093e-10	24	1	0	74	96939.1	2	1088.5	2175.99	-0.203154	80.9312	8743	8743	MS2	17/192	17	192	PeptideScramble.raw
[truncated: 10,510 more rows]
